# Supplementary material for: Identification of immune-related key genes in the peripheral blood of ischaemic stroke patients using a weighted gene coexpression network analysis and machine learning
Source: J Transl Med. 2022 Aug 12;20:361. doi: 10.1186/s12967-022-03562-w (PMC9373395; doi:10.1186/s12967-022-03562-w)
Supplement: Supplementary file 2 — Additional file 2. Table S1. The expression profile of the top 25% of genes with high expression variance in the training set (GSE22255 combined with GSE58294). [file 12967_2022_3562_MOESM2_ESM.xls]

## Sheet: Additional Table S1
Genesymbol	GSM554014	GSM554015	GSM554016	GSM554017	GSM554018	GSM554019	GSM554020	GSM554021	GSM554022	GSM554023	GSM554024	GSM554026	GSM554027	GSM554028	GSM554029	GSM554030	GSM554031	GSM554032	GSM554033	GSM554034	GSM554035	GSM554036	GSM554037	GSM554038	GSM554039	GSM554040	GSM554041	GSM554042	GSM554043	GSM554044	GSM554045	GSM554046	GSM554047	GSM554048	GSM554049	GSM554050	GSM554051	GSM554052	GSM554053	GSM1406033	GSM1406034	GSM1406035	GSM1406036	GSM1406037	GSM1406038	GSM1406039	GSM1406040	GSM1406041	GSM1406042
A2M-AS1	0.675922	1.38432	0.55022	2.15226	2.34028	1.76623	0.938378	2.04889	1.72381	1.94895	1.02888	1.5422	0.995553	1.38713	2.65174	2.60234	3.75399	0.378387	1.51211	0.86956	1.3756	2.53192	1.57349	0.622293	1.17002	1.97608	1.36519	2.11724	1.40635	0.438575	1.23603	1.19352	1.45986	2.37697	1.29079	0.571162	0.550377	0.725376	1.65821	1.84469	1.48343	1.21276	0.448457	-0.0410114	1.52402	2.22649	1.81797	1.29725	1.12401
A2MP1	-1.04558	1.52241	-0.305643	-0.224602	-1.26684	0.218139	0.185612	0.0107812	-0.516237	-1.36094	-0.965275	-0.622887	-0.584728	-0.619827	0.431305	-1.04632	-0.151145	-1.2509	-0.292539	0.0201456	-0.308917	0.31657	0.0362207	-0.434213	-0.242089	-0.10402	-0.000386114	-0.60053	-0.361199	-0.242798	-0.387474	-0.112047	0.336592	-0.212156	0.403996	0.0153785	-0.042137	0.187969	1.10179	-0.015653	0.145339	-0.0225628	-0.396538	-0.568572	0.0664651	0.536914	-0.328512	0.32176	-0.0212178
AACSP1	-2.43286	-1.96393	-2.44775	-2.57797	-2.53821	-2.94019	-2.14891	-1.98659	-2.57805	-2.16573	-2.80281	-2.83524	-2.25948	-2.10696	-2.47269	-2.06104	-2.46027	-2.34371	-2.03431	-2.56321	-3.0482	-1.90462	-2.42563	-1.81479	-1.95604	-1.59459	-2.08884	-2.43095	-2.64596	-2.4144	-2.44166	-2.80831	-2.73136	-2.94808	-1.75783	-2.2853	-2.62349	-2.91275	-2.25778	-2.66794	-2.56787	-2.10435	-1.48128	-3.09203	-1.85939	-1.79495	-1.8593	-2.3623	-2.24885
AADAT	-1.88176	-1.91812	-1.62259	-2.28339	-2.56904	-1.52229	-1.97382	-2.32833	-2.42115	-2.68772	-2.34814	-2.52995	-2.64717	-2.08564	-1.91509	-2.46481	-2.46487	-2.24953	-2.63196	-1.71326	-1.5186	-1.51838	-2.08673	-1.99802	-2.1393	-1.45999	-2.11229	-1.10945	-1.84366	-1.37486	-2.17907	-1.93898	-2.22727	-2.16209	-1.89804	-2.1589	-2.30549	-1.82882	-1.56222	-1.52323	-0.739337	-2.39177	-2.42822	-1.54054	-2.5517	-2.25499	-2.04352	-1.26177	-1.6479
AAED1	1.73687	1.76752	1.68932	1.27872	0.81387	1.34641	1.2227	1.40471	1.08114	0.893636	0.972534	0.875919	0.920783	0.726062	0.604889	0.809756	0.404944	0.977919	0.780922	0.897651	0.621165	0.215544	1.53712	0.82393	0.847066	0.768942	1.11703	0.368198	0.958231	1.92067	1.79319	1.52854	1.32662	0.632398	1.37528	1.68593	1.77618	1.83878	0.413697	0.677749	1.35559	0.942773	1.14536	1.39419	0.563291	0.75312	0.604174	0.683856	0.714912
AASS	-1.93157	-2.40669	-2.34504	-1.71196	-1.72375	-1.45312	-2.05249	-2.01706	-2.27755	-1.64255	-2.05187	-1.76955	-1.33111	-2.28551	-2.07554	-2.50096	-1.9992	-2.2172	-2.11212	-1.53449	-0.901752	-1.60914	-1.6947	-1.87588	-1.22995	-1.84123	-1.74473	-1.67419	-2.02321	-1.97353	-1.68051	-1.40261	-1.16939	-1.55365	-1.23749	-1.74958	-1.79922	-1.7845	-1.30966	-0.734319	-1.11321	-1.57954	-0.489889	-0.999929	-2.45402	-1.35495	-1.08826	-2.01856	-1.78729
AATBC	2.23753	2.0739	2.63246	2.4268	3.01773	2.66562	2.77822	2.01898	2.65732	3.43058	3.09033	3.40545	3.65512	4.05683	3.05191	4.2801	3.71578	3.80745	4.05167	3.37548	3.40655	3.31504	3.90778	3.16171	3.08757	2.66656	3.36051	2.7072	2.95767	2.37775	2.25453	2.10346	2.95272	2.95938	2.00771	2.86215	3.02414	2.69654	3.19601	3.25126	2.88338	3.61815	3.2312	2.45169	2.75574	1.9958	3.44537	3.07071	3.49543
AATK	2.48504	2.0649	2.06341	1.79442	2.05111	2.32625	1.78562	1.89071	2.02464	1.95711	2.08533	1.64601	2.16827	2.22243	2.01573	2.12728	2.2791	2.02919	2.55202	1.77708	2.34534	2.39251	2.03402	2.07938	1.87513	2.10379	2.16133	2.17182	1.96948	1.50969	1.74858	1.65304	2.00695	1.6837	1.74399	1.88223	1.87501	1.59829	2.50337	1.798	1.76468	1.80478	1.51135	1.28074	1.32475	2.0593	0.989064	1.37532	1.5644
ABCA1	1.3104	0.606925	0.782175	0.0505961	0.220097	0.148955	-0.104028	0.198641	-0.0338962	-0.00194359	0.79107	-0.226293	0.154367	0.365305	-0.305523	-0.226242	-0.153506	0.073101	-0.0983953	-0.374376	0.766817	0.374499	0.309465	0.243547	0.115338	0.041725	-0.460573	0.107805	0.465156	0.346906	0.61088	0.397916	0.756784	0.315689	0.533089	0.545501	0.469596	0.59039	-0.0105808	0.0732211	-0.0417745	-0.411004	0.287868	-0.125783	0.0629675	-0.119617	-0.878085	-0.72683	0.0965317
ABCA11P	-1.5972	-1.07621	-0.937759	-0.80288	-0.085926	-1.50525	-0.982026	-1.04906	0.206811	-0.623998	-0.883772	-0.456227	0.30952	-0.0608871	-0.503716	-0.330187	-0.208761	0.202814	-0.0588798	-0.380378	-0.371732	-0.532425	-0.997934	-0.171685	0.261037	-0.227345	-0.899099	-1.02176	-0.615976	-0.707292	-0.772038	0.108585	-0.811709	-0.27457	-0.532425	-0.497966	-0.0919905	-0.384939	-1.02026	-0.124131	-0.486398	-0.078767	0.0950664	1.2515	-0.107647	-0.371223	-0.0538321	-0.237627	-0.306256
ABCA13	-2.48875	-2.27149	-1.89854	-2.3831	-2.31468	-2.34242	-2.21831	-2.52109	-2.41754	-2.60831	-2.23052	-2.15412	-2.46424	-2.27339	-2.30359	-2.14678	-2.08537	-1.93189	-2.09361	-2.78118	-3.04711	-2.78686	-0.946474	-2.86815	-2.86391	-2.81766	-2.87427	-2.68008	-2.81133	-2.79771	-2.81613	-3.13844	-2.35315	-3.02902	-2.79135	-2.62252	-2.32159	-2.85717	-2.67155	-2.46316	-2.45396	-2.88827	-2.52303	-1.19133	-1.97311	-1.65393	-2.93874	-3.61721	-3.06128
ABCA17P	-0.0572345	-0.936465	-0.732414	-0.36049	-0.896854	-0.971939	-1.19275	-1.38594	-1.35037	-0.787964	-0.928143	-0.852517	-0.0329035	-0.905152	-0.990628	-1.45623	-1.16026	-1.01522	-0.601026	-0.982793	-0.387165	-0.00322929	-0.0548768	-0.369863	-0.252557	-0.278887	-0.384697	0.122798	-0.389093	-0.362411	-0.282272	0.114124	0.00913602	-0.491401	0.271981	-0.146159	-0.771524	0.259357	0.369822	-0.589958	-0.0822692	-0.802865	-0.210889	0.247308	-0.240991	-0.625702	-0.480894	1.95214	-0.349485
ABCA5	0.789826	1.53957	1.76849	2.95346	2.37475	1.67545	1.13447	1.84326	2.03354	1.99422	1.32512	2.08437	1.5615	2.46985	2.28122	2.3569	2.20734	1.51612	1.76388	1.98669	2.15469	2.92318	1.2102	1.84225	1.24195	2.11707	1.72158	2.57816	1.23091	1.11049	1.83295	2.75632	2.4073	2.15376	1.82736	2.03994	1.35925	1.24949	1.7659	1.89284	1.5801	1.76246	2.09563	2.07079	1.72211	1.63605	1.97168	2.54897	2.79659
ABCA6	-1.22351	-1.57748	-2.21356	-2.24558	-2.17254	-1.87618	-2.74689	-1.82328	-2.02164	-2.47873	-1.96311	-1.37662	-1.58663	-1.29598	-1.48408	-1.62022	-1.2631	-1.80432	-0.403908	-1.81872	-1.83223	-2.02927	-1.66147	-2.15612	-2.43985	-2.76103	-2.35296	-2.38984	-2.19614	-2.14364	-2.2471	-2.15881	-2.50821	-2.11996	-2.56242	-2.71059	-3.01006	-2.34168	-2.54911	-2.00738	-2.63966	-2.84746	-1.34509	-2.55668	-1.20402	-1.80199	-3.09099	-1.98239	-1.59513
ABCB1	1.10581	0.695896	1.03205	0.337578	2.03626	1.42432	0.675118	1.46523	0.072187	0.93625	0.733352	0.681867	0.466087	0.47898	1.01647	-0.160658	0.708789	0.223164	0.312901	0.379411	0.489588	0.403995	0.452768	0.0605634	0.429858	1.09829	0.478462	0.97285	0.215002	0.669689	0.735325	0.755595	1.29537	1.07846	1.49372	0.421999	1.02493	0.801511	0.126616	1.12235	0.893585	0.924047	0.714028	0.907742	1.0141	0.488312	1.121	0.727212	1.58803
ABCB10	1.1222	2.37911	3.27225	3.25065	3.30346	1.85362	2.35269	2.31076	3.13868	3.85358	3.2805	3.21532	3.9305	3.67374	3.1067	3.52026	2.45942	3.75635	3.47745	3.04455	2.88812	3.09458	3.00151	3.29041	3.37981	2.53224	3.19154	3.23387	3.71925	2.66528	3.21433	3.42037	3.89874	3.65894	2.86131	3.20967	2.99731	3.09387	2.16527	3.14008	3.20802	2.87457	2.87616	3.77654	2.60721	3.12152	3.01521	3.37409	3.67762
ABCB4	0.664315	0.268264	0.632318	0.019034	0.568152	0.418745	0.597226	0.603438	0.421009	0.580288	-0.0472933	0.32592	0.28407	-0.287788	0.397049	-0.648309	0.304717	0.937979	-0.2741	0.244712	0.375571	-0.0269749	0.334404	0.184963	0.441742	0.941998	0.305735	0.19666	0.130826	0.729299	0.428693	0.928281	0.629149	0.430811	1.06047	0.713493	0.902359	0.997395	-0.338199	0.577284	1.19226	0.617397	0.458276	0.857306	0.382762	0.48541	1.1571	1.46548	1.15145
ABCC13	-0.424909	0.109141	-0.28786	-0.704746	-0.830461	-0.938698	0.0169072	-0.688185	-0.423101	-0.691465	-0.116549	-0.893824	-0.053018	-0.389976	0.683632	-0.630687	-0.371808	-0.673986	-0.123997	-0.744491	0.063864	-0.0263216	-0.190525	-0.186845	-0.202363	-0.0506228	0.394172	2.54158	1.45391	1.63184	-0.332789	-0.535549	-0.717159	-0.9734	-0.316361	-0.847516	-0.506201	0.418453	0.0832023	-0.288908	-0.994228	-0.568572	-0.207973	-1.02983	-0.807588	1.10075	-0.144256	0.224677	0.0750661
ABCC2	0.584225	0.749811	0.417194	0.122866	0.388477	0.792356	0.567062	0.366229	0.17778	0.476533	0.73861	0.393363	0.536133	0.600419	0.929579	0.673679	0.336821	0.736843	0.861221	0.527747	0.254976	0.689139	0.4272	0.294463	0.0802782	0.0299277	0.374376	0.0418047	-0.0603712	0.61651	0.426585	0.0558789	0.701385	0.227596	0.738475	0.606323	0.309736	0.228195	0.377587	-0.210621	-0.233942	0.215542	0.36447	0.15464	0.865967	-0.234336	-0.628021	-0.28452	0.554478
ABCC4	0.502294	0.597487	-0.353727	0.1327	-0.192806	-0.767334	-0.221754	0.209455	2.02654	0.0307076	0.0330392	-0.114756	0.776587	-0.188407	0.576228	-0.308784	0.820771	-0.051004	0.24687	-0.501375	1.40065	-0.070693	1.24717	0.779775	0.49486	0.370963	0.43471	1.87512	0.195588	-0.10035	0.172076	-0.2193	-0.274092	0.141984	-0.571863	-0.183885	-0.912112	0.307812	-0.33235	0.229725	-0.291929	0.12679	0.195841	-1.14747	0.0382965	0.200525	-0.268312	0.400931	0.286462
ABCD1	2.00709	1.87144	1.55066	1.12339	1.09958	2.00704	2.0694	1.68304	1.10024	1.30445	1.43772	0.96141	1.40609	1.31309	1.05403	1.36472	1.29347	1.41868	1.37043	1.84974	1.48721	1.19401	2.35105	1.32428	1.4726	1.26304	1.21643	0.853714	1.48914	2.00307	1.16404	1.15742	1.44893	1.14159	1.03186	1.61867	1.98748	1.84894	0.888685	1.40026	0.963169	1.17985	1.15809	0.713813	1.19861	0.977216	0.79161	0.756907	0.996032
ABCD2	-0.789483	-1.41205	-0.76988	0.500967	0.486227	-2.28428	-0.862295	-1.21366	0.414489	0.637748	-1.9501	0.596351	0.733532	-0.273985	0.37385	-1.2604	-0.255393	-0.314182	-1.87771	0.0266939	-0.363793	0.131069	-1.52588	0.967821	0.81428	-1.27222	-0.0110809	-0.651737	-0.819681	-1.26228	-1.17336	-0.769398	-1.07699	1.01981	-1.0373	-1.56073	-1.57284	-1.03546	-0.993542	-2.02497	-0.4446	-0.412343	-0.106441	1.26972	-0.299189	-0.470585	0.00942687	0.148672	-0.154932
ABCE1	2.87734	2.88563	3.32861	3.58616	3.85088	3.06182	3.31181	3.27186	4.27604	4.28098	3.07823	4.322	4.03485	3.72781	4.08577	3.78759	3.6865	4.34807	3.90714	3.88378	3.4835	3.4711	3.07278	4.23919	3.8669	3.22739	3.49533	3.67874	4.15167	2.97693	3.31921	3.53183	3.34791	3.80417	3.1228	3.1006	3.37438	3.25619	3.18877	3.65889	3.63952	3.49306	3.67452	4.41358	3.36757	3.51927	3.58963	3.59008	3.97011
ABCG1	2.52415	1.69314	2.90332	2.26014	2.92814	1.77128	2.17423	2.36453	2.51264	2.60867	2.33295	1.79841	2.47764	2.32803	2.12843	0.80493	2.4383	2.37947	1.50377	2.09681	3.18926	3.01878	1.72746	2.73129	1.98625	1.90944	1.74269	2.92039	2.8115	1.38381	1.82733	2.27366	3.08979	2.2322	1.96725	2.06393	2.12229	2.68548	1.80581	2.94556	1.99323	1.93854	1.91088	1.83748	2.05371	1.65705	1.56497	1.62549	2.07464
ABCG2	0.175629	0.339893	0.711975	-0.291591	0.481592	0.0320093	0.793786	0.2804	-0.0599518	0.363025	-0.284472	-0.149918	-0.248826	0.986848	0.304173	1.04358	-0.0168905	0.0491304	0.69377	-1.21643	0.211759	0.258614	0.483381	-0.875097	0.0677941	0.310125	-0.111645	4.79558	-0.55056	0.504936	-0.816368	-1.47803	-0.355922	-1.49365	-1.38905	-0.545584	0.0940793	0.211759	0.702974	-0.48776	-0.640007	-0.940329	-0.57706	-1.71418	-0.0480264	0.245848	-0.533343	0.4865	0.410745
ABCG8	-1.66978	-1.49548	-2.46729	-1.92011	-1.78682	-1.72767	-1.56384	-2.08672	-2.04826	-2.42268	-1.53543	-1.77562	-1.60894	-1.92486	-1.53195	-2.61407	-1.76136	-2.19336	-1.33459	-2.31218	-1.99903	-2.16407	-1.47722	-2.28373	-2.01375	-2.04328	-1.1779	-1.62014	-1.90775	-1.9395	-1.55657	-2.17756	-2.47321	-2.1164	-2.05018	-1.92671	-2.02238	-2.0625	-1.93957	-1.66896	-1.6737	-2.12531	-1.31321	-1.78236	-1.48646	-1.74992	-1.82803	-2.52388	-2.08274
ABHD10	2.08788	1.81231	2.57785	2.54711	2.87601	2.31774	2.45701	2.63288	3.34149	3.4746	2.68517	3.54117	3.42435	3.44672	3.23982	3.26709	3.1888	3.67239	2.99422	3.06208	2.75485	2.66283	2.68396	3.54842	2.93771	2.45906	3.13483	2.73616	2.9037	2.03731	2.05844	2.48555	2.5446	2.70698	2.07966	1.63651	2.47762	2.45239	2.74587	2.8414	2.47397	2.66356	3.12951	3.14875	2.35074	2.32987	2.42294	2.54145	2.85001
ABHD13	1.13738	1.06938	1.83751	2.13512	1.85132	0.674271	1.17451	1.54928	1.3761	0.617227	1.66866	0.929334	0.564256	0.358517	0.802396	0.341619	-0.171326	0.465714	-0.0164451	0.635265	0.676912	0.81923	0.877601	0.615602	1.55463	0.7109	0.773047	0.224824	1.10438	1.27026	2.45387	2.23985	2.26052	1.89546	2.15139	1.9505	1.63703	1.69531	-0.275131	1.393	1.33212	0.989407	0.908662	2.01241	1.06665	1.06599	1.17379	0.740518	1.89655
ABHD17C	-0.552784	-0.0365586	0.198496	-1.00988	0.942678	-0.643489	0.0253454	0.813579	-0.0564548	0.36485	-0.426718	-0.166604	-0.586877	-0.629723	-0.484836	-1.70513	-0.758801	-0.599309	-0.492171	0.0270331	-1.44995	-0.301394	-0.534341	-1.34918	-0.885589	-0.805316	-0.733389	-0.373601	-1.6299	-0.468565	-0.235252	-1.09972	0.0628462	-0.0801052	-0.538815	-1.03874	0.136279	0.513748	-1.01252	-1.29929	-0.943843	-0.505764	-1.17064	-1.03635	-0.864914	-0.455931	-2.27668	-0.315579	-0.615418
ABHD3	4.12337	3.98056	4.74201	5.35242	5.37894	3.87557	4.32429	4.4256	4.8741	5.27494	5.11215	4.83759	4.94829	5.18011	4.85664	5.07095	4.9338	5.01769	4.87057	4.98111	4.47548	4.52275	4.81554	4.83536	4.94984	3.69625	4.83855	4.54452	4.53106	4.24594	4.32293	4.70819	4.96285	5.22586	4.38647	4.81036	4.5537	4.77315	3.81988	4.47092	4.73145	4.28686	4.23615	4.80275	4.45586	4.74687	4.48779	4.26772	5.16834
ABHD5	2.21025	1.79497	1.94114	1.91581	2.01634	1.78255	1.84077	2.2605	2.07657	2.14918	2.75426	2.56094	2.10091	2.67419	1.90311	2.52169	1.90741	2.33096	2.40764	1.72274	2.20108	1.78257	2.10399	2.23388	2.19461	2.21207	2.09198	2.05462	2.44593	1.621	2.12892	1.5654	2.28402	2.04427	1.36753	2.25036	2.39035	1.64672	2.16012	2.31697	2.02744	1.83031	1.84184	1.1175	1.96495	1.94612	1.3751	0.934652	1.72951
ABLIM3	2.13819	1.37214	0.776331	0.346014	0.1918	0.35659	1.68317	0.421618	2.84077	0.477554	1.69944	-0.506658	1.5054	0.796116	0.634826	1.45466	1.86305	0.891403	0.786295	0.588459	3.17364	1.97051	2.45243	1.71602	1.55959	1.70343	1.57124	1.93464	1.5944	0.76493	1.21242	0.188347	0.715394	1.04041	0.0168192	1.65139	0.866981	1.48194	1.92976	1.07829	1.63963	1.35556	2.21007	-0.433523	0.937166	0.916945	0.999412	0.887841	1.24241
ACADM	1.04873	1.65685	2.19766	2.85022	3.00757	1.67026	2.06955	1.88174	2.59965	3.24171	2.14049	2.45245	2.9583	2.3532	2.44414	2.46906	2.0677	3.24324	2.60454	2.3191	1.62257	2.0096	2.16202	2.16778	2.59188	1.2963	1.82454	1.82165	2.2582	1.00975	2.45721	2.29546	2.69943	2.70354	2.35914	2.39602	2.1089	2.44967	1.83897	2.0263	2.20838	1.42633	1.92991	2.96466	2.2079	2.04569	1.89786	2.24176	2.79387
ACADSB	0.673619	0.890671	1.28521	1.45752	1.71194	1.1913	0.910922	1.2912	1.51903	1.26992	1.08946	0.993262	1.47395	0.886798	1.11062	0.484694	0.751121	1.42616	0.750692	0.786199	1.28429	1.48043	0.763177	1.29834	1.42437	1.26545	1.54251	1.16165	1.16043	1.06887	2.19538	2.07703	1.9663	1.89147	1.99352	1.37523	1.323	1.16861	0.792966	1.68367	1.49501	1.41722	1.52047	2.0944	1.56511	1.49495	1.5517	1.44528	1.8049
ACCS	1.84751	1.80839	2.166	3.47331	3.12866	3.22069	2.06876	1.35534	3.2943	3.00105	2.37268	2.2633	2.22886	2.36243	2.00009	2.39951	3.44793	2.49709	2.56036	2.32406	3.59133	2.37331	1.76992	1.98685	2.0254	2.16615	3.3163	1.81949	1.96102	3.07716	2.76929	2.30825	2.25106	2.30865	1.91035	2.65415	2.03662	1.82594	1.95498	2.82254	1.85689	2.19684	2.53629	2.91123	1.73771	1.99396	1.84417	2.69086	1.95244
ACER2	-0.166423	-0.394635	-0.381184	-0.493274	-0.770253	-1.04899	-0.508665	-0.754092	0.163071	-0.0564917	-0.528992	-0.626862	0.830607	-0.582528	-0.221398	-0.574246	-0.710578	-0.553133	-0.701293	0.0761338	0.641702	0.304881	-0.147661	0.686187	-0.356366	0.471526	0.287816	0.89352	0.114913	-0.836478	-0.484366	-0.63122	-0.744581	-0.337294	-1.41518	-0.945657	-1.17507	-0.65782	-1.00824	0.0904574	0.417238	0.0916965	0.281764	0.708218	-0.326387	-0.58688	0.0955743	-0.244373	0.199465
ACKR1	0.34525	0.87689	0.0259546	-0.485451	0.270049	-1.01861	-0.87373	0.124087	-0.401686	-0.181665	-0.679622	-0.465786	0.060653	0.897602	0.661881	-0.861202	-0.8534	-0.23016	0.693851	-1.03121	0.671548	0.625971	0.894297	-0.322875	-0.166986	2.1435	0.373757	2.40177	2.11632	0.215426	0.176541	-0.0695515	-0.722446	0.0130396	0.70076	0.350794	-0.61575	0.0675612	0.510743	0.789564	-0.383158	0.276654	0.467057	-0.690857	0.69786	1.73445	0.612192	-2.41996	-0.503476
ACKR4	-2.29397	-2.53951	-2.24285	-2.17321	-2.15265	-2.20696	-2.28222	-2.56156	-2.07922	-2.58281	-2.3566	-2.16777	-2.53802	-2.17258	-2.03926	-2.36495	-2.03539	-2.23782	-2.54093	-1.83666	-2.03439	-1.78906	-2.12789	-1.91011	-1.91947	-1.34726	-1.66631	-2.01545	-1.84609	-1.72563	-1.81762	-2.18432	-1.94608	-1.74095	-2.28178	-2.17167	-1.8737	-1.69544	-1.82646	-1.29391	-0.92975	-1.54226	-1.56356	-1.42662	-2.1286	-1.77441	-2.00937	-0.838409	-1.11712
ACOD1	-0.133807	-0.173991	-0.937651	-2.07243	-2.0282	-1.07481	-2.05347	-2.0263	-2.10008	-2.19085	-2.01843	-2.30318	-2.24459	-2.2099	-2.07092	-2.12366	-2.31128	-2.35997	-2.3123	-1.89465	-2.12007	-1.899	-1.93418	-2.0599	-1.94237	-2.39525	-2.07069	-2.07664	-2.01602	-0.669171	0.0816327	-1.81611	-0.613816	-2.01054	-0.613079	0.949298	-1.80772	-1.72275	-1.69979	-1.36965	-1.96274	-1.63181	-1.61619	-2.43439	-1.439	-1.81522	-1.22309	-1.92814	-2.67499
ACOT4	0.307981	0.815724	1.20508	0.457041	1.14877	0.5991	0.515407	1.04204	-0.456921	0.585168	-0.0765817	0.715221	0.820047	-0.749726	0.194524	-1.25069	-0.43817	-0.148752	0.301136	0.0787004	0.173108	-0.335329	0.512246	-0.248631	-0.230277	0.125586	-0.441316	0.160069	-0.555113	1.54307	1.03537	0.213842	0.535604	0.59387	-0.305069	0.259424	0.890842	1.41929	-0.610021	-0.362033	0.798453	0.433147	0.268206	0.625528	-0.257507	-0.48307	-0.38791	-0.368663	0.772803
ACOX2	-0.272324	-0.959989	-1.07236	-1.2997	-0.871844	-1.11205	-0.897014	-1.59038	-1.37561	-1.03148	-0.836899	-0.936642	-1.07351	-0.528182	-0.878895	-0.471864	-0.87782	0.221995	-0.325891	-1.16612	-1.19029	-0.935278	-0.852701	-0.762719	-0.951097	-1.29573	-1.6457	-1.5996	-0.893786	-0.729585	-1.16612	-1.066	-0.985551	-1.28822	-0.967092	-1.09346	-1.11098	-0.9892	-1.30008	-1.34901	-1.5547	-2.0369	-1.81693	-1.59124	-0.903068	-1.58659	-1.8097	-1.27765	-0.974993
ACP5	1.44537	1.92077	1.5886	2.00227	1.42604	2.46892	2.0766	1.57139	1.99579	2.25293	1.14374	1.17556	1.61159	2.22789	1.5568	2.08701	1.24315	1.89207	1.74345	1.95037	1.31087	1.26155	2.43598	1.36906	1.55688	1.36722	2.58791	1.99469	1.46706	1.63881	1.18697	1.9944	1.62101	2.22386	1.88495	1.50365	2.4721	1.71705	1.15995	1.79494	1.6676	2.04424	2.14852	2.58529	1.89484	1.88423	2.10008	2.30726	2.59889
ACP6	0.461032	0.996577	1.22244	1.05234	0.541114	1.03527	1.24872	1.01327	1.65064	1.22933	1.13114	0.977415	1.53952	1.32906	0.896883	0.734817	1.1157	1.17688	0.872078	0.531184	1.02026	0.734362	0.839528	1.11463	0.584736	0.944057	1.12396	0.583173	0.677114	0.80807	0.239147	0.951943	0.805512	0.956515	0.664342	0.913678	1.09362	1.06973	-0.261157	0.635169	0.826487	0.346205	0.325032	1.2424	0.668485	-0.0568129	0.744422	0.692988	0.88306
ACPP	1.70881	1.6809	1.86564	2.0071	1.5341	1.16596	1.43373	1.14849	1.99179	1.69491	2.16097	1.88561	1.89656	1.92089	1.40931	2.45931	1.46791	2.07584	2.04506	1.74895	1.93783	1.72586	2.28853	1.78436	1.92552	1.52557	1.75655	1.36625	1.89637	1.65673	1.5529	1.40528	2.36932	1.97228	1.2213	2.17649	2.16332	2.07215	2.09331	0.977162	1.3844	0.862855	1.6947	1.55054	1.51012	1.61705	0.933995	0.783565	1.53695
ACRBP	3.00791	2.63227	2.06913	1.88932	1.85692	1.86937	2.7755	2.54391	3.49824	2.07337	2.86575	2.27714	2.74095	2.30874	2.64653	3.0453	3.06694	2.09893	2.5299	1.82726	3.839	3.5093	3.22994	3.14084	2.98714	3.37574	3.466	3.06017	3.10858	2.11661	2.58606	1.80347	2.32034	2.51553	1.80372	2.7218	2.0459	2.04834	2.92658	2.80597	2.70162	2.40073	3.20294	1.47818	2.68252	2.06554	2.39058	2.43602	2.61689
ACRC	-0.535667	-0.391699	1.51538	1.48914	2.06811	1.16618	0.653651	0.677022	1.31636	1.55457	1.45313	0.591529	1.3949	1.43502	1.52929	1.14898	0.989248	1.27629	1.21158	1.12012	1.52802	1.17754	0.816406	1.06126	1.24438	1.80772	1.49715	1.61724	0.750501	0.796695	0.27498	0.966255	1.29434	1.31422	0.367065	0.984307	1.52253	0.896635	-0.143848	0.798732	0.679303	0.300228	0.806235	1.19095	0.685872	0.187422	0.763619	0.91373	1.21524
ACSBG1	-0.422105	-0.838575	-1.50098	-1.49585	-1.47563	-1.41064	-0.770915	-1.6903	-0.290516	-1.65333	-1.25372	-1.57194	-0.651186	-1.48541	-1.34236	-1.12136	-0.728978	-0.976312	-1.11823	-1.42754	-0.229904	-0.711097	-0.620167	-0.911167	-1.06134	-0.722134	-0.521003	-0.28843	-0.810338	-1.32547	-1.09384	-1.76289	-1.44176	-1.02123	-1.6556	-0.785052	-1.29405	-0.756765	-0.466615	-1.08988	-0.970001	-1.166	-0.882342	-1.60724	-0.773237	-1.41404	-0.713283	-0.617055	-0.780965
ACSBG2	-2.45948	-1.31456	-2.71484	-1.54082	-1.84669	-2.56974	-2.01443	-1.51485	-2.29052	-2.6104	-1.29841	-1.74541	-2.40772	-2.00418	-2.03526	-2.52819	-1.89744	-1.75184	-2.24191	-1.93949	-2.03703	-1.2985	-1.22859	-1.77638	-2.08379	-1.96064	-1.31788	-0.965153	-2.31635	-1.72218	-2.07598	-1.92781	-1.89246	-1.83071	-1.14818	-1.91042	-2.73472	-2.03703	-2.08546	-1.59612	-1.76822	-1.8663	-1.6339	-1.28834	-1.51203	-1.19563	-1.49193	-2.71145	-1.91836
ACSL1	6.66097	6.4955	6.45123	6.46211	5.40726	5.77296	5.56399	5.21915	5.22557	5.50899	5.90668	5.58731	5.38857	5.56013	4.97402	5.94239	5.34074	5.60797	5.77354	5.56385	5.51434	5.57179	6.08668	5.83861	5.90066	5.57657	5.74613	5.10417	5.44127	6.63691	6.97917	6.66738	6.71166	5.65299	7.01363	7.26584	6.21405	6.30915	5.76044	6.10206	5.76653	5.51588	5.51521	5.24717	5.76742	5.88797	5.45641	4.9972	5.79241
ACSL4	1.03962	1.4873	1.26159	1.77324	1.76217	1.08285	1.23854	1.35136	1.3303	1.67341	2.16224	1.2153	1.42365	2.10577	1.41481	2.41951	1.85149	1.49506	1.83061	1.64985	1.64175	1.18246	1.57028	1.35306	1.47263	2.20018	1.31446	1.58839	1.62031	0.751287	1.06252	1.04072	1.45454	1.51644	0.898249	1.1821	1.63088	1.24107	1.34404	1.41645	1.18847	1.21954	0.921875	0.434698	1.35075	1.25181	1.14061	0.613749	1.11008
ACSL6	-0.34005	-0.465448	-0.24497	0.211892	-0.413504	0.107352	0.275863	0.250895	0.135078	0.0181381	-1.17037	-0.0709059	0.0594588	-0.52481	0.0093095	-0.815483	-0.259878	-0.145006	-0.946144	0.284575	-0.39384	-0.158037	-1.03855	0.181613	0.27125	-0.357227	0.169638	0.584528	-0.10372	-0.146148	-0.588067	0.0140949	0.0396526	0.00651153	-0.472734	-0.680714	-0.469773	-0.101182	-1.20909	-0.161694	-0.479442	-0.620182	-0.173186	0.0211728	-0.449914	0.200952	-0.148766	0.204506	-0.0316753
ACSM2A	-2.57005	-2.37152	-2.65739	-2.65779	-2.57119	-2.51751	-2.42195	-2.61939	-2.594	-2.61777	-2.50156	-2.63448	-2.60741	-2.4844	-2.60422	-2.53605	-2.58705	-2.56582	-2.47449	-2.60696	-2.41303	-2.59243	-2.46915	-2.52669	-2.65851	-2.56903	-2.56459	-2.56991	-2.48047	-2.49361	-2.4363	-2.51643	-2.44354	-2.40342	-2.37354	-2.58441	-2.60774	-2.51046	-2.4869	-0.730726	-1.74646	-1.98154	-0.967967	-2.07414	-1.31822	-2.34645	-2.43751	-1.71983	-1.2572
ACSM3	-0.559193	-1.04846	-0.266019	-0.503858	-0.510186	-1.16049	-0.112445	-0.208858	0.0615076	-0.510987	0.179174	0.105231	0.397896	-0.240085	-0.411278	-0.5203	-0.920066	0.144406	-0.970419	-0.508993	0.231842	-1.00398	-1.18117	0.0283097	-0.214445	0.0668163	0.393082	-0.262189	0.438142	-0.38948	-0.177953	-0.0943952	-0.0714928	-0.680723	-0.521951	-0.664733	-0.0773691	-0.132177	-1.37592	0.0632967	-1.0133	-0.121246	0.0614109	0.303865	-0.464059	-0.361788	-0.0674389	-0.2857	0.0213088
ACTA2-AS1	0.314874	-1.06583	-1.24607	-0.571592	-0.588065	-0.776459	-0.896226	0.194158	-0.567424	-0.112856	-0.386638	0.123171	-0.726885	-0.719564	-0.519217	-0.743866	-0.877195	-0.366151	-0.498532	0.0903094	-0.791657	-0.274306	-0.690061	-0.606659	-0.866283	-0.724287	-0.739305	-0.170461	-1.02669	-0.855323	-1.20582	0.0907064	-0.495029	-0.539487	-0.740517	-1.08959	-1.27381	-0.408076	0.722069	-1.31381	-0.834979	-0.919611	-0.596901	-2.02924	-0.303999	0.224861	-0.242044	-1.14729	-2.01838
ACTG1P4	2.28404	2.6394	3.22649	3.84697	3.53549	2.57693	2.53246	2.66921	3.50308	3.40242	3.43466	3.1616	3.52032	3.58142	3.404	3.49203	3.55378	3.60073	4.01702	2.92539	3.69201	3.72411	3.113	3.03333	2.90731	3.12532	3.03497	3.23294	2.63402	3.07689	2.83676	3.54156	3.37335	3.28149	3.35012	3.56081	3.54444	2.84452	2.48365	3.30965	3.01384	2.57989	2.99983	3.40893	2.91329	2.78407	3.07651	3.07782	3.48795
ACTL6A	0.711027	1.24233	1.69841	2.35575	2.59137	1.51404	1.5085	1.63388	2.33353	2.77609	1.97762	2.65244	2.68621	2.38639	2.34079	2.48301	2.29059	2.73774	2.51621	2.50325	2.17059	1.92295	1.95705	2.57162	2.52821	1.63447	2.2765	2.11931	2.16264	1.17184	1.51684	1.76248	2.13305	2.71141	1.53866	2.10633	1.75069	1.83589	1.72152	2.10144	1.8787	1.2409	1.60762	2.76374	2.09328	1.95856	2.05415	2.43485	2.02215
ACTR3BP2	-1.90654	-1.95798	-1.64826	-1.78742	-1.72355	-2.05142	-1.64691	-1.74012	-1.91723	-1.66268	-1.98926	-1.86738	-1.64263	-1.7003	-1.61004	-1.82503	-1.86114	-1.78365	-2.03803	-1.66227	-1.77443	-1.38392	-1.61989	-1.76291	-1.75579	-1.75198	-1.77012	-1.96286	-1.74801	-1.66505	-1.7273	-1.66401	-1.88553	-1.94185	-1.64462	-1.6981	-1.78366	-1.70955	-1.33573	-0.903257	-1.418	-0.408396	-1.13426	-1.1769	-1.35914	-1.48451	-1.8301	0.151257	-1.34257
ACTR3C	-1.01384	-0.940284	-0.73342	-0.477554	-0.155672	-0.890514	-0.172653	-0.759652	-0.178738	-0.495025	-0.244685	-0.576186	-0.802392	-0.496336	-0.817659	-0.577288	-0.582884	-0.808058	-0.963386	-1.15548	-1.25742	-0.567383	-0.861862	-0.923472	-0.928263	-0.983997	-0.525115	-1.46651	-1.31555	-0.827218	-0.539192	-0.796964	-0.921233	-1.19319	-0.601624	-0.68074	-0.698665	-0.777045	-1.18535	-0.862963	-0.991457	-2.10358	-1.59329	-0.928624	-1.34689	-0.641284	-1.04654	-1.58417	-1.97817
ACVR1	2.20241	1.88159	2.41834	2.26278	1.94264	1.56008	2.10462	1.86687	2.61453	2.02432	2.41318	1.99434	2.45982	2.31091	1.91675	2.32509	2.08767	2.24724	1.32298	2.16155	2.43429	2.02771	1.81664	2.56011	2.70777	1.51851	2.26767	2.55109	2.03985	1.09646	1.86429	2.03124	1.87083	2.07039	1.38385	1.84934	1.6801	1.97755	1.97381	1.90971	1.89314	1.89827	2.33186	2.01573	1.82225	1.56406	1.61036	2.03204	1.92409
ACVR1C	-0.440215	-0.532332	-0.545261	0.598526	-0.393826	0.489763	0.625331	0.381867	0.0385623	-0.549027	-0.380077	-0.195739	0.0534256	-1.40068	-0.340089	-0.411754	-0.241754	-0.735235	-1.29389	-0.224417	-0.654982	0.527003	-1.65655	0.869606	-0.162822	1.44627	-0.164916	1.32753	-0.779126	-0.652641	-0.473454	0.0217149	-0.270471	-0.340091	-0.699516	-0.0347528	-0.535654	-0.108655	0.938183	-0.538808	0.104309	-0.598539	0.578877	0.796468	0.395443	0.281097	0.345207	0.331789	0.146606
ACVR2B-AS1	-0.233212	-0.428908	0.0153716	-0.652049	-0.65176	-1.32776	-0.687332	-0.0225109	-0.998824	-0.152427	-0.413524	-0.401047	-0.728356	-1.32651	0.298786	-0.962891	-0.859301	-0.630671	-0.668571	-0.468475	-0.212217	1.11217	0.104475	-0.619048	-0.850459	-0.37088	-0.246579	-0.619048	-1.02929	-0.115435	-0.336103	-0.564011	-0.807647	-0.738672	-0.670364	-0.503107	-0.686958	-0.184699	1.60751	-1.18588	-0.998324	-0.543736	-1.07065	-0.877423	-0.0638941	-0.631787	-0.543674	-0.8331	-0.927345
ACYP1	1.77563	1.96047	2.5754	3.11732	3.0899	2.53374	2.38442	2.4768	2.93656	3.5835	2.53687	2.60905	3.11347	3.03152	2.73244	2.36815	2.46389	2.93481	2.5687	2.80651	2.94603	2.5175	2.27466	2.98032	2.93087	2.02842	3.18475	2.79348	2.72941	2.63192	3.02883	3.05558	2.7331	3.03923	2.75491	3.08463	2.72595	3.39266	1.31729	2.83797	2.94203	2.68925	2.96364	3.8131	2.39001	2.38894	2.95864	2.99598	3.52656
ADAM12	-1.41899	-1.54161	-1.30861	-2.06694	-1.49734	-1.4652	-1.67371	-1.71286	-1.86233	-1.85136	-1.84522	-1.31557	-1.71821	-1.99597	-1.73179	-2.26003	-1.19891	-1.88143	-1.89522	-1.6174	-1.47961	-1.27143	-1.37621	-1.47617	-1.36202	-1.48117	-1.53641	-0.970831	-1.38653	-1.30828	-1.60094	-1.51161	-1.07894	-1.36978	-1.59849	-1.26821	-1.35013	-0.882139	-0.895206	-1.67203	-1.40262	-0.701362	-1.1835	-1.71562	-0.803035	-1.56451	-1.34731	-0.5218	-1.4441
ADAM23	-0.91083	-1.25022	-0.969659	-1.95934	-0.652062	-0.900043	-1.67804	-1.62118	-1.7341	-1.69494	-1.38508	-1.07889	-0.594364	-1.23614	-1.58246	-1.87108	-0.727827	-1.30252	-1.82742	-1.1748	-0.931598	-0.646163	-1.3804	-0.840332	-0.142314	-0.883671	-0.505386	-1.17086	-0.875869	-0.48768	-0.609982	-0.20689	0.224282	-0.121727	-0.96369	-0.150306	-0.644171	-0.277867	-0.368071	-1.10727	-0.127045	0.0336481	-0.658988	-0.607606	0.375651	-1.02228	-0.761062	-0.86953	-0.593092
ADAM9	0.0626173	0.161336	0.225741	0.326789	-0.0218627	-1.02485	-0.111519	-0.425359	0.708392	0.177284	0.870706	0.645435	0.489107	0.488044	0.142016	0.725522	-0.111858	0.714672	0.21171	-0.164852	0.679722	0.607906	0.631415	0.121037	0.155536	-0.0741325	0.180027	-0.44004	0.835986	-0.211729	0.178362	-0.133583	0.0809872	0.351113	-0.192405	0.163988	0.319062	0.21353	0.476372	-0.0808989	-0.0725177	0.269926	0.171849	-0.503417	0.423493	-0.186873	-0.109244	-0.114106	0.30742
ADAMDEC1	-1.26012	-1.73539	-1.19182	-2.38424	-2.33378	-1.59266	-2.68289	-1.94229	-2.01404	-1.28598	-1.9512	-1.82065	-1.39088	-1.72327	-2.34508	-1.12046	-2.45797	-0.484571	-1.78049	-1.80767	-1.83199	-1.75282	-1.40395	-2.52296	-0.599365	-2.4868	-1.85064	-2.37106	-0.570689	-1.82798	-1.5984	-1.53043	-1.1268	-2.63886	-1.81072	1.36587	-1.1387	-1.83312	-1.35898	-1.28078	-0.752807	-0.828202	-1.88223	-2.32872	-0.753201	-2.13432	-1.50606	-1.27634	-0.190045
ADAMTS1	-1.76743	-1.32088	-0.290085	-2.05006	0.177544	-1.14272	-1.57768	-1.1883	-1.52203	0.167904	0.16059	-1.01347	-1.16982	-0.320568	-0.928884	-1.23432	-1.48566	-0.968226	-1.02373	-1.39948	-0.710998	-1.35056	-1.17734	-1.26538	-1.44425	-1.13265	-1.58596	-0.624854	-1.26023	-0.268105	-1.91757	-1.16358	-0.818867	-0.922455	-1.62432	-1.08106	-0.361106	-0.867346	-1.37344	-0.461641	-1.11582	-0.777935	-0.714141	-1.38652	-0.700749	-0.948377	-1.50935	-0.606695	-0.824457
ADAMTS17	-0.838526	-0.598036	-1.10459	-0.319516	-0.514253	-0.969685	-0.59084	-0.750182	-0.166703	-0.840058	-0.901331	-1.15581	-0.542353	-0.90213	-0.705894	-0.891591	-0.527681	-0.969133	-0.974781	-0.27793	-0.341541	-0.0986056	-0.100384	0.0457676	-0.352632	-0.600622	-0.354237	-0.201943	-0.401176	-0.231559	-0.402831	-0.261282	-0.412398	-0.654115	0.248549	-0.479377	-0.205541	0.0579201	-0.528769	-0.357436	-0.680532	-0.327572	0.119921	0.467675	-0.328436	-0.866888	0.125169	-0.225791	-0.0756446
ADAMTS2	-0.212774	-0.960345	-0.962217	-1.17329	-1.47458	-0.773384	-1.07199	-0.838152	-1.3575	-1.51106	-1.39034	-1.62668	-1.7101	-1.28071	-1.18539	-1.99116	-0.755855	-1.6472	-1.21196	-1.68967	-1.5319	-1.57298	-1.42393	-1.90351	-1.55993	-1.10584	-1.6665	-1.6242	-1.39139	-1.28901	-1.78708	-1.93717	-2.00887	-1.81102	-0.494836	-1.62534	-1.34876	-1.76598	-1.14676	-1.9754	-1.16343	-1.49534	-1.59852	-1.56072	-1.80314	-1.30827	-1.42057	-1.47595	-1.82996
ADAMTS5	-1.23178	-1.31127	-1.19384	-0.90162	-0.840105	-1.70935	-1.19553	-1.40845	-1.28739	-1.21737	-0.745681	0.495979	-0.669537	0.260888	-1.23352	0.244673	-0.138581	-0.323578	-0.68016	-0.944757	-0.470965	0.280642	-1.08687	-1.12633	-0.2318	-1.17483	-1.17386	-1.0105	0.17077	-1.42952	-1.32339	-1.6001	-0.982581	-0.464596	-1.47161	-1.27675	-1.24505	-1.42417	-0.395222	-0.852824	-1.37071	-0.942781	-0.939053	-0.899541	-0.614581	-1.60056	-0.482123	-0.940998	-1.47205
ADAMTSL4	1.50043	1.76253	1.5099	1.23248	1.28037	1.58336	1.77903	1.22721	1.49781	1.7824	2.03444	1.64915	1.71186	1.99382	1.23105	2.46332	1.88214	1.86335	1.65261	2.00951	2.02671	1.22406	2.52503	1.69085	1.73702	1.51004	1.68396	1.33112	1.48093	2.04705	1.04014	0.747596	1.65718	1.40702	0.730583	1.55363	1.72024	1.72534	1.64087	0.615983	1.21422	1.47752	1.7657	0.168612	1.39136	1.46591	1.39026	1.1656	1.03505
ADARB2	-1.33493	-1.49072	-0.602374	-1.64288	-1.92503	-1.3349	-0.881159	-1.83962	-1.92982	-1.85386	-2.01739	-2.23941	-1.94522	-2.24496	-1.90089	-1.74691	-2.29057	-2.56257	-2.01009	-1.49974	-1.18898	-1.3749	-1.05595	-1.52134	-1.25276	-1.81936	-1.49994	-1.01327	-1.66464	-1.11068	-1.16055	-1.24178	-1.79988	-1.5484	-0.877164	-1.8958	-1.93186	-1.28422	-1.48989	0.0829451	-0.854808	-0.742528	-1.1134	-2.26872	-2.09448	-0.793699	-1.63992	-1.83481	-1.74885
ADAT2	-0.16656	0.629559	1.11245	1.55066	0.634564	0.663569	0.107946	0.562949	0.956069	0.703107	0.541163	0.684337	0.963213	0.684701	1.00247	0.567133	0.738638	0.693376	1.1545	0.687543	1.38221	0.998925	0.0982274	0.395117	0.680371	1.48606	0.56299	0.789637	0.386843	0.970966	0.630794	1.39903	1.37039	0.388253	0.812152	1.40404	0.992286	0.326985	0.365963	0.727954	1.07238	1.00917	1.14494	1.62565	0.926376	0.394608	0.973723	1.26826	1.21891
ADCY10P1	0.664314	0.928441	2.05856	1.67616	1.11171	0.408879	0.941207	0.573267	1.42479	1.34324	1.45312	0.440058	0.711927	1.33913	0.677477	0.938936	0.852381	1.02068	1.03752	0.894697	1.14502	0.787863	0.624084	0.54928	0.494479	0.55199	0.985112	1.69582	0.164452	1.09807	0.634238	1.16784	1.24751	0.823072	0.560293	0.679878	1.32928	0.810633	0.0381397	0.755049	0.460548	0.726083	1.04079	0.978432	0.54197	0.477847	0.613314	0.876113	0.768871
ADCY4	2.59981	2.67847	2.3743	2.48094	2.18693	2.20222	2.26567	2.37724	2.4117	2.35054	2.49655	2.03606	2.53013	2.32489	2.21422	2.29518	2.49146	2.27186	2.43644	2.0777	2.51665	2.55476	2.48363	2.13267	2.05839	1.99575	2.1678	2.43525	2.31624	2.35538	2.32325	2.44304	2.46782	2.40148	2.63826	2.61671	2.17971	2.05767	2.16709	2.08848	1.88838	1.65972	1.55031	1.901	2.10837	1.82861	1.44782	1.37499	1.80109
ADCY8	-1.41193	-2.15272	-1.97223	-1.81985	-1.21433	-2.2532	-1.52851	-1.82275	-1.33366	-0.998953	-1.48518	-1.3696	-1.39892	-1.67441	-1.27395	-1.3759	-1.09784	-1.25403	-0.883813	-1.13917	-0.964077	-1.88916	-1.60408	-1.43421	-0.835307	-1.70987	-0.809856	-1.30798	-1.14878	-2.62329	-1.23106	-1.6628	-1.94597	-1.16228	-1.54269	-1.29652	-1.52877	-1.93866	-2.28952	-2.26687	-2.11385	-2.22194	-1.94969	-1.80521	-1.43419	-0.691394	-1.13171	-1.73192	-1.66551
ADGRB2	-1.0741	-0.566898	-0.0234776	-1.63357	-0.604582	-1.38462	-0.695302	-0.606474	-1.34091	-1.39305	-0.924782	-1.54741	-1.30603	-1.07117	-1.21342	-1.38534	-1.04341	-1.33545	-1.39666	-0.461135	-0.533226	-0.975062	-0.896729	-1.24051	-0.919609	-0.927196	-0.607717	-0.520899	-1.24685	-0.301366	-1.12402	-0.692702	-1.04292	-1.22339	-0.790151	-1.16099	-0.522245	-0.831834	-0.900883	-0.377904	-1.00264	-1.1194	-1.3635	-0.994427	-0.784986	-0.946364	-0.592842	-1.05638	-0.693254
ADGRD1	-0.994218	-0.172502	0.451759	0.579662	-0.291118	-1.21092	-0.679789	-1.50782	0.0256037	0.180988	0.674169	0.394112	0.131026	1.1356	-0.670541	0.634339	-0.47422	0.981526	1.13776	0.214952	-0.370013	-0.0218758	0.824991	0.139448	0.865472	-1.04503	0.229905	-0.0717995	0.154661	-1.026	-0.709007	-0.852318	-0.0103099	0.301202	-1.15336	0.761482	0.605056	0.188499	0.148383	0.216869	0.0874016	0.458084	0.58613	-0.707418	0.631768	0.0654896	0.161174	0.280565	0.547992
ADGRE1	3.58529	3.35183	4.125	3.6411	3.43014	3.22867	3.83907	3.92149	4.61715	3.62784	3.93194	3.77105	4.44063	3.61921	3.4076	3.98058	3.44028	4.45874	4.24363	4.42175	3.67513	3.75563	4.03419	4.15578	4.21671	3.92616	3.62829	3.59035	3.962	3.91814	3.52577	3.92791	4.34862	3.25996	3.2046	4.195	4.57819	4.2328	3.87373	3.54763	3.41556	3.14154	3.72011	3.7567	3.36255	3.12847	3.3142	3.63331	3.89828
ADGRE2	2.19387	2.4079	2.83557	1.91576	1.97258	1.76016	2.13082	2.20003	2.66433	2.48975	3.00319	2.64154	3.09966	3.0679	2.47765	3.22582	2.41935	2.72245	3.36211	2.10956	2.60692	2.12116	3.13562	2.71581	2.45712	2.71638	2.59138	1.53106	2.88068	2.44111	1.87	1.84812	2.43911	2.6114	1.43538	2.74221	2.43334	2.47553	2.32757	2.1255	1.77137	2.65088	2.33473	1.98575	2.12117	2.57363	0.892869	1.76925	2.13983
ADGRE3	4.26857	4.26986	4.05186	3.76477	3.74743	3.68635	3.83759	4.06391	4.16482	3.99807	4.47124	3.69435	4.39016	4.25721	3.2759	4.02821	4.00111	3.94703	4.16226	3.58215	4.0756	3.82033	4.24984	4.8329	4.1041	3.67039	4.31447	3.51126	4.09948	4.02353	2.78064	3.18801	4.00986	3.75266	2.94038	4.11179	4.12564	4.29393	3.82445	4.07761	3.42605	3.33055	4.05849	3.08363	3.34406	3.45525	3.33065	2.56885	2.95265
ADGRG1	3.21863	3.57532	3.45819	2.5172	4.06258	3.24299	2.82032	3.5678	1.95684	2.87724	3.38529	2.65245	2.86002	2.9395	3.49325	1.71118	2.74483	2.09533	2.80399	3.46648	3.15016	1.97674	3.72999	2.06376	2.34819	2.85425	2.47433	2.6747	1.87152	3.73679	3.44007	3.02821	2.95819	3.54444	3.15333	2.36227	3.20258	3.15532	2.42249	2.82969	3.34952	2.97283	2.90295	2.29588	2.91668	2.83007	2.35239	3.29031	3.66125
ADGRG3	2.60934	2.83079	3.08428	2.63656	2.58801	2.65306	2.77672	2.54639	2.49214	2.55625	2.91556	2.52005	2.66287	2.99505	2.59101	2.56502	3.3487	2.67307	3.09178	2.21236	2.70892	2.08263	3.70784	2.72203	2.56029	2.79106	2.73573	2.43665	2.60318	4.05339	2.48034	2.63705	2.53755	2.34157	2.33328	2.34059	2.33882	2.96995	2.18374	2.59799	2.41313	1.57793	1.7375	1.80956	2.50609	2.48679	1.92545	1.34488	2.24543
ADIPOR1	6.05519	6.11181	5.35125	5.32874	5.11093	5.02107	6.08723	5.43886	5.97278	5.27546	5.82399	5.59975	5.8511	5.93656	5.93713	5.77573	6.03205	5.39349	6.19721	5.4966	6.51228	5.37596	6.78932	6.27968	5.74605	6.03716	6.43366	7.1017	6.63241	7.05494	5.47093	5.27838	5.33233	5.01519	5.07937	5.41507	5.6187	5.85044	5.60783	6.03323	5.67596	5.67199	5.60145	4.73447	5.81497	6.11276	5.52854	5.70112	5.61904
ADIRF	-0.117852	-0.318704	-0.579591	-0.565668	-0.805469	-0.413302	-0.984176	-1.0035	-0.224487	-0.629687	-0.592517	-0.166041	-0.384948	-0.600803	-0.54969	-0.893456	-0.929905	-0.443902	0.432806	-0.715268	-0.444887	-0.543512	-0.747394	-0.912793	-0.820568	-1.72455	-1.21396	-0.787128	-0.827116	-0.423336	-0.396232	-0.974862	-0.69431	-0.381631	0.0053659	-0.337532	-0.519311	-1.23179	-0.951658	-0.722908	-0.674781	-0.764104	-1.56206	-0.463375	-0.970658	-1.10284	-0.871577	-0.872114	-0.807951
ADIRF-AS1	0.405442	-0.215555	0.628059	-0.822851	-0.757735	-0.182425	-0.250866	-0.648079	-1.091	-1.6119	-0.0634282	-1.07342	-0.703326	-0.616512	-0.263885	-0.926251	-0.902351	-0.656384	0.217608	-0.310127	0.628473	-0.813758	-0.0824432	-0.0406116	0.0258915	-0.190976	-0.134782	-0.303474	-0.191681	1.02227	-0.768336	-0.80911	-0.287922	-0.596758	-0.181041	-0.467849	0.549678	0.000250685	0.27133	-0.467577	-0.590393	0.243045	0.611854	-0.736081	-1.18296	-0.0747097	-0.777849	0.221985	-0.204024
ADK	1.25563	1.73756	1.88299	1.9238	1.77075	1.47857	2.47474	1.75109	2.25873	1.8375	1.85522	1.81564	2.02675	1.75106	1.66411	1.28506	1.48248	3.28216	1.5341	1.53041	2.09577	1.62496	1.46863	2.31786	2.80813	1.34588	1.88014	1.30094	3.34487	1.68826	1.80388	2.1539	1.83207	1.85847	1.78654	2.05157	1.74882	1.93792	1.44028	1.76961	2.19735	1.67029	1.86606	2.374	1.29665	2.19289	1.96143	2.08394	2.64753
ADM	5.68546	5.69053	5.18497	4.32435	4.12174	4.68069	4.11198	3.73562	4.10009	3.92379	4.56368	3.40585	3.83265	3.40729	3.841	4.14374	3.04644	3.82689	3.88767	3.98215	4.63832	4.39123	5.21573	3.75709	4.42148	4.80166	4.52411	3.76062	4.43686	5.34643	5.85092	5.45162	5.7384	4.84656	5.65094	6.09732	5.20554	5.2364	5.04513	5.13904	4.13309	3.97279	4.37174	4.06132	4.71729	4.61212	4.19815	3.70215	5.11213
ADM5	-0.219937	-0.529949	0.66339	-0.0304235	-0.214553	0.100091	-0.0184164	-0.510405	-0.615462	-0.392771	-0.278449	0.00332246	-0.317579	-0.0439341	-0.141088	-1.64783	-0.409289	-0.835755	0.0898308	-0.278463	0.16956	-0.0648131	-0.537236	-0.218834	0.0560507	-0.202377	-0.359425	-0.750642	-0.55737	-0.320478	0.0742544	0.217223	-0.174828	-0.594428	0.562992	0.444566	-0.403532	-0.515924	-1.21756	0.0750516	-0.362393	-0.492296	-0.403635	0.385707	-0.311146	-0.308773	-0.343364	-0.00208739	-0.467744
ADORA2B	1.2571	0.51228	0.714694	0.517367	-0.336177	-0.586047	0.244195	-0.464165	0.809655	0.516433	-0.147907	1.45123	0.971119	1.01257	0.57393	0.818595	0.713343	1.68617	1.7926	1.01387	0.809032	0.0973704	1.4836	1.09825	0.741027	-0.0193245	0.52305	-0.23073	0.561665	1.18385	0.86381	-0.060925	-0.314831	0.126978	0.676892	1.58448	-0.138405	1.05768	0.656208	-0.891987	-0.257001	0.55114	0.707078	0.663308	-0.272818	-0.299086	1.00234	1.01053	0.718063
ADORA3	0.669482	0.567165	0.447361	0.544656	0.309471	-0.148712	0.560693	0.199998	0.84266	1.05665	0.381597	1.80606	0.908711	1.18391	1.15216	1.73016	0.859722	2.44298	1.91469	1.15718	1.34891	1.056	1.40902	1.41606	0.85959	0.393254	0.839213	0.33639	1.92197	0.0877342	0.606558	0.101546	0.593198	0.745021	0.251837	0.338717	0.292654	0.126318	1.54848	0.447936	-0.116529	0.27482	1.19357	0.517086	0.748288	0.605238	-0.158475	1.01884	0.417303
ADRA2A	-1.96878	-1.29917	-1.17202	-2.5233	-2.67379	-2.30271	-1.48461	-1.79063	-0.0459067	-2.87223	-1.48354	-1.80812	-2.29546	-2.23062	-2.69865	-1.65252	-1.55541	-1.84914	-2.94267	-2.96948	-0.0710035	-1.10836	-0.28631	-1.46935	-1.24534	-0.928698	-2.03019	-0.918387	-1.33013	-2.46716	-2.55082	-2.77175	-1.43915	-2.53558	-2.23316	-0.889209	-2.339	-1.39582	-1.02878	-2.31591	-0.888648	-2.82771	-0.259571	-2.67425	-2.60809	-1.62682	-2.97586	-1.17784	-2.49428
ADRB2	3.48629	3.82345	3.74568	3.78822	5.18923	3.84564	3.37406	4.2189	3.28934	3.98506	3.4305	4.21929	3.5717	4.138	4.3431	4.1209	4.80835	3.68409	4.12128	4.72777	4.01925	3.44466	3.76024	3.48286	3.65529	3.3389	3.78	4.06611	2.84595	3.36217	4.29054	3.69599	3.74271	4.69435	3.87776	3.97638	3.87278	3.64757	3.6827	3.51456	3.13751	3.03992	3.5936	3.14578	3.64525	3.35904	3.39252	3.20742	3.38634
ADTRP	1.20505	0.207592	1.46699	2.13428	0.875993	1.33731	2.09731	0.570113	2.39624	1.51155	1.21289	1.05167	1.34089	-0.104252	1.87988	0.545572	-0.150498	1.28917	0.374293	0.932623	0.699274	1.21735	-0.515094	2.74402	1.59399	2.12812	1.38311	1.83646	1.64184	1.1473	0.878608	1.34829	0.101758	0.529562	0.601207	2.07167	0.545094	1.39933	0.458329	1.10246	0.727708	1.08587	1.54817	2.87118	0.98414	0.390785	1.91588	1.74366	1.00843
AEBP2	0.0221394	0.203479	0.0704305	0.472496	0.986744	0.667633	0.491129	1.00532	0.10701	0.0400062	-0.0021301	0.432523	-0.207119	-0.632281	0.63802	-0.0822545	0.00109382	0.0323635	-0.295484	0.521174	0.0608415	0.682336	0.026686	0.188761	0.430115	1.09608	0.119233	1.10917	0.356709	-0.102733	1.38959	1.236	0.684376	1.35179	0.530034	0.423171	0.198264	0.634022	0.283596	0.773998	0.878362	0.230248	0.366601	0.905045	0.526067	0.00115766	0.641695	0.806032	1.22645
AFAP1	-1.65597	-1.37704	-0.376227	-0.431403	-1.5924	-1.5978	-1.07857	-0.913845	-0.226365	-1.24041	-0.974768	-0.449929	-0.501362	-1.82494	-2.01354	-1.34496	-1.17283	-2.34941	-2.35732	-1.06772	-0.654223	-1.27573	-1.48844	0.360355	-0.625566	-0.893078	-0.963064	0.253158	-0.183411	-1.49443	-0.414807	-0.364898	-0.0427979	-0.0225346	-2.05682	-0.839854	-0.605143	-0.560553	-1.50691	-0.525372	-0.458664	-1.44165	-1.69074	0.024303	-0.832588	-0.230787	0.221768	-0.321884	-1.58479
AFAP1L2	-0.809353	-0.699167	-1.0145	-0.70631	-0.76081	-0.651702	-0.492595	-1.03428	-0.72825	-0.515802	-0.631298	-0.810351	-1.00207	-0.72763	-0.583563	-1.29457	-0.659114	-0.506044	-1.40702	-0.366019	0.277741	-0.624315	-0.572402	0.00998431	-0.809378	-0.51642	0.348872	0.0429486	0.157448	-1.23247	-1.06096	-0.303864	-0.599652	-0.785471	-1.12077	-0.940346	-0.0627365	0.0985539	-0.583372	-0.85792	-0.212709	-0.500979	-0.15062	-1.11546	-0.386652	-0.667353	-0.863583	0.10616	0.0911625
AGAP1	0.404905	0.0905017	0.497297	-0.153928	0.903081	-0.360334	-0.108944	0.763745	-0.468631	-0.0285488	0.438523	0.2125	-0.397122	-0.125375	0.105341	-1.04176	-0.310803	-0.635386	0.279825	0.0947215	-0.162644	-0.399385	0.462279	-0.676518	-0.425088	-0.615614	-0.361661	-0.0646726	-0.736422	1.01453	0.52609	0.558797	0.70219	0.311262	0.837092	-0.427424	0.461275	0.187077	-0.905715	0.117702	-0.0571422	0.269159	-0.321977	-0.437237	-0.367224	0.0118906	-0.074078	-0.185868	1.09837
AGAP4	-0.992787	-1.27841	-1.4754	-0.509025	-1.11841	-0.884732	-0.771522	-0.718478	-1.51284	-1.2347	-1.02448	-0.791144	-1.21805	-0.579611	-0.868264	1.10712	-0.1277	-1.12762	-0.40141	-1.10536	-0.861885	-0.688816	-0.947787	-1.24762	-1.16503	-0.376144	-1.08418	0.641758	-1.08082	-1.21936	-1.18432	-1.16558	-0.832995	-1.25047	-1.09131	-1.33276	-0.904214	-1.09639	-0.915404	-0.91607	-1.69465	-0.709564	-0.547766	-1.39629	-0.983608	-0.634347	-0.957787	-1.03961	-0.590049
AGBL2	-1.68629	-1.9243	-1.20125	-0.919444	-1.31326	-2.23833	-1.22945	-1.26941	-0.624441	-0.797437	-1.93792	-1.19774	-0.423776	-1.23817	-1.0752	-1.11358	-1.08141	-0.293727	-0.752479	-1.37384	-1.61447	-1.10907	-1.82355	-1.25297	-0.817235	0.203404	-0.213657	-0.449379	-2.23322	-0.785369	-0.42837	-0.138191	-0.481244	-0.708546	-0.953491	-1.2153	-1.00647	-0.869606	-0.762727	-0.415076	-0.514333	-0.406722	-0.953253	-0.192402	-0.991114	-1.44544	-0.998854	-0.205195	-0.840117
AGBL3	-2.40772	-2.31322	-2.23576	-1.99313	-2.29419	-2.14051	-2.25859	-2.50172	-2.06011	-2.13092	-2.56895	-2.19633	-2.13428	-2.20268	-2.5067	-2.32304	-2.02419	-1.99932	-1.97613	-2.027	-1.78232	-1.93711	-1.98974	-2.14428	-2.15526	-1.60322	-2.10935	-1.96456	-1.98743	-1.81786	-2.01428	-1.77271	-1.75147	-1.77864	-2.15347	-2.26427	-1.87674	-1.6701	-1.98494	-1.6579	-1.94965	-1.83048	-1.31837	-1.11975	-1.83575	-1.98004	-1.51987	-1.35472	-1.2131
AGL	1.1795	1.71684	3.29817	3.88808	4.1776	2.62366	2.55826	3.07413	3.48798	3.6251	2.49077	2.9627	3.52935	3.43225	3.20946	2.96335	2.66512	3.52847	2.82819	2.74488	2.66933	3.79052	2.77173	3.09147	3.17138	3.18962	2.74899	3.54056	2.64332	2.09151	2.97213	3.53733	3.61806	4.07274	2.90995	2.63971	2.80802	2.8638	2.19099	2.87152	2.82767	2.52592	3.14279	3.76295	2.721	2.69672	2.92202	3.04003	3.39883
AGO2	4.76271	4.43265	4.0087	4.1637	3.63156	4.31992	4.13896	4.38569	3.65615	3.48036	3.91691	3.66845	3.41572	3.33161	3.82579	3.69753	4.49789	3.5126	2.93074	3.24083	3.074	2.91841	3.52652	3.62907	3.49458	4.11346	3.39024	4.23981	3.19045	4.33196	3.93484	4.16836	3.61823	3.29986	3.8804	3.68673	3.43567	3.79622	2.8946	3.69593	3.37446	3.15233	3.32904	1.61552	3.50387	3.70066	2.66843	3.34698	2.82586
AGPAT4-IT1	1.38502	1.23155	1.40775	1.39306	1.30883	0.980847	1.46727	1.48882	1.44504	1.338	1.39614	1.38517	1.41197	1.87241	1.38523	1.94084	1.94189	1.50846	2.344	1.44546	2.08052	1.06254	1.80211	1.19884	1.14193	1.49239	1.48065	1.3484	1.17402	1.70142	0.903288	1.16079	1.34643	1.21092	1.09906	0.787179	0.805993	1.19294	0.992577	0.912031	0.669551	1.10889	1.03232	1.16397	1.11676	0.221925	1.27036	0.920933	1.63738
AGPAT5	1.0334	0.853644	1.39563	1.30035	2.04314	1.08846	1.2347	1.19168	2.08847	2.6628	1.59337	2.11412	2.48	2.33658	1.55169	2.49173	1.88919	2.66117	1.57375	2.11982	1.41261	1.55302	1.39354	2.37777	2.41084	1.43105	1.71164	1.98954	2.05519	0.448019	1.04455	1.46793	1.1149	2.21756	0.900224	0.955139	1.47401	1.53144	1.42071	1.49851	1.6407	1.59554	1.83227	2.09274	1.66043	1.47971	1.54232	2.0984	2.24024
AHCTF1P1	-0.694699	-0.678566	-0.941122	-0.714216	-0.444048	-0.986247	-1.28712	-1.15726	-0.100281	-0.719335	-0.835824	0.061642	-1.58729	-0.944021	0.271735	-0.206809	-0.409743	-0.462529	-1.08181	-0.92279	-1.01898	-0.0928007	-0.77619	-0.107313	-1.24563	-0.819225	-1.04398	-1.23042	-0.564461	-0.746792	-0.665417	-0.753708	-1.44019	-0.771104	-0.970328	-1.2962	-1.099	-1.09811	0.68505	-0.629326	-1.28925	-1.15381	-0.47655	-1.68559	-0.498975	-0.572996	-1.34987	-1.28031	-0.865199
AHR	3.89256	3.55629	3.4305	3.95279	2.81084	2.39175	2.49441	2.50627	2.86732	3.13308	3.68154	3.75344	3.49422	3.82547	2.98351	3.98864	3.09954	3.68775	3.59831	3.62436	3.83101	3.01067	3.17543	3.60044	3.48752	3.13995	3.57602	2.87131	3.53992	3.53412	4.58289	4.27718	4.25368	3.60189	4.38799	4.73231	3.47214	4.25683	3.35256	3.47544	3.2824	3.2228	3.69451	3.24967	3.53589	3.52702	3.56757	3.49901	3.77118
AHRR	-0.516622	-1.38036	-1.29897	-1.92871	-1.58208	-2.13428	-1.51048	-1.91228	-1.34697	-2.04902	-1.16385	-2.67418	-1.17677	-2.03592	-1.83528	-1.45978	-0.343161	-0.314522	-1.47437	-1.96991	-2.30715	-1.83632	-2.11287	-1.83294	0.437517	-0.980918	-2.10382	-1.87956	-1.08641	-1.27867	-1.64833	-1.9857	-1.9729	-1.4814	-2.1149	-2.1542	-1.11479	-1.34948	-2.30849	-2.02069	-0.995675	-0.643166	-2.73958	-2.58972	-0.445943	-1.72005	-2.33287	-2.17915	-0.693348
AHSP	3.43176	4.85754	2.94278	2.62138	2.11311	1.51844	5.17809	1.60702	2.97657	1.79278	3.04383	2.32915	3.23514	3.48552	4.56106	2.90724	3.70124	1.60634	3.97515	2.2153	4.89687	3.58328	4.56585	3.45591	2.90735	4.55764	5.14217	7.77501	6.87996	6.1177	2.47617	4.01105	2.00179	1.10962	1.7555	1.93914	1.93061	5.14954	3.92802	2.97386	2.78608	2.29561	2.19212	2.2531	2.44218	4.10229	3.35332	3.7246	2.30833
AICDA	-2.51591	-2.15663	-2.62998	-1.87547	-2.36936	-2.17241	-2.6536	-2.40456	-2.4054	-1.70466	-2.43111	-1.86547	-2.52183	-2.10468	-1.91179	-2.34891	-2.51747	-1.74015	-1.63413	-2.00337	-2.08113	-2.11794	-2.46193	-2.43389	-2.74523	-1.72321	-2.61865	-1.98375	-1.70496	-2.38045	-2.57182	-2.29362	-2.51493	-2.31761	-2.86117	-2.80958	-1.99225	-2.74006	-2.53787	-2.01016	-1.93216	-2.19239	-2.11316	-2.76976	-2.6652	-2.20948	-2.43931	-2.76617	-2.38219
AIDA	4.28974	4.37402	4.47716	4.62371	4.95643	4.57459	4.76584	4.95165	5.20979	4.88773	3.89259	4.7497	4.83652	4.26958	4.63576	4.01273	4.39859	4.9097	4.14529	4.48656	4.26373	3.90677	4.11607	4.63073	4.62381	4.18505	4.57844	4.4942	4.53599	4.17106	4.34921	4.36544	3.83883	4.39427	4.28894	3.68712	4.08229	4.35892	3.53043	4.16681	4.22152	4.2293	3.89788	4.26446	3.87065	4.24089	4.02338	4.2712	4.35758
AIFM3	0.134022	-0.140452	1.15913	0.411247	-0.530688	0.650438	0.738829	0.31685	0.53872	0.439966	0.666452	0.19191	0.775079	1.15561	0.341389	1.14437	0.195437	0.773363	0.843357	0.645052	0.594872	0.472601	0.692319	0.714815	0.861502	0.321801	0.370837	-0.358964	0.479001	0.716599	0.378586	-0.213816	0.99095	0.567678	-0.285008	1.25167	0.923298	0.112908	-0.249861	0.0851546	0.0928892	0.674472	0.59874	0.945791	0.25732	0.261319	0.735814	0.295531	0.269144
AIM2	3.03645	3.02229	3.3948	3.82415	4.49469	4.31333	3.47509	3.69938	4.10453	4.53983	3.73034	3.62392	3.89167	3.89604	3.74415	4.53362	3.93012	4.30826	3.45673	3.72862	2.71886	3.64917	3.20796	3.45732	3.38814	2.68156	3.3485	3.30656	3.82498	1.98869	2.97919	3.45555	3.71126	4.24106	3.26562	2.50998	4.0336	3.44732	2.66806	2.98333	3.10444	3.11689	3.78426	2.74716	2.9083	4.02042	2.85783	2.58346	3.97114
AK5	0.994981	0.589033	1.5916	0.956025	1.46833	1.76723	1.38754	1.07853	1.27424	1.04054	0.353858	0.639139	0.954561	0.0944434	0.441159	-0.025866	-0.113172	0.82551	0.131437	0.709053	0.407575	0.492981	-0.289125	1.29066	0.819185	2.32243	0.686702	1.10992	0.636267	1.98814	0.285394	0.502751	0.985564	0.280414	0.358017	0.997698	1.74792	0.694158	0.612206	0.781338	1.67075	0.852366	1.32723	1.75116	1.24763	1.06945	1.57638	1.10887	0.997892
AK6	2.88075	2.75115	3.4925	3.78625	3.9247	2.885	3.38912	3.11568	3.70421	4.36796	3.74865	3.92612	4.31072	3.82238	3.64344	3.39345	2.86665	4.14928	3.72042	3.48428	3.26114	3.85692	3.34438	3.85235	4.06254	2.61691	3.7015	2.87389	3.51431	2.6583	3.65135	3.99584	3.60277	3.96287	3.47905	3.46444	3.36723	3.46523	3.15905	3.53231	3.46113	3.49944	3.56319	4.63984	3.10964	3.17836	3.55098	3.44909	3.82013
AKAP12	-0.884327	-1.10495	-0.560746	-0.797914	-0.403268	-0.783836	-0.41895	-0.680199	-0.167222	-0.318259	0.12362	-0.703072	-0.539965	0.927184	-0.180792	-0.438432	-0.368284	-1.02275	-0.12168	-0.661297	-0.414943	-0.439095	-0.690424	0.516719	-0.69209	-0.0237725	-0.0321676	0.76731	-0.442866	-0.283084	-0.88229	-0.825766	-0.867179	-0.819313	-0.956305	-0.770079	-0.975807	-1.00786	0.00295434	0.486082	-0.320659	-0.204886	-0.373552	-1.70737	-0.482771	-0.731683	-1.53312	-1.30887	-0.469813
AKAP3	-1.56915	-1.68508	-1.67177	-1.69462	-1.81604	-1.75076	-1.57634	-1.52915	-0.988429	-1.80588	-1.96596	-1.64183	-1.59972	-2.04808	-1.61267	-1.87734	-1.59054	-1.78826	-2.24191	-1.42769	-1.39515	-0.626615	-1.38516	-1.18181	-1.83737	-0.777486	-1.15708	-1.52353	-1.39544	-0.456065	-1.34187	-1.08378	-2.20609	-1.96941	-1.90881	-1.76646	-0.714111	-1.429	-1.34661	-1.62255	-1.34024	-1.46565	-1.22585	-0.613402	-0.82727	-0.516041	-1.03576	-1.9977	-1.33792
AKAP5	-0.587491	-1.00826	-0.362158	-1.2543	-0.0417013	-0.867588	-1.5436	-0.898233	-1.68809	-1.15514	-0.467735	-0.9519	-0.943797	-1.85218	-1.15083	-1.83869	-1.42316	-1.72548	-1.61544	-1.44417	-1.3606	-1.35255	-1.20105	-1.02837	-1.4248	-1.61447	-1.12182	-1.13793	-1.44009	-0.0993343	-0.435006	0.434463	0.432069	-0.619889	-0.785163	-0.909673	-0.379404	-0.374471	-1.63773	-0.848964	-0.424924	-0.968149	-1.21945	-0.552056	-1.23849	-1.43899	-0.445412	-1.22071	-0.159429
AKR1C3	0.412543	3.51718	4.72256	2.21044	4.40588	3.85807	2.75846	3.61326	1.84957	4.03702	4.30953	2.73704	3.28535	3.50669	3.7887	2.47794	2.52021	3.32359	3.61031	3.05888	2.95125	1.86729	2.36246	3.2842	2.57161	3.35873	2.5455	3.35689	1.98166	3.93394	3.27625	2.90222	3.15237	3.6559	3.33158	3.40971	3.58532	3.50356	1.98207	2.93462	3.03851	3.6119	2.99725	3.62712	3.14025	3.14347	2.72762	3.13967	3.79217
ALAS2	1.98941	2.61532	1.41174	1.38007	1.0457	0.930585	2.69413	0.651738	1.91529	1.50891	1.45708	1.15779	2.06281	2.01445	2.28528	1.34018	1.81097	0.789222	2.43162	0.964602	2.67241	2.19354	3.17865	2.43303	1.71208	2.5871	2.90336	4.13366	3.22537	3.5921	1.45953	1.65037	0.731706	0.502112	0.680492	0.65332	0.813131	2.1571	1.84569	2.36202	1.93157	1.89825	2.02708	0.796507	2.02168	2.45387	1.91241	1.62889	2.15603
ALDH1A1	3.47276	3.55464	3.00484	3.71584	3.7776	3.40427	3.16969	2.78954	3.90139	3.13156	4.8884	4.1298	3.77321	4.01326	3.86605	4.8129	3.60162	3.78719	4.2862	4.12224	4.06122	3.46802	3.96843	3.34944	3.60482	2.657	4.1138	2.62765	4.30828	2.2037	3.7651	1.95397	3.58073	3.45652	3.19054	3.83694	4.17827	2.84482	3.96651	3.87049	4.34279	3.85318	4.2779	3.40096	3.76032	3.71941	4.11414	3.70043	3.73116
ALDH5A1	1.05759	1.2579	1.47367	1.14903	1.36663	2.08437	1.80603	0.943384	2.12967	2.35044	1.49509	2.0151	2.08335	1.58672	2.06508	1.61417	1.66731	1.85896	1.5956	1.4226	1.6996	0.948505	0.682574	2.32989	1.89145	1.82148	1.76798	2.60267	2.01872	2.05929	1.13254	1.66552	1.64597	1.50174	0.920419	0.498277	1.16384	1.69788	0.65552	1.81464	1.77229	1.40002	1.50357	1.10164	0.942285	1.78697	1.3766	1.9727	1.10099
ALDH8A1	-0.522787	-1.00858	0.94694	0.124253	0.698891	-0.521239	-0.78989	-0.397089	-0.573347	-0.254676	0.00508697	-0.412527	-0.84619	-1.00003	-0.0898612	0.4444	-0.808801	0.162704	0.76478	-0.692655	0.523121	-0.922243	-0.0657664	0.630736	0.208049	-0.687473	-0.0498787	0.255837	-1.28181	-0.771031	-0.607926	0.384522	1.06094	-1.44186	-0.810975	-1.1821	0.789955	-0.510171	-0.268474	0.642862	-0.665353	-0.802528	0.38566	1.01851	-0.410849	0.435157	-0.806726	0.584366	0.0476056
ALDOAP2	-1.59963	-1.91875	-2.34318	-1.55911	-1.52875	-1.73907	-1.72354	-1.92159	-1.51726	-1.472	-1.32776	-1.29722	-1.46823	-1.63911	-1.43174	-1.74267	-1.41008	-1.273	-1.23665	-1.32853	-1.50505	-0.987091	-2.02318	-1.51459	-1.34736	-1.60005	-1.34768	-1.41783	-1.27057	-1.5381	-1.75199	-1.90417	-1.41687	-1.11948	-1.3399	-1.16847	-1.42908	-1.33529	-1.02887	-0.803089	0.171666	-0.844089	-1.32582	-2.03439	-1.10462	-1.16298	-0.312997	-0.196212	-0.270838
ALG10	-1.49168	-1.98689	-0.911885	-1.434	-0.888158	-1.12142	-1.38702	-1.44319	-1.1093	-0.615366	-0.316892	-1.10984	-1.1388	-0.792208	-1.65316	-0.656159	-1.04732	-0.519563	-0.530092	-0.938148	-1.64846	-1.28978	-1.20475	-0.880942	-0.788417	-1.16041	-1.29937	-1.03124	-2.05454	-1.3193	-1.48935	-1.59053	-0.969463	-0.799146	-1.88303	-1.86941	-1.87912	-1.70932	-0.0691652	-2.04777	-1.81886	-1.36041	-1.21981	-0.886787	-1.38979	-1.26364	-1.26799	-1.29139	-1.12299
ALG10B	-0.728844	-1.08917	0.266286	0.506921	0.725485	-0.24141	-0.711881	-0.447178	0.163188	1.08195	0.356355	0.479661	0.0871037	0.13721	-0.253477	0.520331	0.0889001	1.31969	-0.112701	0.158299	0.187135	0.0772526	-0.418002	0.335097	0.398019	0.0810458	-0.149659	0.536905	-0.112989	-0.22955	-0.56589	0.483073	0.747475	0.959875	-0.750769	0.105955	0.271755	-0.297347	-0.218137	0.421875	0.515368	0.255468	0.487423	0.934645	0.0976651	-0.204523	0.48326	0.0871017	0.617768
ALKBH6	1.92384	1.62628	2.54473	2.76599	2.86353	2.26827	1.58762	2.20048	1.8658	2.29294	2.76845	2.09365	2.3989	2.49921	2.2075	1.93771	2.19033	2.05711	2.60607	2.19908	2.06986	1.97261	1.78938	1.82819	2.37533	1.62488	1.79285	1.62224	1.6994	2.2261	2.07623	2.73153	2.70692	2.47299	2.60877	2.7264	2.22529	1.87841	0.727514	1.85649	1.83102	2.15094	1.92776	2.12549	1.72515	1.84459	1.53365	1.72536	1.84039
ALMS1-IT1	-0.556256	-0.579654	-0.242731	-0.114848	-0.921066	-0.978062	-0.52248	-1.42142	-0.860397	-1.4935	0.248702	-1.01649	-1.02358	-0.759088	-0.941146	-0.658239	-1.38192	-0.955622	-1.45724	-1.05049	-0.456634	0.430422	-0.546431	-1.17419	-0.997719	-0.903399	-0.962596	-0.930381	-0.801664	-0.120545	0.126777	0.136587	0.338354	-0.784989	-1.01835	-0.0892701	-0.724835	-0.794036	0.791949	-0.5716	-0.338988	-0.709846	0.220089	-0.725985	-0.621048	-0.631645	-0.987634	-0.489989	-0.191993
ALMS1P1	-0.967257	-1.11893	-1.05436	-1.2089	-0.90082	-1.24021	-1.14241	-1.03005	-1.21946	-1.46056	-0.875938	-1.10411	-1.46629	-1.23093	-0.912133	-1.91777	-1.48755	-1.36704	-1.10338	-1.00345	-1.07438	-0.0541579	-0.699582	-1.10504	-1.22956	-0.793285	-0.998845	-0.662278	-0.748051	-1.01639	-0.748051	-0.839351	-0.942648	-0.711172	-0.969009	-0.26066	-0.802676	-0.757719	0.186358	-0.358152	-1.42691	-0.744346	-0.33574	-0.0194765	-0.851126	-0.745108	-0.0411799	-0.606274	0.164023
ALOX12	2.3179	2.1794	0.893476	1.07194	0.729674	0.750216	2.46838	1.38267	3.46823	0.979777	2.42309	0.400215	2.68233	1.46513	1.38114	2.15014	3.01155	1.60232	0.970507	0.373292	3.63552	2.21416	2.796	2.02064	2.41654	2.43473	2.7431	2.95497	2.22738	0.592176	1.91816	0.203864	1.80851	1.94785	0.429273	1.81902	0.101953	2.21883	2.51699	0.891418	1.60617	1.43815	2.55949	0.178815	1.88329	1.56862	1.98481	1.65192	1.98482
ALOX15	-0.365361	-0.880219	-1.19418	-1.50197	-1.40982	-1.37249	-0.58646	-1.23938	-1.02945	-0.736017	-0.656708	-0.846592	-0.66955	-0.438883	-0.558442	-1.32983	-0.798271	-1.29777	-0.661175	0.0174601	0.512447	0.620078	-0.175723	0.029515	-0.26234	-0.116971	-0.100043	-0.112124	0.161408	0.591628	0.0567971	-0.285587	-0.233358	-0.333832	-0.551125	-0.331599	-0.364261	0.0773792	-0.0628889	0.6883	-0.404328	-0.837538	0.258486	-0.517152	-0.297273	0.0736564	0.139194	-0.686103	-1.44679
ALOX15B	-0.796644	-0.71993	-1.63955	-1.60218	-1.42412	-1.43353	-0.977371	-1.43926	-0.856094	-0.711863	-0.049641	-1.12799	-0.808245	-1.13424	0.0214404	-1.01548	-1.14099	-0.4897	-0.906023	-1.22899	-0.134327	-1.21556	-0.42084	-0.732891	-0.450773	-0.83446	-1.04903	-1.04671	0.780674	-1.53116	-1.72493	-1.41381	-0.765705	-1.6559	-0.927843	-0.49495	-1.4016	-1.27524	-0.927229	-0.853351	-0.558079	-0.0547448	-0.0972848	-1.70808	-0.894681	-1.31362	-1.31677	-0.98075	-1.23342
ALPK2	-0.962005	-0.49986	-1.43225	-1.27925	-1.57556	-1.16618	-1.26516	-1.25133	-2.11543	-2.22562	-1.5818	-1.59421	-2.28023	-1.73928	-1.78404	-2.36762	-2.10657	-2.01601	-2.05585	-1.93312	-2.24324	-1.36232	-2.15964	-2.10435	-1.36587	-1.97342	-1.75328	-2.13545	-1.75214	-0.972728	-1.61129	-1.9873	-1.6264	-1.52201	-1.48372	-0.62254	-0.958472	-2.0255	-1.71616	-1.69118	-0.92017	-1.36325	-2.16018	-2.28141	-1.68092	-1.30874	-1.80138	-2.43971	-1.22969
ALPL	1.87941	2.02675	1.89272	1.09655	1.42684	1.72325	1.62018	1.32468	1.43068	1.65699	1.35125	1.65219	2.16323	1.81437	2.0365	1.4484	2.17858	1.86259	1.58043	1.0755	1.45521	0.928989	0.857901	2.31462	1.30139	1.11222	1.26158	0.353432	1.33358	2.27213	0.951185	0.878096	0.991575	1.15956	1.00874	1.5794	1.43712	1.33723	0.99209	1.55572	1.44413	0.575693	1.2829	0.558871	1.56973	1.65882	1.13765	0.615984	1.78201
ALS2CR12	0.210739	0.215013	-0.220308	0.0754729	-0.158073	1.2435	0.970041	0.545696	-0.173287	-0.332361	-0.235402	-0.158645	-0.0251404	-0.416451	0.115756	-0.73404	0.0573549	-0.446402	-0.400024	-0.145616	0.328809	0.609483	0.468289	0.0766805	0.442457	0.809508	-0.378722	0.621078	-0.0263493	1.23405	0.733155	0.326821	0.538547	-0.199363	0.378782	0.806412	0.490883	0.127785	0.311667	1.02634	0.466228	0.811663	0.214033	-0.19983	0.372946	0.710338	0.575113	-0.23181	-0.137133
AMDHD1	0.195471	-0.0584193	-0.721708	0.144609	0.497645	0.738348	0.276379	0.0569118	-0.1528	1.20459	1.16227	0.834752	1.55323	0.446933	-0.084105	0.349615	0.275645	1.22764	0.899581	-1.00467	0.145956	-0.109598	-0.381741	0.291124	0.15757	0.407249	-0.00926735	-1.2832	0.429263	-0.879615	-1.2986	-0.449402	-0.327162	0.798365	-1.06471	-0.335974	0.458531	-0.0299178	-0.930402	-1.58607	-0.630551	-1.32014	-0.399951	-0.0322933	-1.42623	-0.0794594	-0.0534228	0.259708	0.540539
AMER1	-0.831073	0.580061	-0.510759	-0.173223	-0.584255	-1.33985	-0.13006	-0.798014	-0.469457	-0.608898	-0.919692	-0.619002	-0.471123	-0.196763	-0.202886	-0.619672	-0.728045	-0.406303	-0.852362	-0.0505349	0.0721818	-0.62803	-0.0154853	-0.293826	-0.0673889	-0.673551	-0.177925	-0.36862	0.0962405	-0.102612	-0.962061	-0.406093	-0.278032	-0.793758	-1.33439	-0.280585	-0.8242	-0.634305	-1.14624	-0.610383	-0.970571	-0.50312	-0.3057	-0.441745	-0.639737	-0.508311	-0.362446	-0.457575	-0.706999
AMFR	0.486042	0.303547	1.10904	0.744484	0.732816	0.245953	1.93971	1.84787	1.41453	0.749666	0.553363	1.73708	-0.1333	-0.15612	0.818073	1.6174	1.20459	1.24626	0.0687053	1.23558	0.989151	0.30617	0.768625	0.426845	1.01598	1.14225	0.0988074	1.20738	1.89677	0.715616	0.444677	0.663489	-0.260725	0.302181	-0.045508	0.553281	1.30088	0.394171	0.701721	-0.453135	-0.884557	0.307964	0.311784	-0.511839	0.538616	0.521104	-0.372346	0.455566	0.372894
AMIGO1	2.28998	2.27254	2.25895	2.33394	2.1523	2.76333	3.31829	2.50435	2.61629	2.62737	1.59272	2.4647	2.77016	2.28671	2.68352	1.91974	2.63137	2.69537	2.21716	3.07316	2.63295	2.38412	1.52756	3.07598	2.72784	3.03561	2.92848	3.5523	2.63559	2.2931	1.98767	2.63329	2.29998	2.50019	2.46242	1.71536	2.13569	2.62678	2.35604	3.05604	3.3976	3.11274	3.3116	3.4609	2.5603	2.46499	3.08986	2.98352	2.79623
AMIGO2	1.28445	1.69602	2.79522	3.12298	3.16863	1.70524	1.45678	1.90626	2.24379	2.57524	1.22302	1.9075	2.78942	1.8731	2.51498	1.6125	1.73076	2.0501	2.09484	2.34251	2.702	3.06835	1.76305	3.01711	2.4656	2.66123	2.62965	3.35253	1.89475	1.6643	2.61952	2.98542	2.38613	2.91205	3.10279	2.23532	2.07484	1.80323	0.871504	2.51549	2.38204	2.1147	2.60052	3.40091	2.32369	2.09523	2.57393	2.75291	3.22113
AMN1	2.67431	2.50995	2.85935	2.98774	3.01447	2.71678	2.5238	2.50276	3.13755	3.06645	2.47783	2.97712	3.19138	2.52886	2.69163	2.26698	2.32574	3.22078	2.72582	2.60451	2.59894	2.95713	1.80458	3.17718	2.46958	2.42315	2.73032	2.67045	2.61299	2.22313	1.81599	2.49704	2.51782	2.95926	2.47841	2.601	2.73387	2.61765	1.93061	1.66867	1.50281	1.69026	2.23705	2.83958	2.02483	2.15742	2.0587	1.73953	2.08075
AMOT	-0.826743	-1.37437	-1.18194	-1.91763	-1.79189	-1.27803	-1.59768	-2.11454	-1.99119	-1.99337	-1.78655	-2.04184	-1.97607	-1.68265	-1.79239	-2.45283	-1.98948	-1.67108	-2.03248	-2.23628	-1.82574	-1.85036	-1.8458	-2.5137	-2.52738	-1.69554	-1.95761	-0.731985	-1.84459	-1.89493	-1.97507	-1.81258	-1.70495	-1.85179	-1.77863	-2.1512	-2.61622	-1.41362	-1.16386	-1.52213	-1.44843	-1.0173	-1.38085	-3.14469	-1.46237	-1.88241	-1.5727	-2.67554	-2.05697
AMOTL2	-2.48797	-2.68891	-2.3982	-2.67114	-2.23342	-2.6703	-2.52918	-2.26046	-2.70983	-2.54059	-2.15367	-2.7558	-2.28158	-2.37389	-2.5687	-2.94818	-2.72749	-2.23207	-2.72271	-1.8032	-1.88163	-1.47315	-2.01811	-1.9163	-2.1925	-1.90464	-2.21179	-1.85021	-2.33941	-2.05407	-2.01356	-2.07175	-2.27837	-2.03195	-2.25768	-2.29712	-2.36165	-2.16552	-1.60418	-2.58462	-1.00743	-3.06556	-1.98708	-1.8054	-1.46331	-1.33841	-2.57585	-0.982699	-1.696
AMPD1	-1.72773	-2.24856	-2.23059	-2.64295	-2.53432	-2.29958	-2.73124	-2.55099	-2.34307	-2.23235	-3.03374	-2.33854	-2.7333	-2.69602	-2.59918	-3.00189	-1.69707	-1.93737	-1.98178	-1.7898	-2.6137	-2.26164	-2.01456	-2.75041	-2.21559	-2.26795	-2.68989	-2.85425	-2.18693	-2.5823	-1.91382	-2.50235	-2.97927	-2.04041	-2.33532	-2.29649	-1.88391	-1.6938	-1.42007	-2.63797	-2.12721	-2.42065	-2.2167	-2.4204	-1.89103	-2.54693	-2.09802	-1.57409	-1.85207
AMPH	-0.292957	-0.487886	0.113764	-0.545936	-0.621494	-0.808413	-0.483029	-0.339745	-1.01995	-0.55328	-0.533499	-0.455355	-0.241331	-0.345758	-0.384007	-0.216066	-1.36604	0.151465	-0.537984	-0.727041	-0.126606	-0.627981	-0.207609	-1.09126	-0.740183	-0.247327	-0.895805	-0.889303	-0.759709	-1.09324	-0.887697	-0.825612	-0.033734	-1.17514	-1.08053	-0.879726	-0.786207	-0.615427	-0.0789557	-1.36331	-1.20965	-0.885391	-0.598398	-1.78977	-1.09265	-0.315603	-0.79563	-0.747718	-0.131882
ANAPC10	-0.993121	-0.552961	0.111891	0.05575	1.3774	-0.120875	-0.0394592	0.135043	0.677862	1.65816	0.351787	0.740634	1.01228	0.911709	0.982705	0.646327	-0.30064	0.914606	0.315509	0.315647	0.326576	0.618018	0.554333	0.861766	1.12187	-0.553735	0.584181	0.345919	0.343405	-0.478548	0.0261362	0.177879	0.399089	1.25143	-0.423489	-0.381301	0.560424	0.256928	-0.292013	-0.104268	0.448658	-0.112369	0.128899	1.76227	0.255563	-0.166085	0.754636	0.0553963	0.95958
ANG	2.88062	2.16002	2.25171	1.80788	2.18995	2.1605	1.96711	1.87009	2.66787	3.25407	3.05251	3.12892	1.96098	2.31176	1.94032	2.98521	2.41235	3.04233	2.71748	2.37476	2.97601	2.14355	3.09262	2.49341	2.40846	1.86957	3.47642	1.88538	2.86351	1.39653	2.56129	1.87491	2.44806	2.13178	1.95809	3.32758	2.84515	2.15179	2.61591	1.78928	1.97547	2.50789	2.52865	1.31422	2.78481	1.70751	2.00142	1.94858	1.96038
ANGPT1	-1.09684	-1.1203	-1.50151	-1.527	-1.57508	-1.75442	-1.65137	-1.52005	-1.43059	-1.52923	-0.923053	-0.805298	-1.42576	-1.68177	-1.38093	-1.3656	-0.974011	-1.54315	-1.46737	-1.93908	-0.805391	-1.02965	-1.5493	-1.44755	-1.66577	-1.4687	-1.21016	-1.34425	-2.03176	-2.07671	-1.66197	-2.1654	-1.2778	-1.53493	-1.96799	-1.57042	-1.78174	-2.02711	-0.976363	-1.3405	-1.69943	-1.54778	-1.13174	-1.96553	-1.71197	-1.52485	-1.68602	-1.9735	-2.14804
ANK1	1.86808	1.38811	0.671112	1.00403	0.668006	1.42596	2.32631	1.61247	1.69427	0.51804	1.09794	0.662199	1.28786	1.21727	1.48769	0.950708	2.03606	1.02926	1.35468	1.12359	2.5366	1.42637	2.19416	1.25989	1.20499	1.67058	2.29402	4.1116	2.50217	2.61431	0.929022	1.12644	1.23888	0.749585	1.56027	1.43418	1.19505	2.15785	1.17299	1.67296	0.729547	0.990711	1.00824	0.0958618	1.32562	1.82018	1.21665	2.43601	1.04523
ANK3	0.769333	0.160408	0.475564	0.798641	0.169503	0.835686	0.572086	0.334727	0.659186	0.546221	-0.200863	0.0413396	1.05598	0.13123	0.61041	0.0099665	0.962427	0.82999	0.219592	0.613488	0.462856	1.23925	-0.316687	1.06264	1.10888	1.10252	0.209496	1.8456	0.650791	0.531535	0.66635	1.16794	0.512731	0.572234	0.420619	0.571499	0.00237161	0.630081	0.524139	0.967655	0.811514	1.07204	1.03539	1.36114	0.857218	0.793159	0.934622	1.04894	1.11506
ANKDD1A	0.832308	0.468566	1.33817	0.653537	0.840998	0.972172	0.887391	1.05677	0.535082	1.60199	0.639264	0.339571	0.833691	1.10736	0.206553	0.976595	1.08452	1.3658	1.78364	0.253283	0.916978	1.70868	1.62679	0.749811	0.335327	0.410957	1.49394	0.0630488	0.89716	1.57471	1.76886	2.50012	2.06917	1.61338	0.775502	1.09514	1.47897	0.34091	0.782259	1.24763	1.18448	1.472	1.80442	-0.00836127	1.65028	1.45625	1.13093	0.278752	1.58007
ANKEF1	-0.522233	-1.25885	-0.672862	0.16607	-0.142868	-0.980786	-0.533059	-0.539878	-0.983279	0.280076	-0.870004	-0.16477	-0.533283	-1.10956	-0.114681	-1.0828	-0.0980416	-0.36008	-0.953793	0.084884	-0.60359	-0.978199	-0.524118	-0.245173	-0.112077	-1.11436	-0.168865	-0.121123	-1.24009	-0.886585	-0.564826	-0.205953	-0.899595	0.290126	0.0531019	-0.45996	-1.02782	-0.568833	-1.01563	-0.376282	-0.56744	-0.107552	-0.678534	0.0303107	-0.229049	-0.454566	-0.281837	-0.2781	-0.941694
ANKRA2	1.8833	1.91741	2.91827	3.48518	3.09767	1.87545	2.09583	2.33014	2.96672	2.81666	2.87556	2.39019	2.61168	2.70077	2.46621	1.95985	1.28648	2.64175	2.6252	1.86901	2.46091	2.97281	1.90041	2.31099	2.6124	1.93902	2.85677	1.71044	2.47509	2.2936	2.5507	3.51644	3.01488	2.97642	2.79998	2.8922	2.66604	2.37944	0.893301	2.1115	2.52171	1.61114	2.50882	2.97686	2.52869	2.37636	2.60399	2.24139	2.47898
ANKRD1	-2.75111	-3.23214	-2.94828	-2.71308	-2.67386	-3.17888	-2.16144	-2.8721	-3.04391	-2.7064	-2.87495	-3.12171	-3.163	-2.95539	-2.79968	-2.7807	-2.6858	-3.43846	-3.18727	-2.89575	-2.74816	-2.69365	-2.779	-2.74363	-2.63007	-3.16344	-2.6835	-2.3578	-2.71157	-1.81202	-2.70611	-2.81792	-2.43098	-2.73809	-2.01377	-3.02546	-3.07473	-2.41456	-2.59177	-1.89293	-3.05848	-1.59609	-2.85661	-3.29581	-1.56721	-3.2181	-2.98903	-2.93914	-2.66063
ANKRD10-IT1	2.73092	2.42173	1.29797	2.21208	1.61938	1.96642	2.16611	2.21065	1.73526	1.85429	1.95377	1.73273	1.22904	2.49565	1.42048	3.26228	3.29518	1.4684	2.2347	1.71581	1.72157	1.5675	1.21866	1.79266	1.74976	2.77347	1.53678	2.63007	1.47506	1.8139	1.3919	2.10246	1.52209	1.26172	1.87262	2.1688	1.23036	1.26358	1.78683	2.51526	2.20759	2.15501	1.4637	1.26377	2.1275	1.95759	1.55938	2.14783	1.72294
ANKRD12	2.91273	3.04329	3.63845	4.29872	4.2573	3.23146	2.8886	3.3476	3.70515	3.65987	3.31574	3.68688	3.41881	3.65761	3.62889	3.39747	3.45037	3.60824	3.15385	3.00143	3.37351	3.81248	2.54295	3.70429	3.42608	3.59193	3.29414	3.54187	2.91177	3.00317	4.08708	4.42179	3.98446	4.12295	4.24869	3.75502	2.92743	2.99456	2.89768	3.26378	3.47242	3.31364	3.68934	4.13414	3.49541	3.52229	3.46826	3.35551	3.93624
ANKRD13C	0.494107	0.0208541	1.35001	1.45528	1.77096	0.761782	0.489442	1.14983	0.899665	1.2852	0.834428	0.845346	0.881173	0.823818	0.866326	0.512583	-0.0526428	0.93312	0.132952	0.929805	0.51361	0.334117	0.134083	0.809331	0.850776	0.347744	0.609401	1.01425	0.603584	0.254915	1.37063	2.00953	1.47179	1.51912	1.22839	0.623451	1.16789	1.17858	-0.0380745	0.920062	0.68511	0.798904	0.672246	1.29488	0.700375	0.451866	0.944662	1.026	1.66452
ANKRD18B	-0.733823	-1.23331	-1.6018	-1.61444	-2.04032	-2.03656	-1.73692	-1.67334	-2.15081	-1.28713	-1.5965	-2.18187	-1.56863	-1.49649	-1.7551	-1.79169	-2.10467	-1.83169	-1.41416	-1.13566	-1.35	-0.707213	-1.26814	-1.07777	-1.7462	-1.3651	-1.36711	-1.6843	-0.511981	-0.862819	-1.34989	-1.24892	-0.866117	-1.25727	-1.3013	-1.48582	-1.1951	-1.05236	-1.08902	-1.14454	-1.90863	-0.264721	-0.727895	-0.864088	-0.901629	-0.694742	-0.606033	-1.22574	-0.891967
ANKRD20A11P	1.4785	1.53765	2.15664	2.73538	2.43953	1.88507	1.73668	1.55969	0.943726	1.29521	1.70382	0.997776	1.41009	1.80354	1.57978	2.42781	4.29978	0.869387	1.41557	1.65523	1.75995	1.50396	1.87255	2.01962	1.21557	1.8547	1.63247	3.0176	1.22115	1.81784	1.41706	1.88888	1.52966	1.45939	1.73967	3.2435	2.22533	1.49613	2.02857	2.81108	2.33454	2.22095	2.91609	2.82467	1.22794	2.75715	2.51601	2.45771	2.72038
ANKRD20A4	-3.17939	-3.20896	-3.23273	-3.34029	-3.39098	-3.42503	-3.21386	-3.2443	-3.51474	-3.48889	-2.98569	-3.40901	-3.32722	-3.39667	-2.71384	-3.33102	-3.36864	-3.44167	-3.33373	-3.33139	-3.08589	-1.76722	-3.21995	-3.30369	-3.3927	-2.092	-3.14323	-2.51644	-3.36067	-3.11924	-3.21037	-3.28594	-3.34475	-3.17391	-3.39199	-3.26906	-3.15968	-3.14983	-0.522815	-2.54143	-3.28134	-2.94617	-2.59869	-2.40754	-3.00183	-3.03678	-3.06508	-3.31955	-2.81992
ANKRD20A5P	-0.35503	0.0586695	-0.201681	-0.218971	-0.146931	-0.514284	-0.318052	-0.208154	-0.891999	-0.508151	-0.235891	-0.228538	-0.400014	-0.989291	-0.123623	-0.917053	-1.06722	-0.69757	-1.35447	-0.0427073	-0.073837	2.09245	-0.120737	-0.121092	-0.250877	0.395393	0.402462	-0.141419	-0.845804	-0.519291	0.330224	0.420447	0.483005	0.183291	0.297135	-0.403275	-0.049308	-0.105762	2.43793	0.897135	-0.0444566	0.606495	-0.476001	1.1322	-0.343179	0.419074	1.03537	1.15686	0.446374
ANKRD22	0.98445	1.65176	0.94432	1.47855	2.60577	2.57634	1.08844	0.681837	0.841685	1.45806	0.851958	1.09614	1.81034	1.19628	0.681475	2.41814	0.691136	1.57528	1.44587	2.03366	0.645125	1.19989	2.20059	1.45872	1.02974	1.66763	0.900263	1.14221	0.620874	0.865084	0.851191	0.372043	0.362545	1.62717	0.887098	1.31656	2.41102	0.841284	1.59071	0.394492	-0.301671	0.00339629	0.628711	0.962649	0.428611	0.819853	0.827232	-1.37518	0.620834
ANKRD26	-1.25023	-1.33996	-1.05933	-1.43716	-0.79293	-1.60786	-0.721972	-0.465741	-1.14912	-0.613986	-0.753365	-0.940187	-0.464959	-0.267988	-0.637471	-1.80104	-1.08929	-0.464944	-1.42345	-0.835788	-0.739588	-0.606509	-1.46103	-0.520681	-0.188889	-1.52328	-0.570336	-0.515724	-1.06244	-0.959205	-0.532689	-0.237379	-0.818291	-0.642873	-0.946473	-0.86901	-1.31876	-1.17153	0.569065	-1.36673	-1.31989	-0.804709	-0.458091	0.15462	-1.58758	-0.952716	-0.0109718	-0.66511	-0.152128
ANKRD28	2.25918	2.73931	2.18651	2.55403	1.79253	2.11422	1.79102	1.93319	2.11022	1.62544	1.52516	1.61386	1.48999	1.67522	1.99294	1.41766	2.13261	1.07222	1.35169	1.67714	2.73171	1.87658	1.62393	1.80514	1.70225	2.84439	2.46463	2.63096	1.14151	1.80898	2.62045	3.02418	2.78654	2.05775	2.48704	2.72814	1.63028	1.91025	1.82873	1.96736	1.83506	1.95623	2.32691	1.64386	2.30897	1.80015	2.03799	2.06778	2.57232
ANKRD30B	-2.49315	-2.44688	-2.50191	-2.56288	-2.55569	-2.52949	-2.82381	-2.77186	-2.39662	-2.22925	-2.54927	-2.6582	-2.34956	-2.36313	-2.20583	-2.81884	-2.54429	-2.50366	-2.45802	-1.93698	-2.15262	-2.29871	-2.26387	-1.88835	-2.09215	-2.31777	-1.8102	-2.23374	-1.69568	-2.07951	-2.40735	-2.31577	-2.1983	-2.16715	-2.04741	-2.05904	-1.97113	-1.721	-2.31129	-1.57063	-1.98804	-2.22313	-1.79166	-1.73754	-2.10459	-2.02636	-2.11423	-2.05927	-1.606
ANKRD33B	0.766588	0.252332	-0.303881	0.163654	-0.426806	-0.138257	1.04947	0.0668782	1.37514	0.210467	0.00134761	-0.212238	0.952338	0.0957517	-0.265927	-0.00195116	0.239063	0.162728	-0.329697	0.258994	1.05259	0.14274	0.62171	-0.155224	0.396578	1.07637	0.13781	0.651843	0.123837	0.331307	0.687537	0.053599	-0.537362	0.210457	0.202359	0.141739	-0.247719	-0.267605	0.658645	-0.415233	-0.150663	-0.0903548	0.337541	-1.02843	0.631371	0.0937405	-0.077152	-0.0932258	0.0410798
ANKRD34A	-0.100928	0.022236	-0.330065	-0.344244	0.71473	0.275645	0.348461	0.53504	-0.69148	-0.535217	-0.135408	-0.210047	-0.166089	-0.26005	-0.135466	-0.444058	-0.0540149	-0.274191	-0.56609	-0.356211	-0.586383	-0.215164	-0.373403	-0.635407	0.0199978	-0.260427	-0.098197	0.289927	-1.02817	-0.916791	-0.289899	-0.283625	-0.559329	-0.105104	-0.750897	-0.616297	-0.441672	0.649481	-0.159367	-1.35069	-0.100731	-0.861338	0.102499	-0.219381	-0.468005	-0.132043	-0.819385	-0.0235906	-0.521298
ANKRD35	-0.284094	0.230558	-0.802836	-0.431793	-0.0523425	-0.571971	0.408661	-0.324177	-0.822128	-0.536296	-0.438724	-0.0919032	0.301022	-0.456948	-1.60566	-0.847419	-0.515323	-1.08978	-0.116149	0.00697673	-0.256837	-0.528194	0.0912562	-0.940071	0.236115	-0.857609	0.0173157	-1.03896	-0.239772	-0.162537	0.28122	0.37577	0.647787	0.412377	-0.392629	-0.298443	0.322576	0.242796	-1.79843	-0.949869	0.0362901	-0.441097	0.249599	-1.02948	-0.191301	-1.03853	-0.865336	-0.696621	-0.62918
ANKRD36B	2.89471	2.5591	2.34762	3.35764	2.84652	2.83831	3.06217	3.01828	2.73502	2.83064	2.37012	2.63426	2.29079	2.99133	3.51914	3.44514	4.79427	2.25011	3.01738	2.60975	3.21047	3.70928	2.17444	3.06671	2.58022	3.75569	2.87233	4.21488	2.18924	2.79541	2.79305	3.10773	2.86974	3.08534	3.19478	2.62889	1.73027	2.30336	3.06259	3.76204	3.77565	3.70623	3.59663	4.2375	3.3024	3.40492	3.9783	3.82926	3.75984
ANKRD36BP2	-1.97758	-1.99589	-1.34735	0.19671	-1.8204	-1.17233	-0.776027	-1.65555	-1.40821	0.254353	0.279814	-2.20855	-1.44821	-2.06184	-1.19923	-1.68409	-2.04854	-1.26773	-1.82572	-1.63876	-1.22962	-1.007	-1.6202	-1.31021	-1.39437	-0.278807	-0.976815	-1.22921	-1.35534	-1.04467	-1.59775	-1.0308	-1.33594	-1.18575	-1.26599	-1.51644	-1.4717	-1.18051	-1.1246	-2.0901	-1.2172	-1.63135	-1.00584	-0.748749	-0.437897	-1.36073	-1.36464	-0.879754	-0.407455
ANKRD36C	-0.308592	-0.242931	-0.617568	0.549655	-0.0078877	0.339574	0.393999	0.401968	0.440404	-0.295847	0.377533	-0.106078	-0.235666	0.159182	0.71861	-0.326642	0.58319	-0.0647506	-0.146626	-0.320341	0.523779	0.275588	0.202712	-0.109808	-0.128837	0.312692	0.360153	0.568399	0.13969	0.297634	-0.254076	0.0637223	0.323552	0.119655	-0.158953	0.494367	-0.105434	-0.0151115	1.52006	0.175428	0.154765	0.195261	0.356071	0.311539	0.177539	0.103341	-0.0143466	0.49339	0.439532
ANKRD39	0.674067	0.530003	0.832816	0.607877	0.66155	0.994473	0.492266	0.777473	0.0784097	0.418971	0.0226733	0.193719	0.0774709	-0.267506	0.0531551	-0.196285	-0.152776	0.294135	-0.287186	0.507766	-0.195528	-0.00891685	0.0743459	0.000899898	0.222095	0.0291216	0.359785	-0.43062	0.304535	0.742244	0.909314	0.928681	0.582058	0.248752	0.861865	0.48104	0.614522	0.660766	-0.31137	0.291562	0.56774	0.910959	0.583159	0.849143	0.520594	0.339133	0.814152	0.508579	0.786828
ANKRD42	-0.717129	-1.0872	0.280072	-0.224139	-0.693884	-0.520786	-1.25833	0.00433514	0.147282	-0.582328	-0.3931	-0.5798	0.381036	1.38976	-0.590875	2.262	0.264602	-0.920974	0.196541	0.121976	-0.719528	-0.0517335	-0.391523	-0.97693	-0.923856	-0.382395	-0.603319	0.131216	-1.00594	-0.665167	-1.00412	-0.547461	-0.851738	1.14134	-0.961235	-0.391523	-1.19436	-1.10573	-0.0688131	-0.261264	-1.21021	-0.189894	-1.02943	0.42659	-1.25962	-0.277218	-0.468072	0.327163	0.0768353
ANKRD44-IT1	-2.02169	-1.12574	-1.49789	0.0648042	-0.584026	-2.01032	-1.63554	-1.64453	-0.582204	-0.556699	-0.854733	-0.97135	-0.992243	-1.04217	-0.972503	-0.496834	-0.788042	-1.31177	0.185849	-1.49023	-1.24805	-1.24235	-0.959029	-0.920541	-1.32521	-0.880301	-1.83351	-1.10062	-1.33824	-1.34096	-1.29583	-1.2667	-1.8657	-0.983635	-1.55805	-0.800073	-1.54444	-1.40251	-0.826293	0.0807189	-1.91999	-2.1329	-0.279006	-1.536	-0.560939	-0.475114	-0.426302	-1.30709	-1.35874
ANKRD46	1.20984	1.40309	2.19569	2.13727	3.40765	2.09033	2.04131	1.97477	2.15	3.37035	2.77569	3.15902	2.70384	3.09416	3.02653	3.00429	3.16809	3.32811	2.71722	2.81655	2.24411	2.45431	2.13708	2.9707	3.15715	2.29365	2.35924	3.54518	1.62745	1.3364	1.80903	2.06688	2.37323	3.08108	1.2705	1.68529	2.06441	2.04994	2.71323	1.88872	2.03352	1.83554	2.4846	2.9333	2.41821	2.40822	2.18547	2.16502	2.26846
ANKRD49	4.29579	4.06493	4.4913	4.89539	4.59127	3.802	4.35504	4.59155	4.32051	4.55822	4.34843	4.24773	4.56148	4.63452	4.30799	3.93803	4.53592	4.55556	4.63918	3.83728	4.2953	4.01091	3.97262	4.29305	4.06651	3.47763	4.13726	4.09028	3.73468	4.41632	4.18563	5.21158	4.21205	4.16761	4.49839	4.04524	4.25694	4.45857	3.12609	3.97007	4.03158	3.81737	4.12633	5.0023	3.72261	3.62653	3.89959	3.76963	4.24348
ANKRD50	-0.272894	0.0331317	0.0848818	-0.0490655	0.421304	-0.302161	0.00445037	0.119251	0.490228	0.680499	0.966522	1.02539	0.802491	1.106	0.51363	1.0846	0.658397	1.0023	0.823797	0.670023	0.697386	0.446446	0.810874	0.79306	0.741605	0.322652	0.623768	0.492974	0.901254	-0.178897	-0.113898	-0.311517	0.580243	0.59885	-0.447215	0.261704	0.471794	0.353159	0.774502	0.119659	0.170561	0.0443094	0.00269376	0.234898	0.178323	0.0338033	-0.108757	-0.324516	0.3216
ANKRD55	2.98628	1.77199	2.61714	3.4047	2.16428	3.44263	3.59934	1.66032	3.53967	3.19389	2.57657	2.11818	1.66441	2.31451	3.23322	2.35389	1.7533	3.12923	1.83175	1.96205	2.90606	3.33744	1.12354	3.84841	2.18824	3.63551	3.089	3.59439	3.31345	2.855	2.56452	3.41516	2.22742	2.30714	2.73554	2.7974	2.69049	2.89503	2.47865	2.36184	2.36983	2.61113	3.31156	3.41215	2.46292	1.72797	1.70888	2.28493	2.933
ANKRD9	0.668813	0.587768	0.859381	0.140464	-0.164997	0.833303	0.989475	0.315734	0.945539	-0.61992	1.09121	-0.714678	0.127712	0.137039	0.0724553	0.275817	0.511962	-0.175189	-0.232272	-0.657385	0.523774	0.179635	0.307502	-0.439639	0.0752591	0.213006	0.487871	1.47352	0.234186	0.617772	0.115307	-0.100703	0.304125	-0.428381	-0.0965857	0.198421	0.512607	0.57106	0.0823167	-0.170417	0.117595	-0.222027	-0.517352	-0.79145	0.194131	0.103825	-0.214659	0.356923	-0.0368433
ANKUB1	-0.58775	-0.482628	-0.988102	-0.376548	-0.896606	-0.48446	-0.0945825	-0.622587	-0.67785	-1.33081	-0.88552	-0.980919	-0.474693	-0.835728	-0.682341	-1.15188	-1.145	-0.932675	-0.693645	-0.708481	-1.10018	-0.524443	-0.88295	-1.1182	-0.98927	-0.982806	-0.660499	-1.13181	-1.14722	-0.539627	-1.07363	-0.876399	-1.21431	-1.5097	-1.29494	-1.00998	-1.23832	-1.0496	-0.257879	-0.53667	-1.11076	-1.06532	-0.468963	-1.47798	-0.127372	-1.05736	-0.89571	-1.55365	-0.953748
ANLN	-2.4379	-2.4419	-2.33037	-2.52674	-2.43749	-2.50185	-2.35495	-2.35646	-2.02611	-0.664034	-2.08061	-2.25592	-2.30877	-2.46166	-2.01789	-2.64487	-2.18252	-2.18856	-2.41762	-2.54689	-2.63763	-1.98383	-1.28899	-2.57196	-2.63811	-2.23958	-2.74748	-2.45775	-2.74423	-2.41701	-2.52223	-2.76538	-2.3366	-2.15936	-2.64509	-2.66715	-2.72299	-1.97158	-1.70168	-2.49866	-2.7959	-2.7503	-2.3383	-2.29471	-2.64805	-1.62879	-2.8763	-3.02283	-2.31106
ANO5	-1.64597	-1.17986	-0.89536	-1.82091	-0.782702	-1.5865	-1.0028	-1.16299	-0.744244	-0.461421	-0.762247	-0.926176	-1.51846	-0.565102	-1.38309	0.415313	-0.530695	0.395076	-0.736067	-1.99266	-2.03131	-1.16215	-1.87549	-2.16008	-1.67538	-0.719015	-0.58583	-1.18331	-1.68373	-1.10921	-1.50973	-2.06567	-1.98582	-1.65255	-1.45657	-1.27551	-1.17355	-1.8595	-0.399021	-1.72736	-2.33922	-1.9269	-0.12058	-2.19347	-0.435572	-1.33374	-0.649514	-1.60629	-2.4935
ANOS1	-2.09412	-1.96953	-2.35643	-2.06816	-2.23521	-2.61213	-2.16684	-1.93268	-1.89307	-2.25021	-1.18101	-1.85384	-1.55487	-1.25489	-2.2255	-0.751504	-1.87736	-1.20742	-1.05488	-2.50618	-2.13385	-1.83669	-2.19724	-2.51737	-2.1043	-1.82107	-2.21629	-1.88516	-2.38176	-1.55001	-1.63226	-1.66895	-1.36461	-1.54828	-2.30514	-1.77521	-1.79337	-1.92972	-0.617647	-2.37455	-1.78159	-2.13662	-2.13549	-0.395926	-1.18386	-1.30359	-2.14811	-1.42195	-2.20577
ANP32A-IT1	1.6143	1.46653	0.970497	1.28229	1.15352	1.49437	1.42728	1.21687	1.68644	1.59545	1.77958	1.60423	1.44062	2.58154	1.57317	3.44073	2.93449	1.65271	2.34224	1.57064	1.62438	1.39895	1.63415	1.49976	1.54792	2.17184	1.38576	2.43838	1.4692	1.36464	1.09023	1.2231	1.21328	1.31022	1.14656	1.35966	1.57048	1.16036	2.02451	1.50242	1.13208	1.24827	1.86841	0.560171	1.2454	0.933346	1.74351	0.990253	1.70283
ANP32E	3.22431	3.46754	3.5348	3.62881	4.10779	2.85386	3.30863	3.57412	3.71741	3.84728	3.02851	3.36323	3.42196	2.90138	3.42063	2.31535	2.66584	3.17272	2.96026	2.88363	2.60003	3.03578	2.94658	3.01697	3.41415	2.93811	2.99988	3.22013	3.3415	2.99999	3.96328	3.90614	3.33616	3.68598	4.10361	3.16135	3.27248	3.59327	2.37083	3.11198	3.09158	2.94221	2.94071	3.66571	3.07599	3.14441	3.04558	3.19842	3.56492
ANXA1	2.48649	2.43312	2.67533	2.22711	2.16066	2.87395	2.47119	2.62079	2.50356	2.21101	2.24262	3.20044	2.28053	2.41145	2.18823	2.60914	2.63916	2.23729	2.46151	2.69557	3.05605	1.91724	2.56514	2.05826	2.11501	2.00446	2.36737	1.93797	2.2404	2.10996	2.29905	2.02474	2.86366	2.22837	2.16595	2.51249	2.54048	2.71561	2.27268	1.90201	1.88763	1.95048	1.62914	2.30595	1.82648	1.64193	1.78214	1.64288	1.87702
ANXA3	3.17978	2.75267	2.42808	2.64349	2.8736	2.47268	2.74481	2.75847	2.99593	2.87804	3.07881	2.78034	2.97682	3.67095	2.36339	2.86169	4.29854	4.2995	3.61097	2.61213	3.31735	3.19774	7.05492	3.64535	3.55984	4.28106	3.51811	5.46252	3.86051	3.67759	3.78074	3.12513	3.95505	3.62207	2.57382	3.10019	3.00819	3.97155	3.36236	3.13801	2.9304	1.96667	2.85507	3.56732	2.94449	3.19816	3.21214	1.25171	3.18447
ANXA8L1	-1.22593	0.0711358	-0.780435	-0.74346	-1.00714	-1.02837	-0.298454	-0.973184	-0.714321	-1.61427	-0.119387	-0.638036	0.502658	-0.657836	-0.42889	-1.07157	-1.21885	-0.242384	-0.429161	0.715109	-0.381823	0.393299	-0.363797	-1.31417	-0.338152	-1.42565	-0.178433	-1.04602	-0.139358	0.0495181	-0.361137	-1.23091	-0.882482	-1.20275	-0.0408477	-0.508694	-0.0491006	0.161113	-0.0668191	-1.11557	-0.835525	-0.43808	-0.786381	-0.0629395	-0.666463	0.35926	-1.50796	-0.99638	-0.0573588
AOC1	-1.68714	-0.156952	-0.716429	-1.7145	-2.36678	-1.60183	-1.39354	-1.17969	-0.441486	-1.74643	-1.35773	-1.31362	-0.975013	-1.26769	-1.66674	-1.86212	-0.598306	-1.79429	-1.39022	-0.375213	-0.227722	-0.997694	-0.345222	-0.810062	-1.54653	-0.661948	0.0960006	-0.110059	0.187911	-1.41366	-1.02138	-1.67155	-1.4471	-0.771005	0.556177	-1.70285	-0.603576	-0.554172	-1.28019	-2.19165	-2.63311	-0.50256	-0.480883	-2.156	0.908671	-0.647731	-1.80247	-0.54277	-0.681142
AOC2	1.04128	1.18859	1.28469	1.34744	1.17666	1.22199	1.14742	0.927945	1.47341	1.20054	1.55496	0.899167	1.16368	1.42744	1.33812	1.67281	0.898502	1.23057	0.945362	0.682073	1.02289	1.08503	0.950202	1.11098	1.14349	0.711346	1.57511	0.487791	0.663087	1.17137	0.974818	0.748534	0.843807	0.950202	0.505635	0.99609	0.712813	0.689767	0.710493	0.712101	0.68451	0.920414	0.847282	0.75019	0.801981	0.726854	0.123541	-0.164867	0.781584
AOC3	1.32644	0.50165	0.169899	0.663472	0.678282	-0.257572	0.201213	0.182082	0.418512	0.773046	0.988541	0.67875	1.04954	0.737323	0.277536	0.602048	1.18132	0.668772	0.796386	0.34612	1.61424	0.491149	0.71709	1.08002	0.74455	0.40006	0.906839	0.140379	1.09296	-0.110059	0.485136	0.74671	0.279596	0.664753	0.395205	0.546292	0.553753	-0.0342931	-0.17351	0.907964	1.06756	0.67116	0.266489	0.514105	0.379279	0.323025	0.19371	0.0119738	0.913106
AP1M2	0.425799	-0.34791	-0.59229	-1.13913	-0.745156	-0.475941	0.153926	-0.870885	-0.130628	-0.772385	-0.702128	-0.39445	0.137601	-0.429453	-0.488871	-0.648617	0.215988	-0.377915	-0.319681	-0.812203	-0.589685	-0.810993	0.347149	-0.558036	-1.28046	0.033354	-0.171103	-1.07042	-0.0964524	-0.830738	-0.916477	-1.63624	-1.13363	-1.28476	-0.755311	-1.03113	-1.04535	-1.02325	-0.294385	-0.247799	-1.12743	-0.352379	0.0400829	-1.03482	-0.606661	-0.524591	-1.14648	-1.186	-1.31394
AP3M2	2.19428	2.27442	2.42711	3.06144	1.72873	2.51204	2.90199	2.52955	2.36288	1.69635	1.58302	1.59553	1.66453	1.57678	1.91608	1.37624	1.54596	1.36957	1.27506	1.97635	1.80399	1.69927	1.15813	2.05246	2.35741	2.62075	1.90637	2.33736	1.62835	2.85233	1.6814	3.06089	1.86055	1.56875	2.28703	2.39977	2.02521	2.38528	1.55834	2.07881	2.01313	1.9441	2.44221	2.50161	1.66223	1.79344	2.16102	2.36369	2.16292
AP5B1	4.39095	4.31231	3.37384	3.67775	3.01128	4.41694	4.32853	3.25835	3.61502	3.52537	4.20365	3.97875	3.79817	3.82629	4.05301	4.31948	3.88876	3.76552	3.5745	4.10895	2.87183	2.02204	4.07758	3.60849	3.64914	3.7844	3.24907	2.50341	3.98684	3.90197	2.77137	3.34254	3.11886	2.96723	2.91071	3.94985	3.84741	4.02893	2.6229	4.44635	3.95839	4.12792	3.25774	1.53748	4.01721	4.20735	2.146	3.00995	2.36545
APBA2	3.84923	2.95019	3.34126	3.2978	3.07364	4.1267	3.60226	3.08146	2.96666	3.30306	2.97978	2.75617	3.3291	2.93193	3.32471	2.34043	2.96408	2.91811	3.22621	2.87281	3.17721	2.91101	2.60818	3.32064	2.57524	4.4398	2.98121	3.75712	3.1219	3.74305	2.84078	3.13273	3.04257	3.109	2.50394	3.58928	3.51116	3.49958	2.42101	3.2117	3.70161	3.5253	3.86586	4.0833	3.5322	3.24869	3.207	3.86241	4.04497
APCDD1	0.913649	0.473906	0.244071	-0.195926	0.285036	-0.0268273	0.323832	0.058243	-0.651836	1.15476	0.838803	1.20595	1.96776	0.61729	-0.688717	0.889766	0.790121	1.3488	2.11258	0.875564	0.403193	-0.214113	1.18313	0.377676	0.620931	0.0637422	-0.696173	0.350497	0.225152	0.985785	0.0959199	0.568587	0.754007	0.288057	-0.0666163	0.860398	0.706635	1.33619	-0.184456	0.352313	0.761499	-0.83707	0.935622	0.188149	1.00966	0.798119	-0.51711	0.400781	0.146469
APITD1-CORT	0.6054	0.907855	1.24362	0.702736	0.707696	2.02079	0.645574	0.852079	0.886509	1.7725	0.54254	0.737438	1.23223	0.884821	0.716409	-0.180855	0.0126411	0.988775	0.668804	0.452825	0.384477	0.560004	0.138521	0.417806	1.13948	0.728492	0.274312	0.594389	0.350107	0.780122	1.01317	1.52685	1.11069	0.816467	1.28893	1.21909	1.40305	1.07319	-0.435093	0.858605	1.15993	1.15701	0.917094	1.83035	0.896379	0.820633	1.12653	1.28312	1.53515
APLF	-1.2048	-1.72138	-1.45739	-1.57417	-1.89465	-1.93579	-2.14217	-1.82215	-1.26754	-1.92281	-1.50732	-1.84174	-2.31956	-1.74992	-2.13847	-2.28254	-1.98645	-1.54439	-1.7008	-1.66277	-1.75847	-0.869244	-1.35907	-1.39695	-1.79865	-1.01681	-1.97237	-1.62082	-1.76662	-1.5981	-1.31285	-0.777279	-1.20409	-1.04684	-1.13393	-1.17038	-1.4102	-1.61842	-1.25176	-1.31831	-1.07325	-1.65036	-1.40371	-1.13548	-1.57133	-1.45817	-1.36848	-1.41627	-1.19886
APOBEC3B	1.94692	-1.35883	0.463976	-0.902354	-0.483764	4.6977	0.269093	-0.778356	-0.00483923	5.28957	0.884933	-1.46013	-0.961545	-1.86841	-0.801282	-0.484225	-0.665148	1.24104	-1.26057	1.16066	-2.06254	-0.231142	0.401607	-1.30102	-0.240429	-1.31586	4.80426	-1.885	-0.385789	-0.955236	-1.03783	-0.429576	-0.613548	3.61259	-0.938828	-1.0679	-0.439184	4.6615	-1.68661	-1.25287	-1.51605	-1.64174	-0.912686	0.00817618	-1.78724	-0.714553	-0.282522	-0.278656	4.80772
APOBEC3C	3.01309	3.62499	3.0529	3.48188	4.16741	3.24671	3.18628	3.97647	3.30528	4.32147	3.46588	3.97489	3.69912	3.73596	3.96543	3.85969	3.87854	3.68007	3.68306	4.30337	3.60518	3.05237	3.86306	3.28617	3.6296	3.86285	3.88629	3.52388	3.55318	3.26685	4.10132	3.71518	3.15134	4.04808	3.5858	2.70858	3.38609	3.42383	2.94602	4.58096	4.05584	4.36808	4.04672	2.29319	3.96807	4.37241	2.82085	4.35392	4.33844
APOD	-0.217693	-1.08235	-1.27961	-1.73648	-1.29191	-0.869628	-1.0766	-1.27085	-1.19393	-1.96153	-1.01873	-0.942759	-1.79912	-1.83782	-1.4297	-1.76309	-1.89121	-1.66855	-1.39384	-1.41286	-1.04445	-0.586184	-1.45156	-1.42547	-1.44607	-2.82235	-1.38951	-3.14809	-1.28346	-2.09255	-1.46222	-2.3953	-2.28059	-1.35715	-0.347699	-1.39756	-1.1964	-1.35176	-0.723358	-1.08507	-1.71459	-1.81996	-1.40451	-1.28829	-1.84401	1.81718	-1.81791	-1.40217	-2.17289
AQP1	-0.0716836	-0.434467	-0.397415	-0.497464	-0.269814	0.262134	-0.313231	-0.168068	-0.44042	-1.51902	-0.365646	-0.800182	-0.929685	-0.343199	-0.394689	-0.764042	-0.127866	-0.683844	-0.267436	-0.779842	-0.177234	0.440416	0.675072	-0.442565	-0.362277	0.88102	-0.213155	0.668323	0.631553	0.417609	-0.273953	-0.555818	-0.149554	-0.574048	0.382614	-0.272474	-0.589733	-0.102075	0.762651	0.11657	-0.740676	0.202001	-0.504955	-1.10572	-0.454019	0.549111	-0.610355	-0.15669	-0.794085
AQP10	-0.218742	-0.65159	-1.63443	-1.20988	-1.25746	-1.4119	-0.733362	-0.540681	1.02595	-1.87178	-0.254678	-1.42965	-1.05551	-1.28527	-1.82718	-1.1052	-0.65118	-0.799804	-1.49538	-1.15785	1.10585	0.22856	-0.028024	-0.135423	-0.783969	0.311818	0.0430875	-0.123791	0.376775	-1.13764	-1.17125	-1.05372	-0.903631	-0.818922	-1.01548	-0.471239	-1.62558	-0.357229	-0.465822	-1.17869	-0.45731	-0.685143	0.283262	-1.67209	-0.0857727	-0.957996	-0.401077	0.0715193	0.253981
AQP9	7.08889	6.80429	6.28647	6.25326	5.5531	6.34121	5.70844	5.56192	5.46023	5.73959	6.37894	5.65587	5.95559	5.81437	4.96575	6.07865	5.41776	5.60363	5.83614	5.7051	5.98707	5.49209	6.21646	6.08015	6.07554	5.83683	6.0422	5.50807	5.94263	6.69464	6.96198	6.57807	6.49409	5.67577	7.04194	7.26533	6.19839	6.61758	5.73786	6.1969	5.85912	5.67212	6.0674	5.56618	5.90244	6.12599	5.67463	5.23462	5.8684
ARAF	2.08732	2.03954	1.82238	1.96839	1.49911	1.84954	1.84519	2.01981	1.58663	0.971116	1.49036	1.22175	1.2729	0.919786	1.00161	1.15616	0.636648	0.838017	0.957232	1.16582	1.24443	0.69604	1.47767	1.28916	1.3962	1.37645	1.2445	0.97876	1.2525	2.05394	2.1421	2.03322	1.90376	1.42567	2.17289	2.04922	1.82105	1.78375	0.831735	1.33134	1.9628	1.23209	1.01804	2.08	1.59818	1.24539	0.824936	1.0781	1.26637
AREG	-1.67689	-1.33363	-1.24138	-1.246	-2.21036	-1.53879	-1.29685	-1.20887	-2.03692	-3.29342	-1.56099	-2.71964	-3.06916	-3.07898	-2.69649	-3.41262	-3.31706	-3.291	-3.30067	-2.41677	-2.65945	-2.73164	-3.21934	-2.61556	-1.9233	-1.86338	-2.54621	-2.71947	-1.61002	-1.34835	-1.83117	-1.40936	-1.27091	-1.85856	-1.77228	-0.711328	-1.14407	-1.45213	-2.94019	-2.12613	-2.24579	-1.4156	-1.67707	-2.63094	-2.56933	-2.8311	-2.82102	-2.48047	-2.0809
ARFIP1	1.79921	1.91707	1.97986	2.12581	2.77214	1.44139	2.0577	2.51245	3.00754	2.97906	2.84282	3.31838	3.03056	3.10163	3.01311	3.22091	2.86255	3.13781	2.93398	2.9935	2.85764	2.62567	2.74436	3.16275	2.79472	1.93985	2.88756	2.64945	3.33289	1.74086	2.10651	1.67212	2.39066	3.08013	1.85079	1.8418	2.39702	2.20517	2.87534	2.86948	2.73251	2.39712	2.96112	2.0925	2.80732	2.59699	2.61764	1.96498	1.85633
ARG1	0.672377	0.426778	0.450675	0.319813	0.369585	0.188341	0.281337	0.441897	0.0859423	0.135364	0.422814	0.19017	0.0778797	0.758427	0.38569	0.210331	0.594618	0.653373	0.517898	-0.10435	-0.28404	0.430838	2.02126	0.0875638	-0.163588	0.233139	-0.0308779	-0.0161843	0.0553645	0.36111	-0.108692	-0.191863	-0.0212932	-0.271726	-0.0465666	-0.262692	-0.298498	-0.0784748	0.0195272	-1.84972	-0.792232	-0.895069	-0.560825	0.0265476	-0.855253	0.404807	-0.919522	-1.03668	-0.30399
ARG2	2.06256	1.89236	2.08681	2.31104	1.9597	2.08878	2.26968	1.99958	3.62368	2.79893	2.11999	2.31147	2.82033	2.10321	2.44338	2.4543	2.33012	2.29317	2.40432	1.72856	3.53227	3.6456	2.64364	2.49235	2.11973	3.12957	2.92772	3.19231	2.8183	1.82913	2.51127	2.03104	1.9672	2.07144	1.69663	2.16084	1.48569	1.59547	2.60943	1.87618	1.83828	1.59354	2.24306	2.00594	1.81961	2.20542	2.21785	2.14289	2.40853
ARHGAP11A	-1.38721	-1.68496	-2.64247	-1.66823	-2.09017	-1.61868	-2.5492	-1.6021	-1.1441	-1.13453	-1.86686	-1.6101	-1.27478	-1.59061	-1.81729	-1.58449	-1.68424	-0.74307	-1.91274	-1.18445	-1.8807	-2.31703	-1.27085	-1.58368	-1.68455	-1.99829	-1.68106	-2.38857	-1.90168	-1.54427	-1.17191	-2.07163	-2.34844	-1.40545	-2.29818	-2.71067	-1.83046	-2.45912	-1.61621	-1.73079	-1.66197	-1.58193	-2.28211	-1.60771	-2.34931	-2.37238	-1.58282	-1.87613	-1.49085
ARHGAP12	1.94938	2.12248	2.55911	3.19559	2.63606	1.90011	1.46761	2.32164	2.76803	1.67644	2.08677	1.56397	1.40124	1.84456	2.32762	2.8679	2.40573	1.58093	1.52934	1.62247	1.99894	1.7294	2.08226	1.81198	1.48995	2.47195	1.75402	1.33432	0.892218	1.77243	2.64212	2.85477	2.79676	3.03909	2.07389	1.90677	2.60555	2.09639	1.42152	2.14589	2.31521	1.84163	2.00898	2.76806	1.5594	2.06385	1.59928	1.58551	2.23469
ARHGAP24	1.2561	0.768311	1.39415	1.15124	0.258238	0.29083	0.836775	0.855175	0.952489	0.830771	1.81785	1.00817	0.695064	0.737658	0.783047	0.728457	0.295494	1.47881	0.644949	0.553569	1.15002	0.434797	1.10352	0.856678	0.57918	0.282048	0.729121	-0.0163527	1.0916	0.961351	1.8231	1.01696	1.3545	0.95292	1.34295	1.31244	1.39108	1.33314	0.419054	0.335189	0.77323	0.973025	0.801631	0.993449	0.759393	0.535295	0.242617	0.242439	0.38668
ARHGAP26-AS1	-2.21127	-1.68181	-1.89895	-1.77132	-1.67319	-2.22735	-1.33875	-1.28453	-1.36341	-1.48729	-1.16635	-1.47684	-1.6369	-1.87468	-1.39126	-1.59486	-1.47488	-1.96884	-1.92473	-1.60371	-0.414294	-0.807685	-1.37703	-1.40138	-1.35348	-1.68089	-1.43491	-1.59261	-0.861642	-0.84696	-0.803194	-1.40317	-1.47938	-1.71433	-1.27237	-0.939769	-1.68879	-0.738099	-1.73569	-1.77589	-1.3479	-2.06694	-1.97256	-0.456006	-0.833861	-0.853303	-1.08483	-0.924823	-1.34558
ARHGAP5	-0.467332	-0.984613	0.174924	-0.0853217	0.0634431	-0.507508	-0.141501	-0.345134	0.730305	0.152731	-0.383043	0.110035	0.0850651	-0.233056	0.0257913	-0.189356	0.2921	0.324662	-0.636692	-0.1997	-0.368325	-0.220939	-0.986408	0.60516	0.0874648	0.118613	0.0777244	0.644439	-0.0194387	-0.964931	-0.00358511	0.443828	-0.101618	0.205909	-0.773187	-0.3445	-0.756215	0.0167576	-0.213332	-0.11921	0.0645238	-0.255364	0.0521694	0.429599	0.0706241	-0.348508	-0.0938056	-0.0788752	-0.0402707
ARHGAP6	-0.697591	-0.745468	-1.1528	-1.09548	-1.45854	-1.20526	-0.272445	-1.14698	-0.214002	-1.05608	-0.20424	-1.1887	-0.775202	-0.685182	-1.1081	-0.442878	-0.717137	-0.785568	-0.960014	-1.8124	0.144567	-0.453351	-0.673011	-0.497363	-0.548721	-0.135616	-0.263429	0.295828	-0.615114	-1.41669	-0.588915	-1.13835	-0.857618	-0.940427	-1.42575	-1.01514	-1.16978	-1.13826	-0.625192	-0.56437	-1.33191	-1.96257	-0.568915	-1.98824	-1.07058	-0.984148	-1.47711	-0.889493	-0.720747
ARHGDIG	-0.294077	-0.379586	-0.0948205	-0.167934	-0.58162	-0.566157	0.105702	-0.135054	-0.760415	-0.993306	-0.918993	-1.06626	-0.479403	-1.00255	-0.635627	-0.609612	-0.442236	-0.765169	-1.00935	-0.322027	-0.928727	-0.642272	0.0671765	-0.933281	-0.0164671	-0.0396829	-0.0354618	-1.53689	-1.27059	-0.0291302	-0.899446	-0.636207	-0.593908	-0.550698	0.69998	-0.424199	-0.886094	-0.507976	-0.577979	-0.672503	-0.649594	-0.752198	-0.767301	-0.630932	-0.576676	0.0457263	-0.281197	-1.00647	-0.672766
ARHGEF10	-1.23077	-1.25511	-1.13422	-1.41777	-2.44482	-1.11941	-1.21966	-0.919083	-1.38644	-1.57559	-1.79949	-1.38046	-0.532315	-1.154	-1.37267	-1.68474	-1.54407	-1.82712	-1.41717	-1.21525	-1.26502	-0.768474	-1.4556	-0.935909	-1.2608	-1.00335	-1.57515	-0.771088	-1.3857	-1.03368	-1.04104	-0.955879	-1.36254	-1.17059	-0.93455	-0.555377	-1.17933	-1.64761	-0.937326	-0.756346	-0.788627	-0.5418	-1.30929	-0.947117	-1.35439	-1.40677	-0.509884	-1.18804	-1.17733
ARHGEF10L	0.36242	0.106543	0.383479	0.373292	0.253372	-0.0327312	0.460088	0.190852	0.767193	0.519353	0.691974	0.589111	0.625464	0.763495	0.534089	1.01315	0.672741	0.813113	1.01716	1.10393	1.0089	1.00345	1.16144	0.782429	1.00589	0.777139	0.760418	0.921291	0.762879	0.294736	0.0566202	-0.112017	0.450325	0.544377	0.0325219	0.557229	0.8624	0.464851	1.56585	1.42441	1.0019	1.21099	1.00148	0.705074	0.785187	0.68266	1.47492	1.08014	0.85209
ARHGEF37	-0.406476	-0.243808	-0.420488	-0.454878	-0.301295	0.0275161	0.725014	-0.0760021	-0.431024	0.00134183	0.0609135	-0.288499	0.0985678	-0.20639	-0.293451	-0.246874	-0.310218	-0.137659	-0.416194	-0.965202	-0.155102	-0.287227	-0.305769	-0.503187	-0.4909	-0.683279	-0.635448	-0.241506	-0.184391	-0.671278	0.138165	-0.663943	-0.69785	-0.79685	0.212244	-0.435126	-0.773568	0.0629429	-0.0954433	-0.549874	-0.933462	-0.630883	-0.807335	-0.963856	-0.66524	-0.526277	-0.507055	-0.751115	-0.826242
ARHGEF40	3.53448	3.11355	3.58942	3.55505	3.35966	2.8586	3.47203	3.0007	3.6086	3.66604	3.85778	4.25878	3.74381	4.33655	3.24925	4.1882	3.37792	3.80457	4.16004	4.03019	4.17336	3.70407	3.78695	3.60305	3.86563	3.50404	4.19571	3.34534	3.78702	3.47154	3.08885	2.99418	3.77186	3.5572	2.80427	3.62415	4.04962	3.56299	3.73077	3.46464	2.95528	3.29662	3.74846	3.13323	3.25327	2.89077	3.17357	2.73644	3.73369
ARID3A	1.88744	1.77299	1.7433	1.84629	2.10911	2.16436	2.09624	1.89091	2.02949	2.20264	2.2988	2.06515	2.41261	2.54987	1.67877	2.75975	2.59332	2.57222	2.59906	2.19044	1.97487	1.50936	2.60941	2.17064	2.41371	2.16828	2.05612	1.84609	1.88966	1.95527	1.37535	1.46881	2.13707	1.93124	1.50697	1.84214	2.39256	2.07442	1.88405	2.10805	1.70426	1.63179	1.80838	1.15205	1.93626	1.9382	1.53295	1.36545	1.32658
ARID4A	2.69656	2.60623	3.18452	3.66552	3.78121	2.94417	2.75943	3.32192	3.05321	3.43326	3.46752	3.45562	3.50451	3.4511	3.3187	3.40461	3.1642	3.64844	3.13819	2.90099	2.76067	2.92898	2.59716	3.05693	3.22626	2.95524	2.73196	2.95435	2.31936	2.50141	2.94322	3.32847	3.30373	3.50432	2.75388	2.73733	2.94557	2.60029	3.13707	3.00971	2.82234	2.64501	2.93434	2.81378	2.88322	3.00137	2.39279	2.56317	3.24319
ARID5A	3.98805	3.90705	3.9722	3.77033	3.30683	4.30423	3.75657	3.73485	3.02466	3.21448	3.37069	3.11729	3.26142	3.03564	3.21449	2.90299	3.23424	3.08937	3.23915	3.43936	2.99332	2.82581	3.23547	3.20881	3.23651	3.61905	3.10189	3.03695	3.04958	4.28005	3.4909	3.78773	3.64638	3.11172	3.46846	4.14151	3.84569	3.8309	2.95929	3.34722	2.95989	3.37471	3.34461	3.23001	2.8915	2.6019	2.56765	2.5416	3.1429
ARIH2OS	1.01225	0.687789	1.06035	0.62643	0.624215	1.23803	0.726712	1.09329	0.879323	0.792277	0.493635	0.600384	0.670122	-0.123161	1.02071	0.201876	-0.845795	0.577982	0.160018	0.764175	0.258378	-0.155379	0.372685	0.780234	0.428679	0.533246	0.805954	0.323944	0.767121	1.1822	0.837702	1.03927	0.559247	0.535225	0.923196	0.352914	0.761004	0.929606	-1.05169	0.688397	0.847851	0.437869	0.766628	1.61492	0.615295	0.0388883	0.906365	0.429153	1.03479
ARL13B	-1.26174	-1.11556	0.33052	0.721272	1.7612	-0.687555	-0.386215	0.46748	0.680459	1.6117	0.947262	1.16204	1.07425	1.56846	0.824786	1.21879	0.648199	1.44706	0.362741	0.304244	0.610194	-0.487305	0.679976	1.10819	1.54169	-0.341007	0.496616	0.365874	-0.276909	-0.760575	0.183605	0.599537	0.579542	1.45427	-0.818359	0.435445	0.203275	-0.199359	-0.821229	-0.264807	0.213697	0.36605	0.235034	0.741113	-0.0865251	-0.313153	0.456319	0.514803	0.737388
ARL14EP	2.49773	2.46428	3.47717	3.33552	3.51683	3.6034	2.87966	4.03725	2.9451	3.94887	3.48674	4.28812	3.88935	3.61857	3.41447	3.59271	3.86949	4.65938	3.68544	3.48845	3.41131	3.52681	2.47438	4.306	3.90638	3.24172	4.22307	3.75008	3.74977	2.96727	3.04767	3.02981	3.53485	3.3226	3.43539	3.08393	3.00446	3.41314	2.56977	4.0031	3.75123	3.80793	3.81934	4.48564	3.1525	3.35351	3.49055	3.397	4.1236
ARL4A	3.40456	3.36256	3.6875	3.45471	2.49018	3.68224	3.09962	3.20915	2.86359	1.94719	2.68469	2.46242	1.71055	1.84408	1.94311	2.02361	1.6101	2.30877	1.45466	2.494	2.05985	2.1998	2.58561	2.46652	3.03965	2.88303	2.46611	2.49401	2.85334	3.77515	3.95011	3.46146	3.44115	2.50616	3.52757	3.72445	3.9073	3.68247	2.2267	2.20032	2.17473	2.6085	2.65497	2.09451	2.46234	2.82384	2.18825	2.51081	2.37856
ARL5B	2.23202	2.45887	2.97502	2.97248	1.73414	1.68303	1.29821	1.46154	1.59651	1.20677	1.29206	0.958004	1.03044	1.09504	0.980256	1.12816	1.10814	1.1959	0.865863	1.17824	1.53512	1.37795	1.03335	1.08676	1.85141	1.20071	1.16017	1.0024	0.850978	2.6073	2.6336	2.41743	2.73588	2.0178	2.91596	3.21144	2.43317	2.12179	1.26707	1.16365	1.45799	1.45851	1.55628	1.65323	1.5529	1.30292	0.91506	1.23771	2.11686
ARL6	-1.0307	-0.712797	-1.34035	-1.27444	-0.341978	-1.67399	-1.83951	-0.938038	-1.28258	-0.346565	-1.02597	-0.109525	-0.894091	-1.10614	-0.783912	0.0236896	-0.6525	-0.776577	-1.13599	-0.185567	-1.24781	-0.165366	-0.873176	-0.378342	-0.231256	-0.7027	-0.723821	-0.514365	-0.975089	-1.15648	-0.900283	-1.39665	-0.563598	-0.315089	-1.48289	-1.08117	-1.02983	-0.640171	-0.575986	-0.766681	-0.96926	-0.274716	-0.988318	0.422137	-0.972459	-1.24552	-0.404995	-0.558266	-0.10828
ARL9	-1.44672	-1.72918	-0.942933	-1.12003	-1.48319	-0.488791	-0.901184	-0.364159	-1.37371	-1.69657	-1.27818	-0.588966	-1.0187	-1.02215	-1.10852	-0.60173	-0.924527	-0.897089	-1.67951	-0.400603	-1.53008	0.1159	-0.984928	-1.08667	-0.768221	-1.82971	-0.455593	-0.882228	-1.22113	-0.946911	-0.985998	-1.0859	-0.768221	-0.930279	-1.10474	-0.729361	-0.613875	-0.718099	-0.772293	-0.845167	-0.700261	-0.975203	-0.418531	-1.33709	-1.21688	-1.43783	-0.378515	-0.0929282	-1.33941
ARMC2	-0.86558	-0.570808	-0.019566	-0.0191714	-0.0628278	-0.385671	-0.341394	0.247445	0.351217	0.110417	-0.188921	-0.39421	-0.547472	-0.29833	0.0162835	-1.01146	-0.359403	-0.33029	-0.758511	-0.8468	-0.803651	-1.19298	-0.803651	-0.885608	-0.831271	-1.09645	-0.596981	-0.544475	-0.393523	-0.419452	-0.425004	-1.12297	-0.360126	-1.03569	-0.437856	-0.980615	-1.28954	0.341645	-0.272588	-1.9319	-0.532066	-0.303387	-0.537837	-0.860391	-1.24891	-0.692173	-0.905852	-0.554749	0.00126852
ARMCX1	-0.131782	-0.147719	0.444308	1.28042	0.618861	0.649686	0.639579	0.924293	0.556092	1.11491	2.32139	1.31453	0.906778	1.21462	0.824914	1.60225	0.820635	1.60465	2.07672	1.32757	0.890015	0.37431	0.51577	0.484213	1.13829	0.0355837	1.03828	-0.128374	1.32769	0.0333297	0.745367	0.515482	1.6643	0.694084	0.307937	1.23181	1.90618	0.376463	0.918313	0.534932	0.537025	1.18163	0.619704	1.10908	0.737791	0.327463	1.05535	1.08123	1.27888
ARMCX2	-0.0659624	-0.723746	-0.238418	0.181602	-0.442361	0.945678	1.1017	0.244878	0.999795	1.4956	0.343384	0.511224	1.2158	-0.442361	0.13169	-0.0445079	-0.529586	1.17879	0.189852	0.583045	-0.128108	-1.05475	-1.13686	0.398811	0.18448	0.204117	0.50104	1.02999	0.69406	-0.286147	-0.84858	-0.195946	0.193104	0.139076	-0.828729	0.550168	0.839198	0.26987	-0.344648	-1.56494	0.24212	-0.36472	0.880982	1.10413	0.470517	-0.327938	-0.0650783	0.732782	0.843144
ARMCX5-GPRASP2	-0.101991	0.272548	1.52198	1.4539	0.347698	0.835859	0.379299	0.647629	0.575436	1.61546	0.446911	0.167473	1.01443	0.147817	0.534351	-0.510717	-0.788604	1.28611	0.451887	0.433542	0.615023	1.9767	-0.200411	-0.353961	0.27509	0.207257	0.985695	0.560711	0.908329	0.203045	0.0557759	0.269672	0.708547	0.609111	-0.548127	0.452705	0.445537	0.15361	-0.23455	0.149117	0.496106	-0.241231	1.0303	0.796819	1.03408	-0.0769616	0.481379	0.943566	0.0173508
ARMT1	3.37399	3.35145	3.67512	4.08322	4.57626	3.42822	3.73975	3.86681	4.40168	4.73941	4.17663	4.62198	4.62517	4.52118	4.35946	4.90905	4.18396	4.76086	4.46148	4.44879	4.22315	4.53911	4.45079	4.55145	4.50582	3.7709	4.20195	4.11721	4.4188	2.68632	3.66007	3.8192	4.19724	4.47186	3.53507	3.76712	4.03688	3.83691	4.46323	4.27331	4.1499	3.95999	4.16326	4.49049	4.06318	3.93356	4.04794	3.73425	4.45343
ARNT2	-1.6872	-2.22897	-2.54899	-2.22935	-2.01929	-2.15918	-1.5379	-1.4459	-1.2876	-2.18903	-2.34015	-1.57028	-1.31593	-1.51446	-1.80759	-1.81413	-1.06941	-2.19033	-1.81167	-1.39153	-1.52361	-1.97621	-2.01353	-1.39892	-1.43366	-2.00828	-1.63046	-2.73255	-1.3526	-2.06992	-1.63804	-1.85864	-1.88248	-2.09546	-1.72224	-2.17964	-1.79947	-1.75082	-1.84406	-1.45154	-2.19496	-1.44295	-1.97417	-2.11799	-1.38781	-1.63184	-1.77359	-1.59703	-1.36265
ARNTL2	-1.89625	-1.21854	-1.37416	-1.41693	-1.53877	-1.64117	-1.36967	-2.11907	-1.40605	-0.748331	-1.70327	-1.83422	-1.56071	-1.75466	-1.69149	-1.53342	-2.2319	-0.884414	-1.41451	-0.987337	-1.85293	-1.24719	-1.30597	-2.18163	-1.73645	-1.54211	-1.99872	-1.71471	-1.88924	-1.12763	-1.50586	-1.94025	-1.7342	-1.4251	-1.7022	-1.48028	-1.48265	-1.21697	-1.37875	-2.03584	-2.14455	-1.84769	-1.7723	-1.21684	-1.88198	-1.49322	-1.48996	-2.20459	0.287861
ARNTL2-AS1	-3.09109	-2.48078	-2.63893	-2.74121	-2.36484	-3.33734	-2.57972	-2.53687	-2.08383	-2.66168	-3.34681	-2.75927	-3.08229	-3.27007	-3.13865	-2.8368	-3.00673	-3.19306	-2.96073	-2.80383	-2.55828	-2.6444	-2.77106	-2.76772	-2.78248	-2.69269	-2.94871	-2.86772	-3.43758	-2.81774	-3.11169	-3.44059	-2.94594	-2.88916	-3.0238	-2.82436	-2.81774	-1.95659	-2.72806	-2.68498	-1.9251	-2.37374	-3.42194	-3.32014	-3.46526	-2.59461	-2.44884	-2.85384	-2.62533
ARPIN	0.966452	0.223824	0.245359	0.056314	0.0185547	0.557919	0.494739	-0.0364028	0.16888	0.425953	0.701579	1.36295	0.602029	0.637425	0.636365	1.00046	1.36909	0.652838	1.40975	0.616267	0.327812	-0.824348	0.549931	-0.868887	1.08894	-0.0623743	0.363766	0.545178	0.78522	0.453724	-0.596771	0.0965036	1.13278	1.20081	0.238707	0.89386	1.58916	0.341822	1.41185	0.767818	0.0733113	0.831408	1.15179	0.428738	0.578824	0.437452	0.751547	-0.232224	0.253547
ARRDC4	1.66876	1.89871	2.6478	1.92571	2.69071	1.71913	2.78934	2.66251	2.93945	3.37831	4.12255	3.63814	3.31242	3.47476	3.10098	4.07311	3.00951	3.33265	3.84506	3.35409	3.87845	3.28531	3.74786	3.43938	2.85201	3.20147	3.3032	2.95985	3.36362	2.13245	1.58681	1.48582	2.89355	3.53084	1.41247	1.73042	3.20042	2.75845	3.37648	2.23778	2.26059	2.50825	2.21363	2.26203	2.45183	2.30663	2.35739	2.30437	2.6774
ARSE	-2.30186	-2.14105	-1.89245	-1.63666	-2.06408	-1.8454	-2.14842	-2.34643	-2.08509	-2.69357	-1.99174	-1.69887	-1.55876	-1.61527	-1.98245	-2.69175	-2.47127	-2.3885	-2.61109	-1.91938	-1.8418	-1.94689	-1.6221	-2.07579	-1.35873	-2.21833	-2.0231	-1.98408	-1.34484	-1.09858	-1.64491	-1.74943	-2.40498	-1.90665	-1.35717	-2.13639	-2.86278	-1.49181	-2.14347	-1.54658	-2.23143	-2.53837	-2.29308	-1.49275	-1.10225	-2.45781	-2.07	-2.14232	-1.52848
ASAP1-IT1	0.860366	0.940448	0.346334	0.834771	0.497607	1.60239	0.742054	0.558328	0.261883	0.139412	0.463277	0.388814	-0.141438	1.20929	0.18523	2.09754	1.0792	0.110349	1.54108	0.342716	0.553536	0.874324	0.818089	0.733807	0.54364	2.29933	0.509284	1.424	0.400216	0.745751	0.422538	0.793511	0.323797	0.492673	-0.0627827	0.524826	0.215056	0.603657	1.07656	1.42376	0.576435	0.831758	0.959797	-1.0557	1.34587	1.0904	0.910458	0.231826	0.425329
ASAP1-IT2	1.67485	1.7225	0.754887	1.08279	0.898438	1.22361	1.30599	1.16252	0.905547	1.11559	1.09832	0.905908	0.92087	1.17097	1.22929	2.54224	1.95544	0.868418	1.27399	1.35786	1.26396	0.928488	1.51648	1.1703	0.843934	1.15152	1.0539	1.33762	0.907352	0.998271	0.598371	0.903165	0.957391	0.689757	1.12662	1.29784	1.40876	1.22432	1.68314	1.1704	0.825414	1.02283	1.21977	0.314161	1.06785	1.11664	0.855407	0.860379	0.490158
ASAP2	1.9745	1.70738	1.38607	1.52474	1.3434	0.891953	1.98548	1.09283	2.67834	1.21013	2.33318	0.928696	2.06646	1.51922	1.50799	2.4992	2.03597	1.74247	1.65973	1.39378	3.06056	2.68286	2.67707	2.05943	2.05319	2.32071	2.53857	2.46434	1.84352	0.559354	1.4567	0.630491	1.52163	1.75044	0.549434	1.71938	2.02139	1.5204	2.54189	1.79128	1.34944	1.21736	2.43112	1.00432	1.4938	1.75377	2.02241	1.73462	2.53516
ASB3	-0.240857	-0.741953	-0.210473	-1.20386	-0.987892	-1.19521	0.26494	-0.473197	-0.0508905	-0.284223	-0.470706	-0.937015	-0.66026	-0.640235	-0.435788	-0.567871	-1.07318	-0.343306	-0.76771	-1.24842	-0.878413	-0.505766	-0.642495	-0.580284	-1.13986	-1.47104	-0.36353	-1.18031	-0.76643	-0.438629	-0.92457	-0.733873	-0.786492	-1.11124	-0.808822	-0.777875	-1.49979	-0.923746	0.148674	-0.541262	-1.19541	-1.11405	-1.06964	-0.922433	-0.86006	-0.507893	-0.43507	-2.24141	-1.42837
ASB9	-1.05548	-1.08503	-1.02717	-1.39575	-1.42076	-2.10008	-0.682467	-1.67302	-1.48687	-1.58479	-0.90502	-0.67437	-1.71229	-1.07506	-1.7636	-1.13223	-0.870577	-1.21537	-1.06681	-1.96824	-0.976905	-1.63483	-1.35648	-2.10964	-1.55045	-1.66825	-1.71094	-1.58812	-1.78092	-2.23167	-1.52193	-2.01785	-1.94232	-1.87857	-1.8615	-1.80617	-1.63906	-0.855206	-0.190116	-1.4514	-0.0351214	-1.76442	-1.11539	-0.352486	-2.08553	-0.802884	-1.89962	-0.851149	-0.929649
ASCC2	4.60949	4.73655	4.44304	4.09599	3.96631	4.95297	5.23494	4.58845	3.91548	4.31932	4.5496	3.79589	4.71555	4.38341	4.34926	4.32534	4.91877	4.33688	5.30616	4.53094	5.19376	3.80545	5.77755	4.51237	4.64141	5.30073	4.77714	6.14302	5.40803	6.10222	4.08547	4.34328	4.52136	4.31181	3.82065	4.04194	4.60544	4.96495	4.3484	5.56851	4.92779	4.70891	4.52771	3.83225	4.51883	4.90486	4.47368	5.057	4.3762
ASCC3	0.684317	0.58606	1.94068	2.25996	1.93002	1.33393	1.03831	1.20564	1.26599	1.64488	1.59576	1.078	1.76044	0.995746	1.19809	1.43543	0.936725	1.48943	0.602131	1.57582	0.559793	0.977244	0.85727	0.90134	1.58268	1.08982	1.29103	1.00229	0.834227	0.578683	1.75396	2.12276	2.21908	1.96146	1.04442	1.02007	1.61311	1.1419	0.841768	1.75489	1.14695	1.4473	1.19724	1.67596	0.949362	1.09214	1.50348	1.57431	1.66501
ASCL5	-1.78983	-1.58056	-2.42705	-2.27023	-2.57518	-1.51333	-1.85203	-1.80193	-2.16182	-1.92462	-1.5159	-2.23928	-1.87788	-1.40128	-1.69267	-2.15685	-1.23911	-2.09603	-1.29801	-2.07218	-2.53068	-1.38577	-2.32381	-2.18764	-2.03745	-2.2055	-1.98402	-2.26787	-2.75896	-2.22237	-2.04825	-1.86578	-2.53297	-1.85563	-1.91913	-2.07739	-2.91824	-2.78497	-2.56006	-2.3666	-1.6468	-2.2532	-2.14528	-2.98128	-1.56577	-2.56205	-2.02637	-2.65289	-2.02732
ASF1A	2.98903	2.88995	2.89919	3.28117	3.75717	2.69462	3.0882	3.51609	3.74927	4.21914	2.75035	4.11567	4.14193	3.78297	3.92659	3.63264	3.85119	4.08968	3.57846	3.94276	3.48629	3.13622	3.19325	3.99639	4.00924	2.69292	3.69476	3.77993	3.4629	2.56863	3.25284	3.26948	3.086	3.86742	3.02544	2.57279	2.65937	3.19585	3.2124	3.15317	3.4649	3.36557	3.34169	4.17436	3.22355	3.07056	3.49173	3.33192	3.63389
ASF1B	1.85189	2.4119	2.02669	1.65037	1.78528	2.42481	2.30633	1.88157	2.20249	3.39417	1.81433	1.94128	2.12798	2.44743	2.11866	2.37241	2.15441	2.31684	2.0645	2.46961	1.76992	2.06687	3.42185	1.80697	2.39579	2.03767	2.00431	2.03193	2.0406	2.79555	0.811581	0.814698	1.69944	2.01773	1.31882	1.80605	2.2757	2.76828	2.58867	2.43803	1.96781	2.06573	1.90582	1.14228	2.38763	2.05774	1.79936	1.39161	1.68932
ASGR1	2.64687	2.9049	2.80125	2.62483	2.50721	2.44881	2.40757	2.31404	2.87917	2.95169	2.83233	3.29321	3.17445	3.52027	2.5285	4.18194	2.63851	3.70657	3.3646	3.03621	2.94675	2.52641	3.28985	3.11877	2.92516	2.49748	2.90927	2.5199	3.68656	2.20301	1.90331	1.70091	2.9204	2.94465	1.76345	2.75544	3.25911	3.01233	3.48774	2.91488	3.14746	3.24462	3.34094	3.17418	3.12158	2.99068	3.0394	2.92412	3.17972
ASGR2	3.91598	3.08756	3.36782	3.46854	2.63809	2.43179	3.10956	2.80253	3.39036	3.40299	3.82282	3.77149	3.56557	3.73035	2.65922	4.21382	3.7603	4.31737	4.85704	3.62924	3.46579	3.17563	4.52861	3.53225	3.74397	2.68216	3.68172	2.92613	4.6999	3.50153	3.20845	3.85099	3.29628	3.31811	3.17489	3.77358	5.00006	4.35656	4.03604	3.26809	3.66306	3.33947	3.64733	2.85234	3.64751	3.77868	3.59048	3.07116	3.20794
ASH1L-AS1	1.50521	1.52667	2.2649	2.09876	1.58545	1.87164	1.46379	1.4089	1.74333	0.945177	1.39964	0.743405	0.821991	0.579575	1.15939	0.645778	0.30623	0.79266	0.41617	0.967589	0.776486	1.13036	0.470212	0.986433	1.08814	1.12948	1.08544	0.917068	1.18115	1.61112	2.2772	2.44571	1.94398	1.47085	2.72697	2.12496	1.77122	1.56717	0.276201	0.95687	1.13408	0.650397	1.85727	1.98525	-0.728682	0.864624	0.530953	1.14138	1.39429
ASIC1	-1.04939	-1.75997	-1.62775	-2.14538	-1.52949	-1.90834	-1.14193	-1.76311	-1.65227	-2.10855	-1.62739	-1.76431	-1.4698	-1.92037	-1.66912	-1.90573	-1.77514	-1.69084	-1.99032	-1.57603	-0.943038	-0.718884	-1.64999	-1.24157	-1.6562	-0.680834	-0.851182	-1.30208	-1.09982	-2.00339	-1.18827	-1.39593	-1.73116	-2.21504	-1.97582	-1.74536	-2.0791	-1.53499	-0.94053	-2.10755	-1.12981	-1.69416	-0.259758	-2.16877	-1.43517	-1.31818	-1.83979	-1.70343	-0.982396
ASNSD1	4.51393	3.61804	4.31564	4.7016	4.59424	4.74438	3.87937	4.40476	4.13921	4.19551	3.52562	4.77431	4.57455	4.23161	4.49976	4.2043	4.14739	4.4542	3.83429	3.89822	3.57564	4.04352	3.67344	4.64144	4.45856	3.65546	3.87025	4.37888	3.35118	4.46079	5.11735	4.98295	4.54806	3.89702	4.75308	4.16751	4.38817	4.03597	3.9819	4.31203	4.13226	4.24374	4.56134	4.85339	4.01224	4.02452	3.92453	3.53276	4.58467
ASPH	0.62132	0.239154	0.467061	0.593205	0.230718	0.0857129	0.384089	0.194596	0.385697	0.240408	0.827579	0.708691	0.23673	0.340865	0.202122	0.496844	-0.141408	0.922093	0.369648	-0.0614789	0.267469	0.401394	0.0295407	0.119708	0.358107	-0.102385	-0.115522	-0.196492	0.103203	0.0555218	0.0626567	0.00952133	0.53381	0.0840891	-0.0495204	0.196163	0.102188	0.231017	0.17671	-0.344531	-0.305736	-0.121021	0.057953	-0.286429	0.137711	0.112089	-0.508883	-0.0970378	-0.197332
ASPM	-2.05275	-1.99275	-1.94015	-2.27992	-1.75635	-1.81539	-1.90067	-2.18682	-1.7354	0.302734	-2.04989	-2.23672	-1.90147	-2.05217	-1.83976	-2.0941	-1.74891	-1.6896	-1.96556	-1.79439	-2.00968	-1.31203	-1.39002	-2.30923	-1.83756	-1.41372	-1.93491	-1.89107	-2.17553	-2.19167	-2.09079	-2.02594	-2.22616	-1.37107	-2.29376	-2.02046	-1.78942	-1.49583	-1.54913	-1.75347	-1.69101	-2.14782	-2.00025	-1.88769	-1.56089	-1.44983	-2.28771	-1.67754	-1.28363
ASPRV1	2.39829	2.29678	2.24707	2.26966	2.12763	2.49485	2.35298	2.33083	1.39231	2.49225	2.46272	2.38028	2.27032	2.52461	2.50986	1.89157	2.27965	2.19735	2.31428	1.82101	1.82293	1.86484	1.85199	1.54777	1.97958	1.29757	1.91604	2.15778	1.74054	1.89882	2.02832	2.17258	2.16109	1.83632	1.80483	1.80742	1.99748	1.71454	2.15337	1.98081	1.8685	1.6337	2.51038	1.4413	2.06614	1.75514	1.43588	0.564136	1.96954
ATAD1	1.47329	1.48412	2.48659	2.55243	2.968	1.58147	1.95304	2.17505	2.33309	2.73115	1.6975	2.43814	2.82835	2.37401	2.09837	2.09743	1.99383	2.69414	2.23737	2.0799	2.10442	2.19181	1.8584	2.52476	2.38843	1.80557	2.16207	2.3672	1.83313	1.15445	2.17824	2.37802	2.09029	2.56966	2.00345	1.3123	1.7065	1.95424	1.28156	1.94422	1.772	1.74409	1.96967	2.53915	1.96	1.92572	2.05108	1.71165	2.13325
ATAD2	-0.37227	-0.136642	0.310546	1.04914	1.42041	0.405929	-0.225144	0.261932	0.601825	1.58516	0.424934	0.620022	0.64454	0.376742	0.349504	0.3149	0.532125	0.988938	0.0457165	0.800185	0.332658	0.258773	0.229637	0.550893	0.908607	0.0959824	0.233202	0.747296	-0.200858	0.107875	0.499366	1.08161	0.970232	1.16117	0.211882	0.0704069	0.248698	0.0278468	0.0410127	0.488001	0.472841	0.613965	0.310704	0.791788	0.390473	0.322835	0.444447	0.665306	0.906739
ATF3	0.231885	-0.0271401	0.227339	0.28184	-0.0448503	-0.231911	-0.188844	0.0540711	-0.117414	-1.39767	-0.422803	-0.871494	-1.34983	-1.30009	-0.860096	-1.19054	-1.65365	-1.45754	-1.50817	-0.225662	-0.389062	-0.691336	-0.453406	-0.755646	-0.103893	-0.518239	-0.638151	-1.18459	-0.614235	0.239201	0.251051	0.131702	0.181478	0.0504891	0.146203	0.42397	0.524703	0.214598	-0.341518	-0.00930074	-0.437851	0.350394	-0.0553893	-0.860896	-0.264463	-0.386229	-0.0555925	-0.197944	0.412957
ATF7IP2	2.67488	2.46603	2.83713	3.25106	2.79053	3.10679	3.1671	2.9666	2.70639	2.72277	2.52642	2.47564	2.86702	1.78666	2.67509	1.56913	2.16077	2.43303	2.39588	2.43297	2.35928	2.59372	1.35228	2.13789	2.89576	2.77017	2.71233	2.19345	2.65623	2.8151	3.04706	3.57458	2.53056	2.4385	3.17587	2.86909	2.85935	2.97847	1.67769	2.51395	2.50606	2.6767	2.78378	3.38288	2.58259	2.08899	2.36269	2.89382	2.73746
ATG2A	2.67535	2.52346	3.08607	3.16432	2.33359	3.4062	2.66494	3.03067	2.06604	2.27844	2.65056	2.01878	2.15205	2.31482	1.92902	1.92451	2.12449	2.08118	2.27431	2.16547	2.23337	2.10077	2.12122	1.78556	2.25066	2.33415	2.09018	1.68138	1.80223	3.35634	2.53344	3.35601	2.96793	2.38627	3.02994	2.99989	3.28743	2.59633	1.69851	2.52623	2.29914	2.5998	2.10905	2.16074	2.28727	2.22801	1.83466	2.05559	2.08878
ATG4C	0.63808	0.357531	1.06999	1.25709	2.14702	1.32012	1.27624	1.66766	2.05663	2.51706	1.92473	2.56691	2.32652	2.40109	1.91784	2.74311	2.29492	2.80889	2.26918	2.31646	2.06581	2.05711	2.05113	2.34683	2.32252	1.46595	1.9729	2.27264	2.1069	0.475832	0.702707	0.863172	1.90266	2.1058	0.328037	0.609324	1.48313	1.60034	2.34179	1.83598	1.62124	1.69164	1.85945	2.04691	1.31813	1.83126	1.80207	1.35997	2.20756
ATG5	1.60956	1.81177	2.679	2.80289	2.9635	2.02959	2.03141	2.28224	2.64768	2.6491	2.51594	2.5985	2.50265	2.43649	2.49974	2.06274	1.59905	2.7006	1.94992	2.43015	2.10102	2.12454	2.00673	2.545	2.57058	1.64306	2.41609	1.56451	2.28599	1.68414	2.44115	2.40334	2.66544	2.811	2.1337	1.86407	2.58659	2.63551	1.40021	2.1858	1.95031	2.06473	2.19379	3.10994	1.92888	2.0598	2.22566	2.05841	2.59618
ATG9A	3.53966	3.66158	3.37412	3.27271	3.25837	3.81998	3.99757	3.64402	2.98941	3.13836	3.08717	2.94087	3.32359	3.38967	2.83422	3.52741	3.36837	3.33483	3.65326	3.29414	3.27127	1.9097	3.81821	3.04394	3.32729	3.12708	2.88579	3.4722	2.89433	3.70809	2.66474	3.2868	3.45781	2.94631	2.61593	2.99673	3.61815	2.96633	2.50289	2.99608	2.74172	2.8466	2.89998	2.74172	2.84194	2.52337	2.61652	3.13095	3.12889
ATL1	0.785868	0.301021	-1.09218	-0.043917	0.724628	-0.360851	0.0784039	0.545917	0.752393	-0.225792	-0.321413	-0.0352661	-0.0982076	0.264684	-0.805099	-0.946614	-0.382971	-0.843789	-0.280146	0.3394	1.50719	0.35807	1.15282	0.0325803	0.344028	-0.486806	0.747296	0.942672	0.00266794	-1.00058	0.896237	-0.118683	0.314147	0.73424	-0.434885	-0.418919	-0.0872122	-0.31759	-0.0227917	-0.34185	0.146289	0.0110163	-0.16251	0.807793	0.235848	0.47442	-0.736638	0.46347	0.473489
ATL2	0.0756638	-0.160783	0.769816	0.56728	1.07339	0.0723061	-0.0559946	0.278892	0.526534	1.28649	0.979386	1.33794	1.08997	0.8668	0.990645	0.891409	0.943533	1.14982	1.02557	0.857516	1.00527	0.545441	0.97081	1.30534	0.929094	0.439283	0.529416	0.766993	0.326864	0.411181	0.345841	0.627577	0.477913	1.23577	0.238936	0.540579	0.558354	0.29028	0.866348	0.572931	0.557774	0.452191	0.632145	0.736074	0.761712	0.545655	0.739029	0.668918	1.2108
ATOH1	-1.52196	-1.87993	-2.31535	-2.0225	-1.7486	-2.34063	-1.48102	-1.45619	-2.24381	-1.39561	-1.51067	-2.57982	-1.39999	-1.38204	-1.48527	-2.02492	-1.24329	-1.11857	-1.27663	-1.51133	-1.01065	-1.55856	-1.10038	-1.26065	-1.14861	-1.42424	-1.70618	-1.90363	-1.17017	-0.875875	-1.2454	-1.61646	-1.27679	-1.65444	-0.493227	-1.84144	-1.19559	-1.84744	-1.44669	-1.93329	-1.50059	-1.20641	-2.17312	-1.62077	-0.797024	-1.36784	-1.04798	-1.73712	-2.69474
ATOH8	-0.680326	-0.439814	-0.749181	-0.985157	-0.631789	-0.26352	0.0461032	-0.552734	-0.664984	-0.125838	-0.14589	-0.151426	-0.834625	-0.948232	-0.920618	-0.671226	-0.491137	-0.846521	-0.440007	-0.694688	-0.186078	-1.19004	-0.65176	-0.770545	-0.896167	-0.988099	-0.413851	-1.48968	-0.626548	-1.24778	-0.824846	-1.21211	-1.25966	-1.26088	-0.691911	-0.429578	-1.38236	0.401367	-0.799854	-0.824358	-1.22927	-0.0256389	-0.880041	-1.04177	-0.674483	-1.13933	-0.471935	-1.42688	-0.842753
ATP10D	2.1446	2.80445	3.29143	2.9942	3.81104	2.61488	2.52482	2.66214	3.33808	3.59636	3.6538	3.19525	3.42792	3.65238	3.08265	3.93374	3.14952	3.70518	3.51999	3.18677	3.11508	3.54403	3.59438	3.4328	3.22276	2.86664	3.33833	3.20637	3.14274	2.91259	2.88612	2.72196	3.39207	3.47704	3.09336	2.75024	3.1086	2.82118	2.90123	2.69687	2.3982	2.69896	3.2279	2.69744	2.77629	2.89441	2.83625	2.79896	2.44953
ATP1B1	1.58878	1.49484	1.33859	2.80161	1.32649	1.51536	1.1861	2.19891	0.987972	0.7131	1.46559	1.84226	0.887588	1.26271	0.64689	2.2711	0.635684	0.629258	1.2294	1.97503	0.359853	2.38056	1.76243	1.16263	1.12808	1.46167	1.20753	1.50338	-0.0892665	0.808218	2.38385	1.76305	0.728841	1.66438	1.02505	2.09319	1.0277	1.1794	1.17485	0.713129	0.564097	1.52889	1.77713	0.495049	1.8484	1.45264	1.46586	1.35629	1.30012
ATP1B2	-0.981595	0.260516	-1.373	-0.627723	-0.780366	-0.244657	-0.606364	-0.258629	-1.45543	-0.723438	-0.484047	-1.00409	-0.654474	-0.521344	-1.07889	-1.24863	-0.711611	-0.51339	-0.00118616	-0.484724	-0.891204	-0.704512	-0.683093	-1.42513	-1.04519	-0.84503	-0.593814	-0.00144543	-0.583775	-0.879854	-0.324455	-0.919147	-1.3076	-1.14165	-1.08671	-0.334405	-0.602214	-1.24228	0.416176	-0.624015	-0.800262	-1.07205	-1.00886	-1.94719	-0.307554	-0.257244	-1.34829	-0.641954	-0.954176
ATP2A1-AS1	0.244265	0.293843	0.19263	0.0230421	0.455867	0.338519	0.454294	-0.250603	-0.419606	0.191521	-0.0457775	-0.625762	-0.422288	-0.431748	-0.0288752	-0.546636	-0.473379	0.13555	-0.6445	0.0752456	0.0411988	-0.564664	-0.504315	0.0336755	-0.41349	-1.60327	-0.187366	-0.939904	-0.336966	-0.377931	-0.207758	-0.126231	-0.437735	0.573905	0.470272	-0.231639	-0.270022	-0.00180332	-1.63298	-0.705442	-0.100149	-0.537094	-0.3145	0.156535	-0.866996	-0.17057	-0.768	-1.14494	-0.747651
ATP6V0C	5.48709	5.60226	5.13267	4.97015	4.79416	5.42263	5.74354	5.15477	5.49213	5.77158	5.66498	5.18689	5.48528	5.56313	5.29444	5.62091	5.42669	5.87777	5.53025	5.83696	5.75749	4.3213	6.39857	5.47659	5.0674	5.02105	5.73147	5.17984	6.31244	6.14907	5.09519	4.85035	5.27387	4.80454	4.86143	5.30531	5.57768	5.62417	5.20882	5.9057	5.09007	5.26471	5.54944	4.0788	5.31951	5.57481	4.93824	5.56524	5.20444
ATP6V0E2	4.02855	3.67745	4.12918	3.51395	3.43224	4.55203	4.28225	3.67985	3.67291	3.49538	3.35452	3.12027	3.49673	2.83075	3.71905	2.77097	3.56152	3.65592	3.02862	3.6337	3.13889	3.54739	2.7182	3.36033	3.5016	3.79954	3.36725	4.0778	3.28143	3.4582	3.21119	3.64469	3.45936	3.50659	3.36759	3.40136	3.62073	3.81284	2.6929	2.90194	3.28878	3.38036	3.15075	3.65891	2.96103	2.93961	3.17346	3.45099	3.49817
ATP6V0E2-AS1	-0.822866	-1.25724	-0.936451	-0.826349	-1.2236	0.345092	0.320927	-0.571089	-0.784032	-0.055656	-1.26731	-0.881208	-0.077548	-0.951394	-0.58981	-0.515094	-0.710912	0.334384	-1.03386	-0.308771	-0.350483	-0.276941	-1.14023	-0.686728	-0.565204	-0.434549	-0.16099	-0.334293	-1.20779	-1.58965	-0.6148	-1.27981	-1.04974	-0.930712	0.0665836	-0.885516	-0.956601	0.0829751	-0.0401444	-0.826965	-0.076908	-0.372572	0.0241292	0.363627	-0.838659	-0.289214	-0.338447	-0.122249	0.179045
ATP6V1C1	2.22172	2.20675	2.20084	2.31149	2.86863	1.99406	2.09821	1.91248	2.77756	2.90505	2.61879	2.9933	2.82311	2.70953	2.44748	2.73311	2.37105	3.15761	2.73407	2.77651	2.46686	2.11845	2.6485	2.76251	2.52894	1.84153	2.17314	2.06036	2.74507	2.05472	2.35427	2.05487	2.31024	2.74815	1.88285	2.36547	2.32553	2.37258	2.14166	2.25193	1.86403	2.18201	2.30407	2.05155	2.32969	2.0387	1.81922	1.9716	2.4023
ATP6V1G2	0.183429	-0.608555	-0.769065	0.0999457	-0.123573	-0.848802	-0.31488	-0.297842	0.0849616	-0.0657084	-0.123867	0.399335	1.01954	-0.0732868	0.201348	0.0406652	-0.154819	0.230366	-0.0462532	-0.143842	-0.0798828	0.132657	0.0577365	-0.373126	-0.3463	-0.0214136	-0.642202	0.349444	0.0515392	0.590899	-0.717313	-0.687966	-0.727463	0.00437711	-0.515389	-0.406081	-0.615911	-0.31212	-0.290265	0.204968	0.06268	-0.532255	-0.505315	0.1885	-0.29671	-0.243729	-0.877161	-0.00136872	-0.539791
ATP8A2	-1.00646	-0.947418	-1.16045	-1.7635	-1.58976	-1.67815	-0.364299	-1.94737	-1.51893	-0.919182	-0.97489	-1.1216	-0.80262	-1.2509	-1.40745	-1.7608	-1.66253	-1.0975	-1.21123	-1.4137	-1.35212	-0.762338	-1.65747	-1.21379	-1.25567	-1.44131	-1.67188	-1.26039	-0.849788	-1.04131	-1.27768	-1.26201	-1.76365	-1.27243	-1.01165	-2.25339	-1.6275	-0.778898	-0.589227	-1.21157	-1.22909	-1.34707	-0.734641	-0.197929	-0.867349	-1.67632	-0.671977	-1.34	-1.45709
ATP8B4	0.739246	1.36938	2.22362	0.70289	2.0337	0.163141	0.667174	1.24879	2.03609	1.84994	2.11594	2.01511	1.90419	2.12721	2.02518	2.9187	2.0499	2.72039	1.96759	1.59608	1.52177	1.74968	2.64494	1.86783	1.91315	1.36459	1.47128	1.41571	2.14013	1.42589	0.740005	0.950023	1.49852	1.60318	0.0915886	1.01703	1.50161	1.42192	0.464913	1.43031	1.41809	1.47913	1.1401	2.28514	1.10349	1.51704	0.993848	1.47346	2.02834
ATP9A	1.43684	1.62694	0.286873	0.49898	1.28769	1.45913	1.57387	1.34009	1.3286	0.997003	1.96199	1.11918	1.10046	0.634399	1.11031	0.948292	1.52317	0.90889	1.10853	-0.0446114	2.21322	1.80794	1.03708	0.50614	1.25933	1.23567	1.70505	2.14348	1.20135	0.593696	0.836963	1.04837	1.08563	1.28449	0.370963	1.13301	0.519385	0.987687	1.26084	1.28342	0.830287	0.695449	0.922793	0.369536	0.976568	1.24222	0.744863	0.814753	0.787897
AUH	2.37679	1.70569	2.81472	2.67649	3.39694	2.03598	2.03645	2.52796	2.31662	2.84512	2.63876	2.18288	2.39167	2.18176	2.51818	1.85346	1.46296	2.38197	2.28755	2.15849	2.28427	2.02583	2.50933	1.87728	2.38374	2.09438	2.16254	2.36317	2.03909	2.10543	2.74949	2.77435	2.80894	3.01674	2.72363	2.16316	2.55399	2.64666	1.26148	2.35574	2.6951	2.15107	1.96626	2.87998	2.01936	1.94248	2.2891	2.19636	2.72514
AVPI1	1.23263	1.42875	2.0217	1.37655	0.933289	1.63094	1.4322	1.85892	0.581114	0.115808	1.24291	0.346328	0.280302	0.452724	0.466509	0.120093	0.333726	0.366558	0.524453	0.606893	0.859352	0.388749	0.698482	0.502521	0.505749	0.758849	0.734316	0.270456	0.898502	1.61355	1.36136	1.60114	1.22409	0.555647	1.60072	1.4016	1.86881	1.71643	0.662243	0.645439	0.832043	0.44886	1.33378	1.15156	0.867344	0.569374	0.994274	0.601768	1.66908
AZU1	0.289606	0.262442	-0.105347	0.0526067	-0.0105353	0.174797	0.113234	0.136381	0.231794	0.290293	0.45918	0.778452	0.275136	1.07041	0.136381	0.448684	1.81217	1.37098	1.02927	0.254746	0.49135	0.0355209	4.70594	-0.0497813	0.251501	1.28345	0.990229	-0.0113399	1.31546	0.367864	1.7129	0.519372	1.45055	0.968679	0.520848	0.42414	0.46089	0.711416	-0.0487342	0.352455	0.721202	1.39874	-0.121012	1.71642	0.928167	1.15677	-0.232452	-0.0372497	-0.499725
B3GALT2	-2.15314	-2.1227	-2.16524	-2.07263	-1.62396	-1.92537	-1.97777	-1.72618	-1.55048	-1.48286	-2.29662	-0.0496352	-0.934899	-1.73538	-1.88094	-1.53143	1.06952	-0.0178324	-2.36564	-1.12278	-1.19838	-1.44929	-1.36014	-0.529281	1.14599	-1.72824	-1.17317	-0.741218	-1.48131	-1.44819	-1.72513	-1.35648	-0.92244	-0.687682	-1.67079	-1.13902	-1.39944	-1.18893	-1.13214	-0.929865	-0.785636	-0.599086	-1.36801	-0.20059	-1.06704	-1.74431	-0.591432	-1.07265	-0.779158
B3GAT1	2.21171	2.31983	2.75102	1.35118	2.90752	2.26802	1.49937	2.2125	0.66594	1.14768	2.18702	1.41827	1.6178	1.4484	1.83142	-0.624239	0.50109	0.499019	1.61878	1.52386	2.13883	0.66441	1.75931	0.127886	0.150831	2.32805	1.09	1.7149	1.01574	1.31928	2.05542	1.70312	1.84668	2.10772	1.02289	0.482547	2.53346	2.11352	1.1725	1.09489	1.73667	0.612944	0.646114	0.535996	1.34353	1.58894	-0.472704	2.33916	2.57744
B3GLCT	0.326876	0.123495	1.20121	0.499793	1.8108	0.852312	0.215331	1.14181	-0.0833097	0.360642	0.821397	0.541023	1.00215	0.458845	0.249565	-0.304029	0.31208	0.326464	-0.0304061	0.668743	0.0066875	0.256025	0.217102	0.776116	-0.0122723	1.4332	0.838978	0.26784	-0.00845596	0.671068	0.634246	0.64998	0.814973	0.413348	1.18189	0.923875	1.2058	0.800843	0.0616634	0.423988	0.707908	0.398281	0.577533	0.438821	0.282465	0.262367	0.589794	0.441806	0.996242
B3GNT5	0.940292	0.935533	0.795168	0.756996	-0.0391894	0.270682	0.51312	0.335971	0.155629	-0.419119	0.175195	0.137678	-0.594929	-0.458492	-0.308056	-0.118456	-0.551955	-0.294611	-0.469017	-0.167805	0.071263	0.0313511	0.0733361	-0.0342477	0.367843	0.181772	-0.248421	-0.392614	-0.165958	1.13542	0.957174	0.442709	0.402904	0.234117	0.894399	1.25174	0.870376	0.816611	0.215334	-0.186718	-0.156295	0.0696217	-0.127238	-0.35155	0.419544	0.626893	-0.0915249	-0.314428	0.655888
B4GALT4	1.65477	1.24222	2.52627	2.76604	3.15272	2.10921	1.43516	2.14381	1.70152	2.72635	1.99249	2.31356	2.19006	2.30536	2.28989	1.69663	2.03825	2.73189	1.87324	2.66002	1.91599	2.36925	2.16969	2.78944	2.31745	2.1701	1.64443	2.70538	1.63949	2.16953	2.26533	2.06465	2.68252	2.22938	2.10913	1.93016	2.16216	2.21529	1.73273	1.92358	2.21112	2.16805	2.41558	2.82421	1.97713	1.74197	1.77705	2.26803	2.75677
B4GALT5	5.55171	5.3697	5.43157	4.96571	5.60623	5.03993	5.33338	4.87663	4.88305	5.48138	5.0678	4.79412	5.21036	5.50119	5.09118	4.99028	4.94576	5.09522	5.08551	5.38032	4.9345	3.85649	5.85689	4.96723	5.10107	5.25946	4.89726	4.24031	4.4431	5.9304	5.7509	5.42451	5.13062	5.36947	5.54766	5.529	5.6126	5.57338	4.67522	5.5721	5.42339	4.82268	4.88669	4.33709	5.09333	5.2177	4.38321	4.44826	5.22306
BACE2	0.710152	0.263083	0.517475	0.485074	0.146838	1.23526	0.368931	0.424787	1.07338	0.865766	-0.244392	0.0946197	0.668772	0.0468426	0.309149	-0.175426	0.0474262	1.22796	-0.100381	-0.179164	0.229459	0.118155	-0.207611	0.659005	0.259945	0.360672	0.552392	-0.0374364	1.25769	0.569717	0.56004	0.471188	-0.251382	0.101725	0.993705	0.177167	1.36087	0.946999	0.29315	0.614987	-0.184614	0.402193	0.340855	0.478513	0.286341	0.373942	-0.0308724	0.297654	0.367233
BACH2	1.88062	1.44308	1.97634	2.43186	1.53195	2.40448	2.21922	1.94552	2.14758	2.69778	1.26487	2.13849	2.32758	1.54698	2.14001	1.84649	2.34276	2.60804	1.68027	1.89832	1.83891	1.2867	0.283205	2.85331	1.77663	2.66141	1.79918	2.88708	2.12622	1.79964	1.34621	2.28006	1.79611	1.62356	1.81743	2.00387	1.64028	1.99744	1.28636	2.12028	2.3274	2.17952	2.58665	2.85297	2.20924	2.25985	2.64415	2.78061	2.3316
BAG1	4.12258	4.3752	4.19975	3.85188	3.91346	3.77991	4.07794	3.95889	3.89598	3.63628	4.28063	3.62105	4.2599	4.43003	4.08099	4.11261	3.94379	4.30628	4.67238	4.02827	4.71256	3.60818	5.14256	4.63119	4.03743	4.22276	4.36229	4.60006	4.73134	5.36012	4.06415	4.14518	4.21904	3.80653	3.55135	4.11581	4.79761	4.56441	4.12355	4.57743	4.16922	4.37155	4.46496	3.36137	4.12121	4.28283	4.16209	4.41901	4.06735
BAG3	2.20598	1.81212	1.8677	1.92196	1.30704	2.08525	1.97483	1.7796	1.68358	1.45426	1.25302	1.55094	1.6492	0.647665	1.5669	0.857354	1.6631	1.65626	1.12365	1.35655	1.05774	1.48898	0.816542	1.91741	1.66057	1.95659	1.28436	2.0019	1.40663	1.97753	2.24349	2.52374	2.09537	1.31558	1.79436	1.64016	1.18924	2.01981	0.416086	1.34015	1.33164	1.49566	1.96406	1.994	1.70137	0.941714	1.46523	1.45702	1.11612
BAGE2	0.0634229	-0.11722	-0.561372	-1.19905	-1.34538	-0.655089	-0.631755	-0.59696	-1.12487	-1.32366	-1.16764	-0.562824	-1.45839	-1.58609	-0.766835	-1.33521	-0.869058	-1.086	-1.3614	-0.987809	-1.27089	-0.11467	-0.763839	-1.24716	-1.17612	-0.657358	-1.58207	-0.905231	-0.706403	-0.0524399	-0.615013	-0.82607	-0.808057	-1.08885	-0.876344	-0.561512	-1.419	-0.590449	0.831739	-0.439555	-0.594039	-0.498819	0.0277963	-1.65893	-0.378617	-0.0722098	-0.590594	-0.778971	-1.20971
BAIAP3	2.11799	2.32697	2.23517	2.32447	1.70351	2.08942	2.13409	2.52837	2.59025	2.2202	2.27802	2.49596	2.13663	2.35547	2.40777	1.78312	2.56489	3.0492	2.19152	2.48186	1.99521	2.10946	2.25248	2.09846	1.9864	1.27623	2.94388	1.39129	2.54291	1.9106	2.4924	2.44015	2.14189	2.12711	2.30679	1.79885	1.53221	2.65742	1.08565	2.22328	2.28476	1.94968	2.45566	2.17535	2.17816	1.49278	1.41245	2.2859	2.0368
BAK1	2.73808	3.05375	2.81791	2.57369	2.67252	3.15233	2.98034	2.95203	2.6079	2.95814	2.16069	2.59329	3.05429	2.77135	2.24382	2.79013	3.08374	3.03852	2.82363	3.22843	2.8955	1.24088	2.8287	2.51145	2.77223	2.68046	2.64163	2.69029	2.30462	2.899	2.24324	2.52866	2.93067	2.81652	2.43812	2.5075	3.50599	2.99086	1.87589	3.53903	3.31041	3.52278	2.8863	3.16538	2.88376	2.29829	3.11084	2.94893	3.29843
BAMBI	0.0816792	0.105667	-0.156268	-0.454723	-0.707621	-0.714778	-0.0455951	0.156828	0.395968	0.0120697	0.357176	-0.22707	-1.22082	-0.439428	-1.20936	-0.908884	-0.305258	-0.709402	-0.597226	-0.926838	-1.00965	-0.278783	-0.251675	-0.267721	-0.23071	-0.633007	-0.190268	-0.41292	0.100621	-0.0403461	1.05546	-0.809858	-0.218439	-0.525374	-0.538773	-0.314421	0.491497	-0.228047	-1.03506	-0.192667	0.0183378	-0.985979	-0.261329	-2.02725	-0.583827	-0.792778	-0.731973	-1.05824	-0.511245
BANK1	2.9311	2.44903	2.4195	2.80365	2.05863	2.54293	2.76517	2.633	3.18418	2.64593	1.80618	2.63944	2.4716	0.58103	2.12566	1.33169	2.21236	3.39229	1.09351	1.74148	2.33939	1.65172	1.22532	2.65662	2.50434	1.96161	2.37022	2.10766	3.13295	2.10821	2.38844	3.0149	1.96063	2.44659	2.88535	2.44809	2.8814	2.61834	1.22444	2.27713	2.48992	2.50676	2.52036	2.6083	2.10958	2.46935	2.91389	3.13688	2.75321
BASP1	5.14849	4.7215	3.90018	3.96127	3.28452	4.11071	4.71045	4.66915	3.80763	4.014	4.07287	3.92719	3.83705	3.97249	3.65345	3.95427	4.12801	4.03687	3.93807	3.88271	4.1216	3.45266	4.31794	4.08559	3.61391	3.86505	3.73438	3.5942	4.13586	4.6204	4.42918	3.99418	4.26659	3.69155	4.38547	4.51086	4.37616	4.18377	3.91292	4.18698	3.78414	3.72807	4.04095	3.04839	3.97324	4.07464	3.66214	3.20977	3.33917
BATF2	0.57961	0.105117	1.08328	0.0431032	1.49381	1.31599	0.404785	0.368399	0.589467	1.97758	1.44133	0.947342	1.7091	2.07229	1.24448	2.89134	1.14919	1.90624	1.43903	1.79237	0.681713	0.536918	2.72846	1.47493	1.39648	0.752853	1.63432	0.908831	1.33553	-0.0748246	1.34362	0.22068	0.765174	1.53286	0.993805	0.558654	2.50306	0.890375	1.51853	1.72566	1.21654	1.88774	2.15205	0.700208	1.69284	2.13486	0.980944	0.270509	1.57824
BAZ2B	3.86256	4.14469	4.2861	4.2524	4.88309	3.74588	3.73555	4.20794	4.23934	5.00026	4.96801	5.22758	4.7292	5.31286	4.31748	5.44768	5.41796	4.94017	5.03544	4.7084	4.7018	4.48379	5.06281	4.90795	4.68472	4.50579	4.43886	4.88101	4.17814	4.20467	4.35817	4.38591	4.68659	4.8514	4.34869	4.03817	4.30572	4.27812	4.93479	4.26397	3.94626	3.74648	4.56091	4.10882	4.27196	4.2078	3.64721	3.12067	3.88181
BBOF1	0.40665	1.11479	0.596473	0.414889	0.728062	0.496534	0.913852	0.586305	0.902987	0.944938	0.689517	0.59085	1.42278	0.844733	1.05365	0.0588	1.49109	0.910446	1.0392	0.429062	1.59473	0.651222	1.08242	0.704695	0.440091	0.584063	1.74147	2.68899	1.50447	1.68433	1.04579	0.74915	0.471475	0.457101	0.609805	0.571947	0.007271	0.712492	-0.167193	0.551827	0.477795	0.443232	0.569344	0.0869103	0.346162	1.07914	0.606715	1.08707	1.04375
BBS10	0.614402	0.301484	1.01171	1.24799	1.99286	1.22491	1.02356	1.03622	1.47175	2.57065	1.44098	2.46521	2.3742	2.55005	1.63997	2.87535	2.19213	2.88944	1.99912	2.08083	1.59293	1.39872	1.3729	2.33795	2.28788	1.35248	1.77222	2.45955	1.21423	0.698478	0.49802	1.12223	1.34397	2.1136	0.379387	0.867107	0.755082	0.939873	1.58424	1.05359	1.17135	0.468947	1.56023	1.78114	0.898328	1.03294	1.18301	1.18293	1.32459
BBS12	-0.502885	-0.427125	-0.354489	-0.379584	0.493154	-0.825952	-0.411774	-0.226223	0.0216116	1.31683	0.1686	0.903284	0.930606	0.996235	0.183106	0.641427	1.13549	1.25374	0.890521	0.713078	0.426698	0.128656	0.215041	1.12893	0.634307	-0.0603185	0.431487	0.277589	-0.158428	-0.481222	-0.217649	-0.353617	-0.150198	0.669727	-0.447835	-0.48293	-0.237216	0.00266129	0.332286	-0.116033	0.420624	-0.211885	-0.285994	-0.0617271	-0.360132	-0.382051	-0.153465	0.224201	0.485057
BBS5	-1.8602	-1.99541	-2.48714	-2.47752	-3.27267	-2.39334	-2.56076	-2.54552	-2.13653	-2.63225	-2.06572	-2.76694	-2.45406	-2.7022	-2.88922	-2.98412	-2.77122	-2.50661	-2.63822	-2.42297	-2.88616	-1.73263	-2.41542	-2.43658	-1.90932	-2.22194	-2.14853	-1.77338	-2.22512	-1.84923	-2.3763	-2.54809	-1.83058	-1.91544	-2.07759	-2.14677	-1.86095	-2.69756	-1.6584	-1.97019	-2.15661	-2.07608	-2.00984	-1.59288	-2.97588	-2.25519	-1.08945	-1.99592	-1.88262
BBS7	-1.0301	-1.56836	-0.486401	0.151124	0.78424	-0.728925	-0.762171	-0.204128	-0.0984281	0.475757	-0.94132	0.0876182	0.229026	0.144366	-0.012756	0.529869	-0.377078	0.607247	-0.0562512	0.0304629	-0.068785	-0.338993	-0.554531	0.014879	0.333917	-0.428498	-0.340888	-0.199559	-0.357109	-1.43576	-0.403214	0.222001	0.645018	0.611048	-0.955303	-0.169098	-0.152842	-0.468387	-0.750416	-0.509659	-0.584776	-0.0875719	-0.276428	0.389162	-0.197061	-0.313027	-0.524524	-0.187126	0.63034
BCAR3	-1.52092	-1.91986	-1.35309	-1.99803	-2.2847	-1.18732	-1.80955	-1.22205	-1.2957	-0.300924	-2.54743	-0.886361	-1.5226	-1.63189	-1.6352	-1.62206	-1.7056	-1.47258	-1.51639	-1.30819	-1.65642	-2.15745	-1.849	-0.905655	-1.72043	-1.23863	-1.30644	-1.3849	-1.3022	-1.36914	-1.32017	-1.12335	-1.65015	-1.46279	-1.61904	-1.38131	-1.0376	-0.917513	-1.28297	-0.242917	-1.05622	-1.03842	-1.36578	-1.51537	-1.60763	-2.14269	-1.91989	-1.84088	-1.24106
BCAR4	-2.11111	-1.90457	-1.65035	-2.15917	-2.08046	-2.25523	-1.82447	-2.35913	-2.0761	-2.78616	-2.08597	-2.54877	-2.06981	-2.24647	-1.70048	-2.91008	-2.18607	-2.22312	-2.11059	-2.50335	-2.05054	-1.94543	-2.15763	-2.73759	-1.79585	-2.16071	-2.8161	-2.22823	-2.59833	-1.85232	-2.12272	-2.89423	-2.65147	-1.92914	-2.12894	-2.48993	-1.96262	-1.88944	-1.02852	-1.76243	-2.45082	-2.56045	-2.30442	-1.25924	-1.88509	-2.21343	-2.70855	-2.55853	-3.04604
BCAS1	-1.27329	-1.14787	-1.97842	-0.923379	-1.77543	-1.09312	-1.22903	-1.4217	-1.23733	-1.29168	-1.20526	-0.973882	-0.99166	-1.14039	-1.36231	-1.65313	-1.6902	-1.30097	-1.60482	-1.3612	-0.878435	-0.309007	-1.32087	-0.987245	-1.20396	-0.359283	-1.04659	-1.28256	-0.329511	-1.00717	-0.570186	-0.942145	-1.20163	-0.966058	-1.55551	-0.858612	-1.40251	-1.26459	-1.30633	-0.989158	-0.471367	-0.730609	-1.23809	-1.38839	-0.689583	-0.777386	-1.30035	-1.2587	-0.494445
BCAT1	1.34774	0.275288	0.710661	0.322855	0.414169	0.336283	1.02165	-0.171348	0.605615	0.642326	1.46281	0.472623	1.65091	1.21136	1.06711	1.98104	0.403706	1.13625	1.43026	1.21711	0.590559	0.64455	0.568932	1.26241	0.634192	1.62182	1.11556	0.139316	2.01527	1.29423	0.0405946	-0.144847	1.15094	1.43807	0.270478	0.141987	0.144858	-0.317407	1.04242	0.108977	0.220661	0.187396	0.387263	-0.136204	0.394218	0.789934	-0.594134	0.0647172	0.242314
BCKDHB	0.661973	0.649322	0.233662	0.855493	0.820068	0.705368	0.470982	0.364183	0.664136	0.473441	0.605295	0.696045	0.510022	-0.125814	0.167039	-0.996262	-0.452234	0.458558	-0.248127	0.317938	-0.0306348	-0.342725	-0.661008	0.365402	0.50253	0.372226	0.426583	-0.5207	0.345028	0.464655	1.07688	0.971224	0.673443	0.543396	0.628972	0.447827	0.54708	0.587532	-0.437209	-0.200647	0.225686	0.305064	0.693618	0.799173	0.274131	0.0979287	0.0264558	0.442622	0.27565
BCL10	1.99324	1.97525	1.97634	2.11031	1.33749	1.78381	1.31789	1.56778	1.83262	0.612867	1.48732	1.50663	0.622941	0.483524	1.11383	0.579592	0.152041	0.546396	0.559567	1.06764	1.13954	1.44219	1.35318	1.30033	1.29011	1.26503	0.959294	1.03015	1.31859	1.98	2.45409	2.2109	1.91209	1.39515	2.32538	2.34683	1.9171	1.96946	1.08102	0.620669	0.388462	0.740921	0.426735	1.01019	0.985133	1.13954	0.847751	0.622381	0.849313
BCL2A1	6.83942	6.87196	6.94852	6.53091	6.03643	6.60115	6.03456	5.58074	5.91297	4.55042	5.40397	4.93993	4.56665	4.78291	4.88421	4.86579	4.2985	4.58741	4.26806	5.47427	6.12882	5.66548	6.28561	5.43673	6.56734	5.97695	5.37594	4.22282	5.27893	7.16327	7.17662	6.92353	6.86679	6.27366	7.1504	7.41925	6.68386	6.84697	6.16667	5.42214	5.80623	5.23724	4.91301	6.5945	5.06294	5.4203	5.04386	4.05356	5.80031
BCL2L1	2.23013	2.36591	0.714262	1.35725	1.87562	0.942179	2.52457	1.48334	2.18852	1.66835	1.89564	1.81261	2.01738	2.13311	2.85567	1.82912	2.49406	1.28507	2.35635	1.98809	3.43262	2.04969	3.28465	2.72909	1.84557	2.16225	3.01588	3.66061	3.69019	3.49727	1.75306	1.67188	1.09604	1.77002	1.33556	1.06014	0.670247	2.31531	1.97144	2.75182	1.71695	2.19256	1.98754	0.999385	2.06383	3.04869	2.21006	2.68337	2.04014
BCL2L15	-0.927918	-0.777175	-0.813233	-1.17351	-1.35104	-0.91467	-0.308472	-0.727182	-1.10359	-0.840161	-1.18618	-1.18486	-1.12287	-0.723132	-1.06666	-1.54115	-1.31462	-0.914777	-0.495606	-1.39149	-1.67867	-0.716058	0.434607	-1.27536	-0.609424	-1.13532	-1.20377	-1.22289	-0.976857	-1.11146	-0.899544	-1.35109	-1.13159	-1.24242	-1.29945	-1.46176	-0.911547	-0.937828	-1.24389	-1.77327	-1.11213	-1.35783	-1.81432	-0.373449	-1.06636	-1.10434	-1.15529	-1.00299	-1.16047
BCL6	4.71723	5.0851	5.22701	4.94575	4.47918	4.48857	4.53173	4.04506	4.64867	4.11421	4.62019	4.53456	4.14705	4.26463	3.67749	4.53276	3.95862	4.1313	4.32843	4.52641	4.84113	4.23622	4.76755	4.36994	4.86568	3.9623	4.38171	3.45681	4.41658	5.19568	4.84428	4.61091	5.25706	4.63629	4.54412	5.32856	5.44145	5.01245	4.99971	4.95122	4.75351	4.40547	4.49438	4.38639	4.374	4.46579	4.42095	3.51867	4.65751
BCL7A	0.398371	0.978763	-0.440444	0.0140642	0.00322845	0.697642	1.19508	0.626446	0.183583	0.0971204	-0.0718512	0.153357	-0.264251	-0.467757	-0.0243619	-0.695601	0.215158	-0.0900777	-0.343331	0.303605	0.0369651	-0.0865441	0.46003	0.708744	0.21036	0.414768	0.445017	0.599631	0.672167	1.18055	0.451329	0.546793	0.0885775	0.142132	0.855011	0.667805	0.0861036	0.338255	0.134302	0.992778	0.676474	0.494136	0.973987	0.398738	0.581041	0.62967	0.820092	1.15099	0.661382
BCORP1	-1.30441	-1.34319	-1.68464	-2.4478	-2.08768	-2.3672	-1.40508	-0.956592	-1.47869	-1.60393	-1.54043	-0.611776	-1.18616	-0.769023	-0.659199	0.165488	-0.247478	-0.200385	0.930484	-2.41428	-2.09751	-1.49866	-1.77774	-1.84436	-1.70417	-2.98808	-2.38029	-2.14596	-1.97831	-1.19816	-1.30637	-0.823238	-1.0969	-0.909516	-1.03355	-1.23595	-0.865169	-0.450335	-0.227684	-3.03101	0.516356	0.0522955	-3.06525	1.13265	-0.166367	0.618577	-3.04259	0.761049	-2.66637
BDH2	0.803939	0.101847	1.4124	0.576615	1.37076	1.7595	1.56603	0.900811	0.529735	1.44026	0.590052	0.696452	1.01794	0.833332	0.581094	0.351922	0.03223	0.609348	0.778165	1.07084	1.17576	1.03679	0.713199	0.175964	1.2773	0.657323	1.60268	1.26506	0.313932	0.72503	1.66628	1.39124	1.27403	0.734456	1.40227	0.837895	0.776794	1.12724	-0.281064	1.29411	0.657873	0.711673	1.2827	2.09606	1.03142	0.283373	0.968931	1.07227	1.80756
BDKRB1	-2.03025	-1.07299	-1.59479	-0.964789	-1.81664	-1.31791	-0.769579	-1.14477	-1.20885	-1.51055	-1.25477	-1.95519	-1.1758	-0.68274	-0.877294	-1.87103	-1.35253	-2.15253	-1.04573	-1.61154	-1.52821	-1.40102	-1.21932	-1.65831	-1.5421	-0.658989	-1.20561	-1.4323	-0.65859	-0.897063	-1.77256	-1.92576	-1.51714	-1.51917	-0.97683	-0.482031	-1.57187	-2.07805	-1.05685	-1.21731	-1.80639	-1.02683	-2.14852	-1.43988	-0.439125	-1.28467	-0.903483	-2.08363	-2.1432
BEAN1	-0.439817	-0.902835	-1.95461	-1.22297	-1.96044	-1.63538	-1.46151	-1.45643	-2.22395	-1.71495	-1.59018	-1.28159	-1.65609	-1.46741	-0.746893	-2.10333	-1.37453	-0.561565	-1.6274	-1.6253	-1.78795	-0.569742	-1.71811	-1.72277	-1.66662	-2.4106	-1.64616	-2.20486	-1.76827	-2.05542	-2.05288	-2.01881	-2.4973	-1.61607	-1.19732	-1.9249	-1.4221	-1.24678	-1.44698	-0.639687	-1.53123	-1.20037	-2.48822	-2.92186	-1.70235	-2.0187	-1.36705	-1.86863	-2.4708
BEGAIN	1.09917	0.251981	0.92175	-0.488165	-0.436869	0.245445	0.401441	1.59826	0.148482	-0.414974	1.75074	1.29187	1.84495	1.36855	0.610168	2.1004	-0.788491	0.641795	1.46718	-0.204772	1.83549	-0.483788	1.05976	0.977597	1.24946	-0.306864	0.782382	0.154998	0.522418	1.53692	0.17877	1.11308	2.07851	0.855485	0.310291	1.47416	0.448377	-0.348252	0.926536	-0.949145	0.908207	1.19167	1.9563	0.899815	1.25981	-0.780615	1.55025	-1.42753	1.20799
BEND2	1.62987	1.31575	0.655225	1.02354	0.331962	0.805871	1.2648	0.564689	2.75912	0.325214	2.09899	0.680072	1.8436	1.07177	1.17603	1.19367	2.14655	0.869918	0.755727	0.398919	3.77611	2.5639	2.26542	2.45374	1.92756	2.13208	2.83039	3.07186	2.6038	0.3568	1.61326	0.721667	0.973963	1.82762	0.511201	1.65689	0.603861	1.49758	2.15037	2.12939	1.43923	0.959662	2.34582	0.337441	1.90602	0.970405	1.10522	2.12489	1.98722
BEND4	-1.11355	-1.724	-1.50769	-1.27608	-1.63888	-1.14177	-1.10746	-2.28845	-1.05455	-0.850956	-1.70808	-1.47461	-1.23563	-2.03226	-1.5231	-1.6021	-1.27434	-0.399447	-1.40299	-1.44281	-0.764499	-1.17271	-1.41079	-1.00426	-1.3771	-1.61612	-1.00854	-1.84131	-1.0339	-1.74638	-0.797745	-1.18552	-1.27335	-1.42048	-1.14859	-1.01296	-0.855312	-1.6087	-0.995161	-1.81824	-1.1442	-1.35444	-0.805357	-1.1999	-1.23005	-0.900321	-1.22037	-1.23493	-1.36
BEST1	2.38552	2.57341	2.29742	2.15668	2.39877	1.95662	2.14253	2.00417	2.14565	2.35692	2.86668	2.4075	2.76664	2.48319	2.20042	3.02621	2.48755	2.66719	3.04506	2.56873	2.58169	2.5104	2.88836	2.38589	2.37413	2.03453	2.29591	2.05851	2.55275	2.33784	2.10943	1.8947	2.21504	2.23633	2.03868	2.36376	2.53152	1.78901	2.54697	2.89882	2.105	2.33136	2.59336	1.38134	2.12819	2.06077	1.12959	1.14905	1.67762
BEST4	-0.698692	-0.977016	-0.944547	-1.05694	-0.732003	-0.626373	-0.547118	-0.69949	-1.14421	-1.21837	-1.12533	-1.00381	-1.21115	-1.03768	-1.48045	-1.723	-1.49235	-0.5957	-1.51828	-0.111993	-1.27502	-1.12589	-0.552773	-0.606806	-0.851243	-0.85674	-1.2363	-1.14311	-0.541359	-0.86658	-0.964319	-0.717024	-0.693619	-0.676221	-0.586128	-0.830144	-0.306762	-0.644329	-0.272676	-1.30995	-0.422504	-0.526119	-0.557645	0.0133526	-0.572713	-0.762606	-0.501178	-0.76425	-0.582322
BET1	2.44918	2.27656	2.15975	2.68845	3.23057	2.21429	2.58277	2.47866	3.11837	3.96202	2.79437	3.93833	3.80625	3.73035	3.38141	3.76605	3.55374	4.04684	3.8167	3.62238	3.54072	3.32222	3.48215	3.94451	3.81614	2.3047	3.13963	3.67915	3.13424	2.17599	2.17429	2.55522	2.66727	3.53306	2.29972	2.71538	2.45945	2.38156	3.15156	2.89666	3.0851	3.17995	3.31506	3.3636	2.79626	2.87541	2.82228	2.67167	3.2206
BEX1	-0.410499	-0.698957	-0.534838	-0.982734	-1.51118	-0.724398	-0.168141	-0.265657	-1.24265	-1.33651	-0.840243	-1.06245	-1.12866	-0.362896	-1.04679	-0.621312	-0.906847	-0.0424	1.98931	-0.19393	-1.58992	-1.29761	2.95687	-1.70087	-1.63887	-1.48599	-1.0566	-2.55127	-1.63014	-0.184983	-0.543976	-0.913813	1.21188	-0.448811	-0.525745	0.153843	0.453738	-0.649017	0.394462	-1.73132	-2.05547	-1.78381	-0.939051	0.253771	-0.34544	0.00883259	-2.84338	-1.54861	-1.57641
BEX2	1.82278	2.00575	2.88665	2.59883	1.43641	2.70365	2.48808	2.0071	2.38933	1.91795	1.74734	1.65569	1.87439	0.969213	2.28086	0.840763	1.38742	2.28459	0.902794	1.42457	1.45587	1.5206	0.249359	2.32746	2.46394	2.01701	1.97735	1.78706	1.95731	2.25748	2.7125	3.01957	2.70775	1.74621	2.60263	2.45216	2.33731	2.23664	0.786404	1.5485	2.29533	1.78259	3.15676	4.78769	2.08402	1.90298	3.15488	2.52772	2.39642
BEX3	3.68554	3.30665	3.42633	3.31807	2.62476	3.38052	3.99208	2.99786	4.71483	3.50109	3.69245	2.67617	3.92139	2.87738	3.70338	3.4748	3.75078	3.49399	2.9651	3.00505	4.43023	4.87301	4.08756	4.11186	3.80079	4.32348	4.45121	4.88721	3.85374	2.87213	3.56678	3.51147	3.30063	3.06015	3.35792	3.23251	2.83624	3.3876	3.72732	3.27431	3.59763	3.1012	4.22779	4.21968	2.7926	3.11899	2.82528	3.64252	3.61067
BEX5	1.24949	1.09788	1.7805	1.86819	0.856888	2.18683	1.56974	1.49466	1.65754	1.24863	-0.292291	1.17463	0.998921	0.604403	1.13002	0.076876	0.466658	1.17743	-0.228821	0.482042	0.428295	0.990962	-0.516821	1.15736	1.35401	1.2685	1.17323	1.40715	1.15736	1.01274	1.61403	2.44417	1.88129	1.22445	1.93739	1.21507	0.986607	1.13529	-0.293987	1.37423	1.62284	1.45299	0.642796	2.21387	1.56912	0.503585	1.41309	1.15953	0.590167
BFSP1	0.0364955	0.317846	1.82005	-0.556798	1.02717	0.186667	-0.576446	0.746939	-0.413894	0.407404	0.609929	-0.421394	-0.151431	-0.112895	0.547287	-1.04758	-0.719202	-0.946848	-0.343941	0.320485	0.138052	-0.326345	-0.181729	-0.921645	-0.395367	-1.00727	-0.435974	0.0762757	-1.40573	-0.823108	0.343049	0.881855	-0.170574	1.17622	0.92994	-0.456847	0.0665572	-0.432699	-1.45139	-1.79811	-0.102742	-0.0473526	-0.419994	-0.214235	-0.712955	-0.670926	0.0822131	0.189461	0.325579
BHLHA15	-0.69674	-0.858072	-0.136392	-0.794093	-1.19903	-0.120925	0.147776	-0.0675511	-0.881199	3.67618	-0.864848	-0.753469	-0.453572	-1.30847	-0.449202	-1.24794	-0.657885	0.543209	-1.23818	-1.25375	-1.42132	-0.932316	-0.591599	-0.684139	-0.201437	-1.87134	-0.419939	-1.0251	-0.619996	-0.785141	-1.60542	-1.13805	-1.1935	-0.78794	-1.43387	-1.40628	-1.56574	-0.140141	-1.04401	-1.27103	-1.5363	-1.51806	-0.952513	-1.08723	-1.07962	-1.38369	-0.501783	-0.792423	-1.32202
BHLHB9	0.207931	0.330723	0.529866	0.361698	0.124818	0.587287	0.911594	0.163125	-0.0590455	1.01974	-0.105901	0.258668	0.258175	0.558931	0.400313	-0.0397765	0.427268	0.836412	0.544883	-0.198135	0.19191	0.138817	-0.481069	0.360248	-0.0661021	0.208977	0.146719	0.31102	-0.0536721	-0.296066	-0.362113	-0.294849	-0.477126	-0.470149	-0.278753	-0.075159	-0.163664	0.241369	-0.298762	-0.97613	-0.01023	-0.17396	0.22143	0.331767	-0.0774153	-0.998199	-0.78773	-0.304547	-0.171871
BHLHE23	-1.36749	-0.855115	-1.88529	-2.01004	-2.08453	-2.07622	-0.88312	-1.40789	-1.67859	-1.98235	-1.55837	-1.48563	-1.8876	-2.24335	-1.86166	-2.33268	-2.03556	-1.23892	-1.6373	-1.49353	-1.98436	-1.89911	-1.98857	-2.11825	-1.47245	-2.12232	-1.72318	-2.11511	-1.13254	-1.73615	-1.74925	-1.68504	-2.03703	-2.00367	-1.16904	-1.97475	-0.728014	-1.83537	-1.92197	-1.74931	-2.29354	-1.82247	-2.14713	-1.78597	-1.48364	-1.41895	-1.48355	-1.83554	-1.78148
BHLHE40	3.27575	3.325	3.03785	2.85577	2.46222	2.72137	2.27109	2.45499	2.24419	1.69031	2.23634	1.78739	1.64714	1.76079	2.06467	1.25453	1.43401	1.39098	1.57486	2.19088	2.1251	1.62443	2.27256	1.79159	2.32602	3.23206	2.07857	1.68519	1.97041	3.34716	3.53981	3.25634	2.43242	2.11564	3.61307	3.1564	2.47141	2.78653	1.83617	2.27566	2.38071	2.85477	2.34452	1.82312	2.2375	2.03809	1.90713	2.17483	2.46961
BICDL2	-0.346627	-0.210897	-0.549206	-0.628596	-0.491935	-1.76575	-0.155801	-0.830859	-0.0470479	-0.224315	-0.544225	-0.587621	0.105031	-0.196443	-0.377131	-0.520509	-0.409301	-0.521737	-0.459362	-0.728909	-0.667271	-1.2679	-0.960833	-0.24038	-0.274567	-1.02731	-0.303316	-1.23619	-0.265095	-1.28139	-0.894617	-0.797546	-0.969972	-1.06994	-0.952344	-0.635767	-0.562569	-0.474602	-0.0442211	-0.800532	-0.533074	-1.32232	-0.848555	-1.11519	-1.01706	-0.886126	-0.848786	-1.65897	-0.801154
BIN3	2.07176	1.74147	1.57212	2.51093	1.96828	2.37177	1.99219	2.56931	2.04886	1.92323	1.83332	2.09598	2.3659	1.43924	2.17501	1.87133	1.50296	2.15238	1.85844	2.62979	1.7549	1.7686	1.66065	2.51594	1.63145	2.54497	1.88165	1.49321	1.75844	2.29846	1.31252	2.30516	2.27231	1.72033	2.03321	3.19127	1.97532	2.25824	2.16693	2.06687	1.37643	2.28017	2.64541	1.852	2.23093	1.86209	1.75614	1.06297	2.58168
BIRC2	4.67871	4.64821	5.03576	5.15229	5.52637	4.689	4.22496	4.23486	5.01448	5.05811	4.84438	5.12125	4.89582	5.13048	4.88233	4.83977	4.68049	5.0668	5.03576	4.40394	4.49688	5.04265	4.53892	4.73367	4.46442	4.73225	4.39525	5.27057	4.31437	4.6347	4.97915	4.55665	4.76365	5.02491	4.706	5.20707	4.21983	4.00539	4.24093	4.18697	4.00817	3.87982	4.45594	4.75821	4.06111	4.15038	4.01279	4.12098	4.4888
BIRC3	3.26718	3.72292	3.67511	3.6666	2.80947	3.46548	2.90747	2.89522	3.24264	2.89656	2.273	2.88705	2.99926	2.73651	2.72174	2.61026	2.98056	3.32166	2.04948	2.95568	2.45061	2.5284	1.70672	3.3849	3.56111	2.96824	2.94671	3.54061	2.54525	3.81819	3.80268	4.03449	3.12317	3.05407	3.95448	4.35367	3.14187	3.16318	2.35932	2.94186	3.17454	2.9923	3.73482	3.94289	3.12086	3.07568	3.37097	3.46395	3.67544
BIRC5	-0.406799	0.17968	-0.190989	-0.466758	-0.280465	0.16067	0.169636	-0.144252	0.168082	1.71052	0.00486935	-0.423415	0.177684	-0.468589	0.0740297	-0.151068	0.0984376	0.161096	0.017621	-0.138865	-0.315651	0.0878036	0.159808	-0.307194	-0.362896	-0.250029	-0.128722	-0.424621	0.154199	-0.277409	-0.28449	-0.4158	-0.501436	0.267339	-0.399944	-0.302652	-0.425836	-0.0799927	-0.602081	-0.817751	-0.232163	-0.643059	-0.0640555	-0.31635	-0.330669	-0.703537	-0.681998	-0.286565	-0.303806
BLM	1.84024	1.86733	2.53492	2.15887	2.96344	2.37349	1.95319	2.34993	2.10858	3.42757	2.72035	2.27123	2.33845	1.8593	2.81407	2.29971	1.9962	3.16348	2.84124	2.52452	1.7549	2.35993	2.20795	1.49842	1.58538	2.23906	1.68598	2.32872	2.13501	1.21	2.03102	1.91952	1.75736	2.70154	2.23802	1.53569	2.36525	1.84255	2.50054	2.38796	1.73204	2.00929	1.81312	2.34229	1.88533	2.26793	1.78801	1.8503	1.96425
BLNK	3.20374	3.14448	2.98777	3.3623	2.60707	3.59457	3.67748	3.42934	3.99289	3.8072	3.49519	3.77581	3.16196	2.23394	3.01287	2.77044	2.86099	4.4489	3.07975	2.57007	2.75515	2.34871	1.439	3.73793	3.37918	2.43387	2.56224	3.17672	3.94767	2.67816	3.10482	3.96102	2.96697	2.82855	3.74768	3.39308	3.96867	3.45247	1.97155	3.68866	3.43074	3.31632	3.49675	3.29672	3.0006	3.23281	3.62639	3.99052	3.55765
BLOC1S5-TXNDC5	3.59428	4.15114	4.23573	4.00178	4.05972	4.56246	4.56593	4.36197	4.15675	6.40787	4.64889	4.15026	4.20812	3.98735	3.91408	3.92412	4.55011	5.35352	4.41336	4.237	3.6242	4.30607	4.16541	3.92226	4.62258	3.32446	4.13561	3.53723	4.45631	4.03419	3.81167	4.00217	4.02494	4.64064	3.83293	3.61232	4.05237	4.54468	3.61165	3.32282	3.29521	3.62456	4.58568	3.59406	3.59647	2.90766	3.73895	4.03596	3.84464
BLVRB	5.70009	5.8404	5.46268	5.06899	5.07333	4.78659	6.19974	4.96122	5.64562	5.51006	5.9918	5.7808	5.67805	6.20721	5.83147	6.51064	6.0742	6.11058	6.59936	5.91479	6.13696	5.64882	6.4076	5.79458	5.82485	5.98597	6.19333	7.39164	6.96728	6.47763	5.04851	4.87348	5.51057	5.2352	4.73077	5.7011	6.18499	6.14314	6.63998	6.63658	6.15826	5.9518	5.89903	5.19477	6.03857	6.40477	6.11921	6.25685	6.13174
BMP2	-1.14956	-0.819116	-1.86202	-2.12079	-1.6457	-1.02395	-1.85945	-2.0816	-2.08094	-2.25552	-1.94395	-2.19378	-2.10382	-1.26928	-1.96295	-2.21874	-1.69481	-2.48982	-2.33606	-1.81554	-1.18105	-2.10898	-1.53078	-2.21332	-2.20327	-1.65679	-2.11783	-0.875094	-2.09716	-1.2425	-1.72163	-2.19224	-1.39278	-1.28241	-1.67972	-1.68667	-2.10991	-1.63899	-1.27719	-2.36411	-1.6687	-2.01916	-1.46688	-2.40669	-2.27363	-0.809827	-1.48626	-2.24376	-1.6754
BMS1P20	1.95024	1.78621	2.23056	1.97891	1.83835	2.06102	2.3576	2.01834	2.11839	3.88916	2.19022	1.75731	1.71602	1.14351	2.16217	1.61536	1.8096	2.53691	1.79412	1.63453	1.6223	1.77601	1.38034	1.73708	1.7805	1.34892	1.90715	1.79655	2.29039	1.91714	1.7102	1.94344	1.50266	2.02752	1.59476	1.73969	1.68092	1.88539	1.43543	1.69523	1.53124	1.54715	2.02682	1.61149	1.33458	1.44095	2.11347	1.93279	2.153
BMS1P5	-0.794574	-0.690758	-1.0047	-0.997006	-1.33913	-0.967931	-0.868289	-0.788773	-1.04169	-0.794361	-0.848483	0.0666371	-0.856289	-0.441538	-0.540957	0.441533	0.116913	-1.2031	-0.292308	-0.337673	-0.449954	-0.739204	-1.27978	-0.606981	-1.43477	-0.502642	-0.931291	-0.0583606	-0.906371	-1.60693	-1.32411	-0.577499	-1.34496	-1.12825	-1.15743	-1.05855	-1.08354	-1.33746	0.165059	-1.50604	-1.04166	-1.08451	-0.856999	-0.200499	-0.549851	-1.30257	-0.669468	-0.922469	-0.399573
BMT2	2.95165	2.98433	3.83751	3.77058	4.12107	3.1705	3.31832	3.68882	4.1347	3.6407	4.03832	3.57407	3.59611	3.41374	3.65236	3.15141	2.25152	3.76254	3.14464	3.89112	3.63191	4.09694	3.33811	3.69905	4.08312	3.57261	3.98533	3.34207	3.91577	2.50512	3.73559	3.61833	4.57805	4.33773	3.47077	3.59229	3.53814	3.48961	3.17146	4.28836	3.71148	3.3717	3.66618	4.0427	3.68058	3.52137	3.49302	3.38212	4.1537
BMX	0.755356	1.2983	0.614102	0.570949	0.584354	1.03973	1.11229	1.17557	0.736881	0.286905	0.54132	0.912804	0.590706	0.553741	0.887753	0.327225	0.51029	0.217061	0.762782	0.263486	0.10665	0.632166	1.4834	0.515381	0.597006	0.690037	-0.0631594	0.133609	0.395719	0.371309	0.243609	0.194328	0.219438	0.217619	0.476031	0.547485	0.687547	0.534363	0.522673	0.240063	-0.273433	-0.00925379	-0.596441	-0.0686315	-0.163363	0.220741	-0.399318	-1.77927	-0.888879
BNC2	-1.43616	-0.782371	-0.665413	-2.38269	-1.52869	-1.42213	-1.96196	-1.01352	-2.29498	-1.63259	-1.38402	-1.92813	-1.80853	-2.00006	-1.38788	-2.32505	-1.8934	-2.29031	-2.08763	-2.11481	-1.90676	-2.02736	-2.00827	-1.89232	-2.32181	-0.694828	-2.13042	-1.60719	-2.28206	-0.831689	-1.39762	-1.01037	-1.92704	-1.5743	-2.30185	-1.73255	-1.35167	-1.41658	-1.52626	-1.86691	-1.53893	-1.85466	-1.52399	-2.40474	-1.08866	-1.97342	-1.8038	-1.46522	-1.02862
BNIP3L	6.1291	6.15604	5.66663	5.8085	5.46252	5.17301	6.41768	5.32401	5.90626	5.58511	6.27152	5.9898	6.21265	6.38692	6.17845	6.17462	6.04415	5.76111	6.48171	5.34749	6.74482	6.0727	6.59857	6.16499	5.8971	6.01906	6.45733	8.16189	7.09243	6.9422	5.80871	5.63577	5.77061	5.49624	5.45064	5.558	5.81199	5.86415	5.97713	6.09407	5.76504	5.68795	5.81664	5.3969	5.62879	6.2942	5.70193	5.88593	5.99441
BOD1L1	2.72654	2.64991	2.52539	3.45743	3.31699	2.61264	2.67903	2.73148	2.19112	3.48032	3.14323	2.59352	2.31523	2.9056	2.3805	2.79341	3.269	3.17669	2.84852	2.39248	2.25207	2.76822	2.20335	2.42108	2.56374	2.3201	2.4303	2.76391	2.10251	2.02511	3.40716	2.48398	2.76837	2.81365	2.9049	2.84793	2.63795	2.64245	1.20306	3.22123	2.95711	2.89834	3.02266	2.4493	2.64425	2.99692	2.6189	1.76658	2.44152
BORA	0.767237	0.896769	1.53937	1.54089	2.06682	1.07572	1.08915	1.26403	1.85567	2.50021	1.83972	2.41581	2.31684	2.43488	2.13827	2.23177	2.0021	2.29748	2.13114	2.21298	1.98172	1.79641	1.36019	2.2802	2.03384	1.09218	1.745	0.653486	1.68929	1.23453	0.725066	1.62868	1.77071	2.20862	1.15855	1.24453	1.82495	1.49552	1.12243	1.82315	1.61459	1.32075	1.4326	2.22664	1.23872	1.58574	1.18298	1.85058	1.50972
BORCS7	3.28043	2.73806	3.2925	4.11512	3.58092	3.13524	3.29956	3.46129	3.35138	3.80481	3.84784	3.1668	2.55766	3.15687	3.37887	3.19426	2.67454	3.85667	3.13718	3.52293	2.96107	2.70914	3.6856	3.43181	3.01913	3.17574	2.96298	2.74006	3.1636	3.68985	4.27574	3.78911	4.29316	3.52604	2.86789	3.89299	3.10182	3.63418	2.96036	3.15206	2.72399	2.57849	3.26994	3.6349	3.03731	3.09728	2.96048	3.04923	3.41401
BPGM	3.24058	4.48975	4.58067	3.36014	4.44926	3.17212	5.1231	4.18319	3.08263	3.39707	3.55451	2.7153	3.56441	3.36249	3.91641	2.61083	2.8606	2.92335	3.56179	2.71293	5.23563	3.04095	3.83476	3.20843	3.08176	4.14861	4.56627	8.76082	5.92222	5.18449	4.0815	4.07022	3.49931	3.41911	3.03469	3.38527	3.7787	4.79329	2.50604	3.72247	3.07281	2.96611	2.85124	2.76254	3.05158	4.63078	3.12039	4.22492	4.24526
BPIFA2	-1.56094	-1.53063	-1.48504	-1.24862	-1.33443	-1.59583	-1.36655	-1.27452	-1.76974	-1.25352	-1.61239	-1.83784	-1.28947	-1.08117	-1.15892	-1.88855	-1.27232	-0.91324	-1.24737	-0.827641	-0.769225	-0.783112	-1.48549	-1.35024	-1.15287	-2.34407	-0.852067	-1.54819	-0.918402	-1.36323	-1.77939	-1.27555	-2.09111	-1.70137	-0.890006	-1.0423	-0.419732	-1.09697	-1.94973	-1.38533	-1.82688	-1.12505	-1.92979	-1.06526	-1.18657	-0.891374	-0.75423	-1.35134	-1.88587
BPIFC	-2.02266	-1.52074	-2.36698	-2.39844	-2.06968	-2.74897	-1.29782	-1.73104	-2.81628	-2.91195	-2.48756	-2.83261	-2.91305	-2.77761	-2.4959	-3.29351	-2.91442	-2.95594	-2.54071	-2.42163	-2.39128	-1.45892	-2.11904	-3.16282	-1.78276	-2.00144	-2.40913	-2.24322	-2.2017	-1.88931	-2.05913	-2.58318	-2.33186	-2.31914	-1.73796	-2.40696	-2.43888	-1.853	-1.92193	-2.13713	-1.78112	-2.27846	-1.54164	-2.61822	-2.4233	-2.64508	-2.7582	-1.80584	-1.94182
BRE-AS1	0.907651	1.25846	1.62415	1.33764	1.2056	0.85774	0.564918	0.251161	0.791187	-2.63208	0.191792	-0.24902	-2.88024	-2.47181	-0.470423	-2.85148	-2.77768	-3.00447	-2.6332	0.218256	-0.299396	-0.0379297	0.0919952	-0.381878	1.6216	-1.04196	0.133412	-0.471877	0.486906	1.67842	0.706824	0.69922	0.564666	0.571237	1.24134	2.15096	1.3983	0.827391	-0.148656	0.103615	0.134916	-0.404512	0.342886	1.38908	0.0658658	-0.366486	0.454991	0.175675	1.13964
BRIP1	-2.00029	-2.79379	-2.16279	-1.97366	-1.72231	-1.78124	-2.37492	-1.47885	-1.92228	-0.493218	-1.96337	-1.7578	-1.11564	-2.1007	-1.90556	-2.20814	-2.01253	-1.35656	-2.16586	-1.53465	-2.25463	-1.722	-2.08682	-1.84959	-1.45209	-1.84844	-2.13601	-2.14643	-2.34643	-2.5937	-2.23933	-1.64763	-2.22844	-1.54999	-2.60023	-2.79489	-1.97345	-2.00316	-2.1109	-2.0149	-2.38354	-1.64876	-2.36395	-2.03497	-2.43134	-1.93063	-2.18803	-1.83449	-1.64501
BRMS1L	-0.238911	-0.497652	0.2105	0.782644	0.0323312	-0.263464	-0.209961	0.251251	-0.19816	-0.17204	-0.535155	-0.126036	-0.164082	-0.273166	-0.284362	-0.700948	-1.26654	0.342204	-0.559217	-0.176239	-0.45381	-0.178882	-0.923597	0.352178	0.0105452	-0.407086	-0.188991	-0.695466	-0.362961	-0.734368	-0.0676672	1.01942	0.046534	0.134657	0.235292	0.5382	0.154072	0.00474897	-0.237888	0.14439	-0.611703	-0.401222	0.0811667	0.846635	-0.201697	-0.535505	-0.0654882	0.0155428	0.144183
BRWD1-IT2	-1.1789	-1.09036	-0.550737	-1.81191	-1.82312	-2.13438	-2.34935	-1.42537	-1.43401	-2.08326	-0.718331	-1.61714	-1.18411	-1.15132	-1.13686	-2.09795	-1.13138	-1.99598	-1.75719	-2.26834	-1.6272	-1.51894	-1.856	-1.27195	-1.70858	-2.58188	-1.39849	-1.83036	-0.989737	-2.227	-1.28201	-2.08135	-2.30906	-1.51436	-2.30173	-1.54252	-1.71764	-2.21296	-1.27317	-1.2748	-1.14282	-2.11687	-1.32468	-1.88817	-2.37465	-2.68714	-2.09618	-2.17174	-2.37807
BSG	4.98378	5.29162	3.39646	3.64501	3.95037	3.77459	4.99967	4.47389	4.24716	4.4117	4.29101	5.05521	4.15419	4.33108	4.64796	4.64999	5.18953	3.981	4.84768	4.82015	4.84499	3.30817	5.61133	4.80929	3.68071	3.59253	4.75347	4.47832	5.56327	5.62091	4.06893	3.82688	3.74452	3.88881	3.78627	3.90609	3.42683	4.37465	3.56683	5.17392	4.26364	4.27995	4.25983	3.695	4.46509	4.82141	4.43908	4.67614	4.41869
BSPRY	-1.09814	-0.470183	-0.36451	-1.70488	-0.474848	-0.96263	-1.42521	-0.0379839	-1.27454	-0.786343	-0.699451	-0.765907	-1.24379	-1.59741	-0.964593	-1.58399	-1.84212	-1.04586	-1.07296	-0.626842	-0.492727	-1.2899	-1.25088	-0.60559	-1.10422	-1.27581	-1.07212	-0.929359	-1.31835	-0.634286	-1.11141	-1.34336	-1.27848	-1.46908	-1.10379	-0.829035	-0.896517	-0.710966	-2.19281	-1.71886	-1.34509	-0.963294	-1.18849	-0.621126	-0.557254	-1.38863	-0.500223	-0.714564	-1.69208
BTAF1	3.81162	3.90055	5.00952	5.34387	5.23612	3.90431	3.88018	3.89	4.75596	5.11931	5.31915	5.01211	5.17696	5.36044	4.90258	4.86658	5.06268	5.0559	5.38498	4.7065	5.1971	5.25418	4.7938	4.62926	5.03837	4.5782	5.02992	4.73252	4.35169	4.5529	4.8084	5.29006	5.04229	5.24409	5.23939	5.17238	4.97601	4.42383	4.32986	5.13374	4.81498	4.76332	4.86222	5.33515	4.32424	4.39067	4.58193	4.82264	5.16391
BTBD18	-0.337094	-0.663316	-0.671549	-1.02765	-0.376606	-0.134634	-0.432819	-0.485207	-1.23195	-0.785071	-1.1384	-0.787451	-0.473381	-0.0871441	-0.652749	0.585522	0.090405	-1.14427	0.549602	-0.699915	-0.821181	-0.493606	-0.871283	-0.597052	-1.07405	-1.0201	-0.896381	0.417557	-1.09401	-0.849171	-1.00449	-0.74085	-1.09313	-0.871283	-1.16679	-0.0698864	-0.647294	-1.0444	-0.7412	-0.92335	-0.821252	-0.796013	-0.533449	-0.266743	-0.312149	0.210082	-0.360478	-0.506735	-0.759374
BTBD3	0.127588	-0.0613627	0.782022	0.289943	0.126497	0.519982	0.277214	0.145353	0.814222	0.576514	1.38271	0.734146	1.0494	1.18821	-0.0305671	1.82604	0.19454	1.3192	0.924327	0.763077	0.593353	-0.0144004	0.972542	0.43087	1.19529	0.633269	0.68538	-0.267843	0.849476	0.514949	0.246944	-0.333507	1.07321	0.729381	-1.19195	0.932081	1.46956	0.653227	1.3971	0.236642	1.00054	0.511448	0.510302	0.823478	0.144753	-0.103752	0.687384	1.02841	1.29436
BTBD8	-2.76875	-2.5222	-2.50324	-2.46675	-2.47352	-2.91356	-2.64528	-2.23845	-2.85982	-2.02792	-2.37619	-1.67471	-2.81492	-2.36482	-2.40426	-2.64595	-2.85969	-2.54423	-2.65751	-3.03368	-2.95722	-2.70135	-2.78452	-3.25115	-2.89736	-2.50188	-2.85971	-3.17448	-2.98929	-2.8003	-2.98069	-2.96952	-3.01715	-2.83235	-1.85545	-2.96548	-2.77213	-1.69986	-2.40358	-2.60556	-2.73314	-2.64847	-2.01531	-1.88622	-3.17004	-2.49679	-2.75134	-3.73646	-3.22642
BTG3	0.549684	0.370664	0.44953	0.441481	-0.00538939	0.236904	0.158142	-0.0350207	-0.178699	-0.362518	-0.237375	-0.561496	-0.501549	-0.658691	-0.292542	-0.875263	-0.771097	-0.746537	-0.79266	-0.235989	-0.482117	-0.38827	-0.623465	-0.634376	-0.203266	-0.418169	-0.334853	-0.529481	-0.54302	0.722506	0.793755	0.925549	0.477121	-0.0673545	0.753339	0.840169	0.287967	0.282247	-0.650418	-0.143395	-0.0198457	0.136753	-0.102227	0.428795	-0.236814	-0.0398511	0.18149	0.147193	0.360315
BTLA	1.8185	2.06301	2.08512	2.46581	2.72884	2.3878	2.32544	2.49412	3.17543	3.6498	1.43373	3.14587	2.73756	1.71633	2.36239	1.67638	2.57798	3.80399	2.02298	2.98783	2.06748	1.88408	1.33967	3.1176	2.89313	1.86166	2.15765	2.75597	2.2983	1.81322	1.9125	2.69849	2.10234	2.53715	1.94155	2.18148	1.71557	2.69879	1.4156	2.04446	2.54192	1.98125	2.27744	3.38509	1.57023	1.88902	2.50634	1.94762	1.45547
BTN1A1	-2.05124	-1.05727	-1.15271	-1.61225	-1.31493	-1.29767	-1.24363	-1.3953	-1.51612	-1.59849	-1.32344	-1.25155	-1.96208	-1.89448	-1.64524	-1.80161	-1.7374	-1.64977	-1.49163	-1.54679	-2.43998	-0.882376	-1.8329	-2.19105	-2.03371	-2.0106	-1.59198	-2.46329	-1.78176	-1.71206	-1.88358	-1.49391	-1.74773	-2.0847	-1.92791	-2.29694	-1.96703	-1.38002	-0.878515	-2.4153	-1.68665	-1.60571	-1.33216	-3.10503	-2.05046	-1.33701	-1.42294	-2.7738	-2.23346
BTN3A2	5.08824	5.1107	5.32111	5.33464	6.00436	5.67873	4.62555	5.61886	5.63076	5.83062	5.35125	5.27219	5.71708	5.49958	5.63871	5.48548	5.48074	5.26754	5.31504	5.78251	5.28932	5.16123	5.13944	5.42539	5.17806	4.7439	4.72151	5.567	4.87002	4.92129	5.32536	4.55993	5.31971	5.74197	5.36139	4.04343	5.29576	5.31899	4.14742	5.60772	5.36754	4.82168	5.33892	5.31146	4.47327	5.23103	5.35013	5.14645	5.39855
BTNL3	0.452204	-0.03306	-0.377196	0.159763	-0.0268189	-0.186985	0.702165	-0.14349	0.286837	0.366351	0.95261	0.501818	0.757755	-0.412054	0.168641	-0.158416	0.564956	-0.23464	0.148636	1.72105	1.99477	2.4696	2.05162	1.76055	2.21314	2.03761	2.4877	1.07843	2.42584	2.23157	2.05636	1.97278	2.06296	2.17438	2.23774	2.0918	1.31932	1.89975	2.15859	3.97818	3.15246	3.31471	0.0528234	3.67208	3.44803	0.219651	0.000185919	-0.0586401	2.38678
BTNL8	3.48576	3.79537	3.18959	3.68543	3.07274	3.11147	2.73669	3.53717	3.25001	3.39685	3.09942	3.58868	3.11147	3.05999	3.31824	3.42727	3.93786	2.50052	3.24134	2.82116	1.82772	2.28995	2.12619	1.3204	1.9091	1.60823	1.89829	2.1526	2.03088	2.62243	2.35049	1.52001	1.31795	1.70946	3.06966	1.88415	1.6406	1.71802	2.23936	2.59287	2.07387	2.277	3.48565	-2.20932	2.45071	2.96209	2.49126	2.28979	1.94992
BUB1B	-0.744176	-1.15069	-0.902532	-0.931261	-0.866345	-0.870316	-0.994653	-1.07782	-0.938425	2.47799	-0.755003	-1.35896	-0.552037	-0.914457	-0.664229	-1.10903	-0.492747	-0.208574	-1.06556	-0.623988	-1.01544	-0.650959	0.256674	-1.00696	-0.996355	-0.949987	-1.00743	-1.12356	-1.37334	-1.16267	-1.20004	-1.15048	-1.11242	-0.428772	-1.31151	-1.45078	-1.23885	-1.04787	-0.589603	-0.887872	-2.14628	-0.681561	-1.33534	-0.621886	-1.44191	-0.980577	-1.52661	-0.498663	-1.32797
C10orf11	2.50873	1.9584	1.86492	1.76376	1.63518	1.6531	2.27847	1.62164	2.0508	2.62978	2.34456	2.64397	2.07069	2.18498	0.910055	2.95864	2.13408	2.77403	2.35272	2.50607	2.25468	1.93739	2.31674	2.04525	1.79725	1.23734	1.77518	1.32356	2.62525	1.75933	1.96294	1.46418	2.954	1.27284	1.56204	2.45046	2.48072	2.55664	1.82926	2.27342	2.14854	2.21152	2.15115	2.09851	2.15909	1.75905	1.88305	1.86051	1.84057
C10orf128	1.66668	0.739517	1.59969	0.914065	2.25808	0.922196	0.556651	1.40986	0.952162	1.00535	1.85001	1.37244	0.602653	1.57705	2.09925	0.753143	1.20147	1.12788	0.507617	1.29316	1.23493	1.3351	1.48597	1.35396	1.24548	-0.189066	1.23434	0.875926	0.771375	0.380886	1.2513	1.16124	1.09683	1.60084	0.837845	0.470853	1.03761	1.57972	-0.0221892	0.691539	0.483196	0.567364	0.846478	0.454237	0.181221	1.32042	0.642378	0.359818	0.884626
C10orf25	-0.721833	-0.798098	-1.27811	-1.04988	-0.349989	-1.71642	-0.493585	-1.03164	-1.7029	-0.369878	-0.781873	-1.12483	-0.752225	-0.795002	-0.789124	-0.759652	-1.41869	-1.09119	-0.787458	-0.454954	-0.452544	-0.528143	-0.693117	-0.777339	-0.59271	-0.672013	-0.661706	-0.689414	-0.357937	-1.2842	-0.955756	-0.716887	0.0292701	-0.512858	0.225636	-0.415802	-1.02601	-1.62306	-1.3481	-0.952758	-1.27799	-0.368921	-0.963264	-0.410849	-1.11504	-0.782772	-0.466059	0.0297145	-0.820557
C10orf71-AS1	-1.16372	-0.441927	-0.74358	-0.990615	-1.24168	0.0446058	-0.899196	-0.971156	-0.367118	-0.892013	-1.24377	-1.30419	-0.892013	-0.582293	-0.599559	-1.02615	-1.00264	-0.902221	-0.955882	-0.79075	-0.809704	-0.694694	-0.586791	-0.473797	-0.496305	-1.3814	-1.02596	-0.737668	-0.398106	-0.497162	-0.270544	-0.355232	-1.40154	-0.887966	0.183525	-0.146409	-0.102729	-0.61623	-0.941249	-0.515792	-1.56951	-0.348767	-0.40734	-0.803483	0.192391	-0.437476	-0.154749	-0.482233	-0.557669
C10orf82	-0.157633	-0.524013	-1.20167	-0.943283	-0.728128	-0.26256	-0.491429	-1.05013	-0.401214	-1.22421	-0.972317	-1.34315	-1.18793	-1.16009	-0.583857	-1.15214	-1.18616	-0.776737	-1.23248	-1.50205	-0.670293	0.0697627	-0.759876	-0.530399	-0.578327	0.177145	-0.628784	0.0231232	-0.447965	-0.136954	-0.772885	-1.0545	-0.143836	-0.667983	-0.461971	-0.103324	-0.587154	-0.701345	0.187723	0.0320553	-0.93439	-0.64838	-0.477526	-0.51063	-0.521769	-0.862364	-0.851548	-0.910104	-0.118036
C10orf88	0.734406	1.37745	1.92982	2.154	3.00013	1.62402	1.75566	1.92866	1.99488	2.74974	1.91357	2.30342	2.01838	2.17763	1.92985	1.51295	1.47659	2.35327	1.92193	1.76543	2.52685	1.8905	1.77268	1.91734	2.36525	1.25948	2.13929	2.21405	1.32037	1.24961	1.28018	1.61484	1.88405	2.70662	1.12713	1.37859	2.00922	1.90599	1.31308	1.4993	1.41059	1.86462	1.87985	2.31175	1.98364	1.21146	1.74424	2.06109	1.74161
C10orf91	-1.07323	-0.197025	-0.992336	-1.09401	-1.08578	-0.376914	-1.29749	-0.929264	-1.65722	-1.28608	-0.61689	-1.16902	-1.40298	-1.35141	-0.713495	-1.1792	-1.91197	-1.95953	-1.7641	-0.0323872	-1.17321	-1.60912	-0.768555	-1.91462	-1.25355	-1.61882	-0.886534	-1.10856	-0.741057	-1.29448	-0.84328	-0.857018	-0.932247	-1.90648	0.0214455	-0.718518	-1.4819	-0.607254	-1.19746	-1.15771	-0.681067	-1.14275	-0.450632	-0.101954	-0.959379	-0.944983	-0.0322747	-0.954296	-0.93406
C11orf21	2.98814	2.92098	3.13396	2.86092	3.40275	1.95397	2.18792	2.63622	2.77356	3.06971	3.19127	3.38577	3.41334	3.22981	3.37569	2.89885	3.45539	2.85535	3.82346	3.32827	3.76149	2.93727	3.6091	2.84067	2.9465	2.95139	3.25921	2.22016	3.09545	3.27671	2.93459	2.57555	2.82261	3.17396	2.37415	2.1311	2.88883	2.72254	2.82599	2.8932	3.08132	3.34326	2.59311	2.65569	2.47891	2.34092	2.4512	2.58528	3.07136
C11orf45	-1.33396	-2.35048	-1.42075	-1.36584	-0.03063	-1.45915	-1.37432	-2.02922	-0.681512	-1.48276	-1.90069	-0.401576	-0.765993	-1.69076	-1.39795	-1.72922	-1.52221	-1.36625	-1.03586	-1.01281	-1.16991	-0.983615	-1.29409	-1.1314	-1.26613	-2.18799	-1.48307	-2.11528	-1.59624	-1.22529	-0.674152	-1.47001	-0.789375	-0.649685	-0.902346	-2.07874	-0.97486	-1.38308	-1.20361	-1.13322	-0.753242	-1.06196	-0.680966	-1.21538	-1.69623	-1.71886	-1.15219	-1.18642	-1.20646
C11orf63	-1.81079	-0.699058	-1.4423	-1.03823	-1.50179	-1.52204	-1.11002	-0.964552	-1.45508	-0.937389	-1.85503	-1.35082	-1.04506	-1.5355	-1.23232	-1.7624	-1.0245	-1.46005	-1.73671	-1.22812	-1.61792	-0.297358	-1.59423	-1.62002	-1.28741	-1.40976	-1.76433	-1.14067	-1.44943	-1.31376	-0.837075	-0.715798	-1.13032	-1.0278	-0.22477	-1.47998	-1.22448	-0.792912	-0.982018	-0.982715	-0.53197	-0.926802	-1.22229	-0.989267	-1.85108	-0.605402	-1.32376	-0.866317	-0.988068
C11orf74	-0.112938	-0.325579	-0.492112	-0.21752	-1.19255	-1.14234	-0.840161	-0.776693	-0.182919	0.299539	0.954184	0.355237	-0.035185	0.609791	-0.778371	0.297502	-0.812512	0.653462	-0.141366	-0.369344	-0.194221	-0.490848	0.343655	0.0559981	0.0234147	-0.726683	-0.12352	-0.861991	0.524213	-0.915192	-0.446738	-1.2085	0.317564	-0.713818	-1.16465	0.229903	0.454091	-0.331607	-1.00173	-0.632648	-0.480145	-0.96836	-0.0575599	1.16658	-0.310214	-0.677664	0.340543	-0.983148	-0.188769
C11orf80	0.0654394	-0.443072	-0.252059	0.0396145	-0.170669	-0.143172	-0.222179	-0.283936	-0.291056	0.446227	-0.625061	-0.474322	-0.559474	-0.14304	-0.368291	-0.135983	0.806607	0.0165756	-0.416102	0.300633	-0.284301	-0.397854	-0.876106	-0.190535	-0.0173606	0.397649	0.060176	0.484774	-0.467195	-0.481776	-0.232898	0.258394	-0.230778	0.294132	-0.453807	-0.188136	-0.287458	0.000880079	-0.475878	0.0291275	-0.189139	-0.469435	0.219511	-0.351899	-0.010284	0.0334035	0.300068	0.604442	0.39561
C11orf88	-2.12637	-2.00579	-2.23723	-2.68893	-2.83435	-1.62155	-1.84691	-1.79587	-2.46048	-2.43322	-2.22891	-1.90083	-2.23937	-2.56476	-2.45639	-2.1353	-1.96332	-2.60418	-2.22075	-2.09265	-2.22469	-2.15417	-1.56073	-2.43298	-1.68694	-1.75122	-2.23368	-2.08406	-1.54993	-1.44818	-2.21856	-2.41442	-2.12802	-2.38393	-1.72715	-2.13684	-1.67415	-2.30503	-2.27127	-1.9148	-2.87204	-1.68878	-2.52908	-1.34003	-1.65974	-1.44339	-1.67846	-1.94064	-2.2567
C11orf96	-0.181899	-0.572075	-0.364791	-0.586697	-1.39225	-0.477777	-0.990497	-1.34133	-1.26453	-1.55477	-1.57474	-1.68569	-1.62559	-1.56486	-1.63929	-1.76437	-1.61457	-1.71499	-1.7368	-1.59373	-1.5657	-1.58655	-1.50825	-1.45752	-1.20058	-1.32168	-1.51647	-1.76733	-1.41126	0.145031	-0.229244	-0.382921	-0.524354	-1.38613	-0.450164	-0.0520356	-0.3612	-0.776749	-1.71862	-1.29949	-1.57387	-1.18161	-1.67324	-1.73292	-1.02962	-1.31077	-1.53215	-1.64137	-0.696548
C11orf97	-1.0862	-1.58177	-1.21018	-1.55143	-1.94747	-1.46931	-1.34608	-1.00932	-1.16208	-1.6989	-2.17145	-0.999396	-1.18481	-1.67652	-1.9257	-1.77423	-1.73146	-1.8325	-1.16709	-1.02693	-1.72347	-2.54697	-1.63781	-1.26826	-1.5401	-2.13853	-0.914582	-2.13859	-1.28071	-1.60419	-1.32875	-1.92594	-2.09164	-1.44987	-1.19123	-1.34281	-1.4243	-1.49702	-1.3389	-1.27697	-1.14059	-1.59875	-2.01365	-2.07713	-1.46812	-1.56998	-1.17275	-1.15973	-1.20312
C12orf29	1.17289	1.11002	2.07098	2.37896	2.45776	1.64353	1.39056	2.117	1.89757	2.20515	1.03556	2.06725	2.01561	1.60105	1.65788	1.1632	1.32934	2.17356	1.46702	1.53232	1.34356	1.47467	1.21911	2.08515	2.06549	1.03422	1.34554	1.8396	1.4443	1.40758	2.4326	3.01324	2.03691	2.2859	2.37561	1.66896	1.58381	1.68423	0.484074	1.95321	2.01021	1.45734	1.48469	2.84798	1.1217	1.90714	1.86858	1.87104	2.08093
C12orf42	-0.178958	-0.221247	-0.0944423	0.121213	-0.65324	-0.105545	0.125292	-0.0158549	-0.0320774	-0.363846	-0.768927	-0.427384	-0.91141	-0.543979	-0.805435	-0.91639	-0.744026	-0.422528	-0.619762	-0.1317	-0.31916	-0.178611	-0.385401	-0.709463	0.090334	-0.297475	-0.280406	0.194009	0.02713	-0.130892	-0.145933	0.27892	-0.412322	-0.279567	0.13549	0.264967	0.0794568	0.185618	-0.30352	0.335888	-0.210028	0.179791	0.203534	0.607011	-0.117236	0.0608977	0.229066	0.468667	0.0277668
C12orf57	4.15075	4.10595	4.21016	4.14859	4.02425	4.73962	4.62439	4.5258	4.38793	4.32672	3.23018	5.23471	4.24131	3.87212	4.61624	3.46209	4.17303	4.02557	3.62392	4.31508	4.23578	4.05227	3.49022	4.60066	4.11216	4.613	4.51968	4.15493	4.34192	3.84408	4.21039	4.67924	4.31281	4.18008	4.41367	3.98914	3.78945	3.93176	3.72585	3.99915	4.13421	4.23971	4.89089	5.26329	4.35479	3.79347	4.79404	4.36593	4.19377
C12orf66	-0.547885	-0.163282	0.079988	0.730823	0.591072	0.148731	0.252206	-0.00231987	0.548873	0.676107	-0.0283365	0.52768	0.380443	0.255242	0.426489	0.286192	0.213577	0.676216	-0.209649	0.375131	0.0884207	0.883077	-0.551055	0.823184	1.1007	0.557544	0.258163	0.366481	0.499092	-0.685975	0.15616	0.573977	0.423537	0.936975	-0.247204	-0.0474384	0.202167	0.099284	0.183785	0.436965	0.411459	0.393113	0.640422	1.11469	0.42029	0.210938	0.0522408	0.560606	0.606014
C12orf73	0.44386	0.826101	1.68826	1.3323	1.8457	1.10584	0.68803	1.42322	0.995784	2.58376	1.3897	1.71838	2.22791	1.9931	1.65202	1.83757	2.09923	2.33991	1.62919	1.74157	1.39572	1.63032	1.32416	1.836	1.77172	1.32482	1.28288	1.80082	1.30725	1.15629	0.863024	1.65884	1.4594	1.852	1.27966	1.10828	1.48	1.5328	1.42684	1.37107	1.49926	1.61515	1.59237	2.62487	1.34104	1.08696	1.57198	1.53484	1.67641
C12orf75	2.84496	3.05611	3.17346	3.05582	3.50106	1.67379	2.09677	2.82374	2.86742	2.99119	2.37841	2.61028	2.86993	2.55771	2.968	1.75567	2.3765	2.04868	2.66099	2.85388	3.04637	2.61142	2.86296	2.25912	2.60309	2.75728	2.74032	2.65012	1.80374	2.68411	3.60473	2.88722	2.54852	3.03068	3.5805	2.2416	2.56469	2.73855	2.47924	1.76203	2.22259	2.01435	1.88431	1.97968	1.9947	2.00492	2.06465	2.09892	2.65229
C14orf132	0.196868	-0.886158	-1.22521	-1.07064	-1.46419	0.836872	0.233775	-0.828126	0.166689	-0.237537	-0.95396	-0.136914	0.361257	-0.962565	-0.835932	-0.880123	-0.462879	0.930162	-0.217769	-0.531911	-0.136957	0.524027	-1.03367	0.532172	-0.526699	-0.918138	0.59161	1.45011	-1.04305	-1.21392	-0.85184	-0.387339	-0.418525	-0.354978	-0.26822	-0.826023	-0.144314	-0.0457267	-0.475999	-1.00585	0.525313	-0.283068	0.0734682	0.00419707	0.164744	-0.974009	0.639133	0.53939	-0.404917
C14orf2	5.75096	5.14736	5.68966	5.60578	5.31685	5.56276	5.71426	5.64314	5.87914	5.76834	5.68797	6.04059	5.9861	5.92901	5.61635	5.99583	5.49033	6.00671	5.74603	5.63345	5.28152	5.44845	5.56333	5.61267	5.37631	5.41086	5.3132	5.38049	5.77974	4.95666	5.42182	5.31364	5.7303	5.44438	5.20669	5.6302	5.53129	5.48907	5.13365	4.89839	5.19163	5.20908	4.93718	6.33934	4.52492	4.85221	5.10845	4.53994	5.02694
C14orf28	1.51051	1.33389	1.68799	2.10527	2.17074	1.54585	1.62631	2.24004	1.2821	1.75574	1.28937	1.82478	1.50169	1.35268	1.37363	1.29717	1.41264	1.40074	1.30477	1.25364	1.01435	0.823235	0.739649	1.45255	1.42372	1.52769	1.18071	1.85209	0.658671	0.852776	1.33462	2.14495	1.56214	1.52452	1.7035	1.15567	1.50842	1.39771	0.398031	1.26815	1.46327	1.42517	1.46072	1.92851	1.31778	1.14165	1.26287	0.968795	1.50246
C15orf48	2.27578	2.06029	2.11985	1.80693	-0.482384	1.56271	0.437259	-0.395047	-0.206285	-1.45322	-1.08378	-1.54169	-1.39144	-1.61461	-1.74128	-1.43666	-1.72483	-1.60264	-1.46308	-0.897654	-1.36733	-1.49217	-1.15001	-1.31447	-0.214413	0.157945	-1.38809	-1.41945	-1.34184	2.54008	2.23632	2.13678	1.30074	-0.378688	2.45292	2.37714	1.56877	1.58571	-1.34552	0.603498	0.0645957	0.0126829	-0.842042	0.289322	-0.547446	-0.780568	0.69759	0.259597	0.718211
C15orf52	0.937028	0.773248	0.872338	0.838265	0.32948	0.600342	0.509887	0.622994	1.3534	0.776445	1.86589	0.463696	1.408	0.689131	0.510023	1.05187	1.9119	0.666343	1.52082	1.04493	1.79254	1.39959	1.49387	1.02631	1.24621	2.15862	0.833781	0.654741	1.17489	0.650752	1.18166	0.662447	1.13899	1.10871	0.731754	0.873059	1.13362	0.635082	1.03065	1.01055	1.29842	0.657136	1.2969	1.0845	1.18319	0.685118	0.914666	1.38069	1.58107
C15orf54	-0.0070773	-0.496292	-1.17295	-0.974649	-1.13902	-1.40048	-0.834424	-0.542756	-0.221741	-0.259377	-1.04152	-0.264671	-1.02571	-1.02728	0.0037795	-1.01851	1.13543	-0.985372	-0.717055	-1.24834	1.73055	0.449309	-0.0151953	0.965477	0.805151	0.955212	1.38752	0.714226	-0.247071	-1.29579	-0.554931	-1.24002	-1.14699	-0.60247	-1.34538	-0.639098	-0.552137	-0.774567	0.486623	1.75507	-0.246179	0.285928	0.771791	-1.99259	0.93959	-0.635166	-0.440119	0.257626	0.564685
C15orf65	-1.33663	-1.03469	-1.15809	-0.937051	-0.944137	-1.80661	-1.19646	-1.26058	-1.31627	-0.637961	-0.653073	-0.266989	-0.348204	-0.318042	-0.939624	-0.498198	-1.03654	-0.50943	-0.773722	-0.542264	-1.29064	-1.38807	-1.30081	-0.772187	-1.24545	-2.24766	-0.338256	-1.74593	-0.618415	-1.4833	-1.25999	-1.35223	-1.43394	-0.551004	-1.39258	-0.826058	-1.66261	-1.23957	-1.6901	-1.7151	-2.00568	-1.38538	-0.718783	-0.780302	-0.902995	-0.42658	-1.8967	-1.1577	-0.464382
C16orf52	-1.54026	-1.45214	0.177761	0.0104183	0.696939	-0.831531	-2.0113	-1.17924	-0.147131	-0.408954	-0.692282	-0.098165	-0.559102	-0.292496	-0.952773	-0.568715	-1.02889	-0.10155	-0.552017	-1.23212	-1.37254	-1.37249	-1.23121	-0.289797	-0.195972	-0.785372	-1.403	-1.00703	-0.670448	-0.753262	0.170643	-0.670448	0.638441	0.863076	-0.61293	-0.187149	-0.201861	-0.707884	-1.41907	-1.26474	-0.164937	-0.173723	-0.323096	0.304577	-0.309083	-0.753848	-0.240626	-0.145714	0.107304
C17orf100	-0.271563	-0.242068	-0.943742	-0.134576	0.428578	-0.960532	-0.0848398	-0.0431735	0.40962	0.424493	-0.797252	1.02448	0.937977	0.060417	0.0236693	0.763776	0.548658	1.23448	0.428711	0.572925	0.491493	-0.228205	1.1058	1.09063	0.488842	-0.481738	0.0864679	0.494177	0.197828	-0.515551	-0.250581	-0.599717	0.164398	0.460481	-0.660424	-0.0399649	-0.496093	0.14239	-0.180837	-0.573661	-0.613455	-0.270087	0.305834	0.709986	0.145077	-0.116615	0.442694	0.104756	0.546599
C17orf58	1.0155	0.959856	2.01605	1.68661	2.17036	1.41063	0.983544	1.53795	1.2971	2.11952	2.22914	1.67747	1.78449	2.12154	1.28118	2.18497	1.16865	2.18815	1.9337	1.52365	1.25366	1.56935	1.88869	1.51606	1.72104	1.06205	1.65085	0.767106	1.94053	1.14064	1.88314	1.70193	2.13066	2.09497	1.15781	1.68332	2.5746	1.79218	1.27517	2.00985	1.63923	1.87585	2.03174	1.90731	1.56442	1.39887	1.56662	1.38188	2.11569
C17orf67	0.896309	0.284164	1.42568	1.21212	0.462536	0.814381	0.299573	0.280738	0.181249	0.750791	0.877325	0.952831	0.439662	0.745081	1.26353	0.126647	1.34306	0.938862	0.872508	0.447234	0.816143	1.06272	0.428416	0.635719	1.25442	0.865052	1.34403	1.1115	0.549322	0.725823	0.729432	1.39194	1.73003	1.06267	1.35909	0.812452	0.670261	1.09904	1.17424	0.809437	0.998312	1.16437	1.1471	1.19406	1.03388	0.946071	1.07176	1.48305	1.0927
C17orf75	0.253969	0.213193	1.18601	1.40549	2.07759	1.03342	0.263017	0.720679	1.62395	1.39041	0.170665	1.55379	1.48408	1.41774	1.23993	1.62531	0.75509	1.72916	1.52552	1.41202	-0.0154191	1.24564	0.747859	0.825151	1.52817	0.451178	0.51849	1.22995	0.556935	-0.236897	0.744419	1.23341	0.868691	1.50374	0.838877	0.99584	1.20224	0.993654	0.4889	0.972827	1.13393	0.727709	0.530754	2.02733	1.16976	1.27559	0.92849	1.44995	1.60066
C17orf77	-3.01706	-2.55694	-3.53534	-2.86795	-2.81187	-2.96782	-2.25212	-3.16813	-2.87367	-2.8278	-2.88422	-3.23042	-2.87119	-3.04451	-2.60621	-2.23555	-3.08523	-2.62946	-2.79657	-2.57272	-2.62481	-2.72633	-1.97378	-2.79292	-2.28	-2.14073	-2.55315	-2.39394	-2.4068	-2.44535	-3.0415	-2.72541	-2.64315	-2.81015	-2.13464	-2.75581	-2.96233	-2.53079	-2.42863	-1.92854	-1.85506	-1.9347	-2.70011	-2.32789	-3.00956	-3.48997	-2.61847	-2.0266	-1.69924
C17orf97	0.000681335	-0.0249517	-0.85823	0.416317	-0.34095	-0.817043	-0.204498	2.83735	1.24631	-0.240127	-0.140391	1.98654	-0.0732581	-0.502031	-0.218309	-0.357342	-0.395093	2.62917	3.2966	-0.6825	0.660791	-0.960829	-0.350619	-0.104269	2.50245	-0.0327304	1.81359	1.28998	3.97807	-0.682944	-0.398942	-0.22395	0.442656	-0.846245	0.292656	0.329058	-0.225315	-0.729014	0.585668	-0.633395	-2.3868	-1.36384	1.92416	1.94829	1.2866	0.0783707	1.21306	1.12389	-0.803618
C17orf99	-1.1153	-0.760674	-0.295978	-0.691217	0.547706	0.437362	0.083807	-0.260391	-0.730412	-0.0342272	0.655637	0.231605	-0.339454	-0.801288	-0.58697	-1.10684	-0.171847	-0.125683	-0.476849	0.418804	0.130102	0.415395	0.115071	-0.404001	0.284694	1.35133	-0.0516151	0.277353	0.877876	0.69377	0.115345	0.694317	1.07704	0.315627	0.449663	0.901194	1.19637	-0.1149	0.314234	1.65536	0.59349	0.463744	0.376231	-1.44974	-0.238613	0.936396	0.777108	0.0285775	0.392626
C18orf15	-1.94826	-1.70793	-0.969788	-1.75736	-1.65515	-1.55017	-0.932072	-1.48336	-1.45055	-1.88739	-1.58231	-1.89866	-1.81944	-1.64874	-0.933111	-1.43826	-1.74907	-1.60911	-1.90807	-1.76295	-1.26697	-1.83023	-1.29812	-1.4262	-1.11614	-1.30749	-1.0768	-1.35979	-1.02676	-0.566326	-1.26706	-1.0327	-0.868257	-1.4262	-0.844359	-1.50996	-1.20548	-1.05764	-0.392802	-1.36564	-1.79229	-1.06628	0.0866718	-1.7671	-0.955294	-0.94843	-1.05156	-0.357081	-0.580222
C19orf18	0.335779	-0.12715	-0.477129	-0.224683	0.026956	-0.118781	0.049306	0.32233	-0.566332	-0.508241	0.0305399	-0.171712	0.345644	0.392254	-0.337141	-0.270544	-0.477838	0.407614	-0.0574224	-0.305399	-0.542348	-0.00992716	0.437958	0.161941	0.529327	-0.404507	-0.166534	-0.0703409	0.950234	0.234819	-0.277477	0.326149	0.689065	-0.719277	0.714959	-0.161926	0.265932	-0.161198	-0.541147	0.360838	0.225682	0.196414	0.166466	0.433483	0.0800044	0.143479	1.34423	0.186714	0.217714
C19orf33	-0.62841	0.422686	0.082997	0.349898	-0.640723	0.476069	0.701333	0.290944	1.94662	0.0976229	0.995122	0.0295557	1.12047	0.220455	0.132046	0.365186	1.49621	0.732541	-0.0747815	0.499447	1.67838	0.502516	0.60177	0.64748	1.36793	1.24726	1.19994	1.25599	1.19861	-0.142409	0.511658	-0.313723	-0.0602255	0.1725	-0.161792	0.67631	-0.127449	0.55699	1.46011	0.86229	0.375998	0.558501	-0.0161333	0.570607	0.172859	0.215458	0.825328	0.364197	0.471367
C19orf84	-1.08728	-0.730221	-1.34911	-1.49246	-1.21036	-0.963528	-1.19298	-1.2415	-1.23516	-1.24236	-1.35235	-1.89121	-1.44937	-1.66934	-1.05868	-1.79143	-1.12581	-1.84151	-1.7327	-1.46476	-1.37034	-0.326214	-1.08944	-2.15976	-1.40491	-0.66415	-1.41005	-1.27642	-0.978547	-0.957792	-1.64499	-1.60134	-1.88042	-1.4533	-0.875605	-0.990196	-1.47448	-1.2389	-0.0756069	-2.00516	-1.62347	-0.915203	-1.33762	-1.93377	-0.959077	-2.01573	-1.29224	-1.36351	-1.05286
C1GALT1C1	2.66486	2.62139	2.92187	2.88366	3.13346	3.09259	2.72206	2.79572	2.91262	3.93903	2.82334	3.10295	3.43676	3.2102	3.17552	3.53277	3.15685	3.69086	3.14862	3.09549	2.8697	2.80671	2.64139	3.11647	2.88833	3.01622	2.63364	3.16444	2.70445	2.17865	2.93636	2.48719	2.67593	2.96161	2.05586	2.62325	2.76831	2.78045	2.75266	2.73281	2.79653	2.59898	2.76838	3.44894	2.54703	2.47947	2.69354	2.31616	3.10488
C1orf100	-0.812679	-0.0825378	-1.22454	-1.23811	-1.75637	-1.3285	-1.13036	-0.58762	-1.58611	-1.24219	-0.868468	-1.45338	-2.37438	-0.976261	-1.85765	-1.70785	-1.25679	-1.57635	-1.17073	-2.02064	-1.11001	-0.927182	-0.716996	-1.8287	-1.13089	-0.861854	-1.16967	-0.0533788	-0.725661	-0.434903	-1.11099	-1.00789	-1.34335	-1.87493	-0.756163	-1.04729	-0.479151	-1.15776	-0.461133	-0.853084	-0.612504	-0.334586	-0.238157	-0.736435	-0.330941	-0.312584	-0.56515	-1.87015	-1.0861
C1orf105	-1.65886	-2.05927	-2.13086	-2.60421	-2.51558	-2.32035	-2.06148	-1.87488	-3.31041	-2.98024	-2.15749	-2.64782	-2.8355	-3.14689	-2.25671	-2.70124	-2.68161	-2.56726	-1.90814	-2.41698	-2.52098	-1.83183	-2.08483	-2.86906	-2.24253	-1.85702	-2.84786	-1.21628	-2.26594	-1.89463	-2.29098	-2.63995	-2.20289	-2.30733	-2.20333	-1.95697	-1.73785	-2.03937	-0.820546	-2.22201	-2.74477	-2.26553	-2.03106	-1.83889	-2.5097	-2.19632	-2.69097	-2.37453	-2.22759
C1orf106	-1.55552	-1.60397	-1.99591	-2.1268	-1.72864	-2.1148	-1.47534	-1.41899	-1.17349	-1.3329	-1.6461	-1.27975	-2.47808	-1.56444	-1.48491	-1.9833	-1.98802	-1.75241	-2.15705	-1.13247	-2.1819	-1.67469	-0.852606	-2.12546	-1.68611	-1.61508	-1.51149	-2.18087	-1.42733	-0.565533	-1.31451	-1.06759	-1.59272	-1.34257	-0.788472	-1.04354	-2.46765	-0.764925	-0.900858	-1.54006	-1.98308	-1.4648	-2.22524	-1.52264	-2.09761	-0.899259	-1.69897	-1.29649	-1.68503
C1orf109	-0.365129	-0.5728	-0.226915	-0.0834607	0.378139	-0.3572	-0.582649	0.181087	0.0563308	0.755165	-0.437096	0.440366	1.30502	0.928196	0.953068	0.66561	0.912969	1.21002	0.3207	0.182226	0.274208	-0.368778	-0.0184623	0.759308	0.982686	0.144335	0.219142	1.42176	0.204203	-0.0586575	0.0881578	0.228676	-0.0810187	0.776909	-0.222004	-0.17366	-0.248412	0.148012	-0.188805	0.991856	0.571814	-0.0452882	0.238863	0.389858	0.867408	0.000631114	0.72396	1.13231	0.941008
C1orf116	-0.876765	-1.00745	-0.605262	-0.942152	-0.927699	-0.753372	-0.404031	-0.541808	-0.0782178	-1.39344	-0.911656	-1.04421	-1.13004	-1.13347	-0.431449	-1.21215	-1.1555	-1.0437	-1.11394	-1.53973	-0.984469	-1.29316	-0.711489	-1.15864	-0.731503	-1.61446	-1.25961	-0.581196	-0.723928	-1.74268	-0.893014	-1.68508	-1.30668	-0.794121	-1.24885	-1.05184	-1.50031	-1.48334	-0.82408	-1.80686	-1.29598	-1.47263	-0.926492	-2.32215	-0.759461	-1.02673	-1.99849	-0.62865	-1.35397
C1orf145	-1.96591	-2.15571	-1.85856	-1.84903	-2.10125	-2.26141	-1.60002	-1.83811	-1.86785	-2.2425	-1.76708	-2.07455	-1.86452	-1.93896	-1.84794	-2.05273	-2.31722	-1.82394	-1.99223	-1.41537	-1.40512	-1.83739	-1.68724	-1.31554	-1.58973	-1.17277	-1.68027	-1.17122	-1.30951	-1.49019	-1.56832	-1.64228	-1.51639	-1.59285	-1.70938	-1.23433	-1.13898	-1.44271	-1.81399	-1.63282	-1.08474	-1.52527	-1.28485	-0.573794	-1.49652	-1.29891	-1.27896	-1.40375	-1.11737
C1orf194	-0.00457175	1.3825	-1.13384	-1.1501	-0.578201	-0.972282	-0.261954	-0.546226	-0.510441	-1.16596	-0.13087	-1.19957	-0.315782	-1.10692	-0.725674	-0.635837	-0.995637	-0.549859	-1.06758	-0.155594	-0.913358	-0.437409	-0.333088	-1.08085	-0.304169	-1.51834	-0.656627	-1.06567	-0.176844	-0.610342	-0.569797	-0.977359	-1.26441	-1.7275	-0.5925	-0.93353	-0.919898	-0.949719	-1.46917	-0.0801628	0.0789721	-0.0376754	-0.900233	-1.30599	-0.33373	-1.86987	-2.0101	-1.511	-0.746519
C1orf198	1.91793	1.27519	1.2426	1.10406	1.22935	0.827243	1.76294	1.02082	2.35253	1.15247	1.99065	1.23875	2.10773	1.27275	1.45339	1.53768	1.79053	1.31822	1.16053	1.07909	2.68	2.36529	1.93682	1.84071	1.5305	2.09943	1.98153	2.48382	2.05056	0.679376	1.75839	1.24721	1.31573	1.35893	1.40597	1.33634	0.663631	1.35174	1.90744	1.48007	1.67541	1.14917	2.25773	0.801463	1.57786	1.55738	1.27695	1.62965	1.72741
C1orf204	-0.720916	-0.0638573	-0.688982	0.282553	-0.345075	-0.386674	-0.202003	-1.24345	-0.687181	-0.17723	-0.912582	-0.404183	0.490735	-0.910823	-0.31608	-0.825555	-0.321709	-0.459918	-0.533223	-0.538127	0.262334	0.435643	-0.622754	-0.839979	-0.401451	0.104692	-0.218974	-0.159535	-0.334147	-0.0458304	-0.183501	-0.307511	-0.224023	-0.260925	-0.616628	-0.223692	-0.0718454	0.237602	0.654669	-0.235877	0.0643332	0.221309	0.0435565	0.386915	0.412611	-0.567838	-0.295016	-0.0851679	0.249764
C1orf226	-1.37474	-1.29665	-1.41894	-1.85055	-1.90738	-0.966283	-1.00133	-1.4951	-1.25452	-1.59317	-1.66086	-1.24066	-1.1936	-1.41844	-1.36179	-1.22129	-1.3216	-1.77905	-1.59419	-1.92194	-1.82775	-1.16678	-1.55487	-1.52458	-1.65166	-1.82587	-1.78643	-1.52052	-1.84459	-1.86427	-1.81052	-1.59317	-1.69167	-1.8438	-1.70522	-2.25186	-1.05778	-1.85682	-2.1239	-1.53379	-1.89664	-2.16438	-1.36501	-1.58137	-1.61395	-1.53386	-1.3578	-2.84415	-1.87602
C1orf234	-2.49621	-2.49751	-2.58836	-2.06022	-1.96816	-2.53589	-2.90213	-2.77812	-1.62775	-2.46354	-2.02874	-2.27969	-1.42252	-1.82853	-2.46621	-2.49435	-2.91772	-1.98669	-2.37704	-2.13971	-2.05574	-2.10983	-2.28391	-1.47224	-1.86548	-2.28014	-1.6918	-2.75384	-2.06007	-1.8712	-2.01342	-2.32179	-2.37337	-1.5503	-1.10734	-1.90978	-2.72742	-2.33044	-2.26784	-2.51907	-0.877904	-2.50212	-1.59256	-0.86974	-2.08883	-1.90748	-2.1793	-1.20756	-1.53376
C1orf27	1.39123	0.881049	1.86359	2.36899	2.53357	1.51424	1.1635	2.00119	1.70836	2.62807	2.54832	2.39443	2.37067	2.31361	2.16139	2.79671	1.97044	2.81513	2.56756	1.86283	2.11738	2.61388	1.89836	2.03234	2.07901	1.41529	2.12114	2.13376	1.73199	1.40593	2.27161	2.55557	2.54955	2.55407	2.06703	1.90674	1.88944	1.95486	2.04713	2.3499	2.33056	1.94707	2.24059	2.87786	2.07096	1.76891	2.13857	2.15146	2.59372
C1orf54	1.61572	1.09529	1.51341	1.23303	1.33195	1.14823	1.24311	1.22239	1.38034	1.1734	2.80946	1.87421	1.45991	1.56968	0.551897	2.0232	1.01794	1.50744	1.79544	1.50293	0.444948	1.02644	0.305922	0.385638	1.02941	0.400367	1.06654	0.707711	1.60019	0.412577	1.6133	0.669347	1.62026	0.141618	0.394916	2.16119	1.78324	1.00161	1.54015	1.03852	1.17445	0.803903	0.902053	2.49713	1.47716	0.127241	0.978856	0.999663	0.795072
C1orf87	-2.08001	-2.19074	-2.29395	-2.47477	-2.84005	-1.2857	-2.32197	-2.91262	-2.28905	-2.67642	-1.76236	-2.31038	-3.18839	-3.14259	-2.44906	-2.92392	-2.56063	-3.16723	-2.25462	-2.13444	-1.87545	-1.96703	-2.10442	-2.21747	-2.20762	-0.478144	-1.82924	-2.59994	-2.4462	-1.19206	-2.02257	-2.11211	-1.85996	-2.83738	-1.91741	-2.34948	-2.14974	-1.81862	-2.07752	-1.26078	-1.85065	-2.61785	-2.70426	-2.54439	-1.88125	-2.97351	-2.4471	-1.98063	-2.4889
C1QA	0.364351	-0.575469	0.965119	-0.37423	0.644598	1.7225	1.84252	0.792138	0.825399	1.49539	1.58291	0.0232617	0.999131	0.674696	0.806839	2.69086	0.976732	1.11754	0.872874	1.05533	0.412119	0.695276	1.46367	1.13437	0.253211	0.778781	0.982451	0.303051	0.255173	0.527646	0.284895	0.163538	0.347446	0.682077	-0.226594	0.145851	1.24798	0.330923	0.298423	-0.757866	0.557315	0.542747	0.493573	-0.176872	0.00977073	0.0733489	0.168018	0.318649	1.77221
C1QB	-0.466678	-0.671959	0.906413	-0.989615	0.257224	1.1749	0.866406	0.00170369	-0.391524	1.50215	0.619724	-0.674135	0.183872	-0.319679	0.475399	2.40967	0.166332	0.327868	0.485562	0.419087	-0.403319	0.187803	1.05254	0.288234	-0.240175	0.10635	0.292891	-0.911572	-0.476105	-0.615467	-0.259901	-0.405778	-0.396544	0.304652	-0.723014	-0.572265	1.95544	-0.318682	-0.74564	-1.66946	0.309033	0.329332	-0.509385	-1.26903	-0.389498	-0.954146	-1.1355	-0.254882	0.52436
C1QC	-1.03028	-1.42926	-0.710018	-1.25252	-0.931128	0.824199	-0.287612	-0.900453	-0.639956	-0.0485554	-0.517769	-1.06809	-0.752975	-1.19657	-0.475651	1.60127	-0.24976	-0.626522	-0.522616	-0.372348	-0.751819	-0.938011	-0.577718	-0.781386	-1.15511	-0.412764	-0.819999	-0.93557	-1.00493	-1.22524	-1.27083	-1.00921	-1.15403	-0.775531	-1.13982	-0.882739	-0.0377156	-0.429445	-0.846712	-2.32816	-1.56754	-1.26543	-2.09429	-2.72844	-1.1789	-1.68101	-2.12526	-0.835742	-1.06124
C1QTNF1-AS1	-1.38741	-1.92965	-1.89585	-1.85279	-1.65211	-1.72575	-2.14047	-1.96412	-2.00588	-1.50759	-1.85656	-1.74708	-1.65321	-1.77527	-1.72898	-1.56424	-1.4144	-1.75754	-1.70233	-1.67623	-1.50738	-1.73044	-1.32537	-1.3239	-1.7963	-1.62696	-1.33457	-1.56165	-1.39906	-1.32388	-1.52884	-1.47018	-1.37089	-1.45791	-0.863358	-1.57231	-1.04521	-1.54705	-1.6282	-1.04701	-0.911705	-1.91029	-1.0345	-1.38872	-2.08545	-1.42387	-2.05228	-0.850892	-1.17369
C20orf187	-2.03156	-2.22092	-2.75582	-2.96085	-2.69619	-2.83409	-2.75391	-2.64123	-2.77151	-3.12666	-3.23302	-2.48343	-3.04197	-3.23877	-2.69339	-3.11988	-3.30613	-2.77904	-2.90683	-2.98386	-2.58688	-2.01811	-2.15278	-2.88238	-2.91448	-2.36851	-2.77943	-2.30051	-2.85584	-1.99001	-2.88342	-2.97218	-2.61277	-2.24268	-2.21285	-2.44677	-2.55586	-2.57513	-1.96781	-2.05416	-2.69389	-2.50566	-1.8988	-2.83076	-3.03698	-3.14074	-2.97144	-1.70912	-2.79628
C20orf197	-0.854641	-0.857704	0.43882	-0.604116	0.0760337	-0.698507	-0.577575	-0.37703	-1.06275	-0.622232	0.742879	-0.504266	-0.336339	0.229447	-0.201955	-0.549581	-0.936788	-0.436043	-0.321689	-1.05461	-0.687346	-0.332965	-0.669417	-1.47022	-0.828712	-0.555328	-0.947111	-0.954082	-0.62908	-0.665273	-0.652017	-0.757671	-0.676899	-0.0783457	-0.720358	-0.539755	-0.38153	-0.848232	-0.441437	-0.705054	-0.595429	-0.734719	-0.94566	-0.794429	-1.07802	-0.771139	-0.946398	-1.35711	-0.423837
C21orf91-OT1	-0.4014	-0.708513	-0.904165	-0.942568	-0.75804	-0.365313	-0.904434	-0.705728	-0.735176	-0.395786	-0.910559	-0.34422	-0.433564	-0.394883	-0.470883	-0.841796	-0.136421	-0.439551	-0.799731	-0.763767	-0.858117	-0.690231	-0.862595	-0.724036	-1.2168	-0.821328	-0.749754	-1.02943	-0.625121	-0.965188	-0.907722	-1.10731	-1.09689	-1.42488	-1.0628	-1.12701	-1.01976	-0.935957	-0.268793	-0.375591	-0.899032	-1.02855	-1.27754	-1.15461	-1.1064	-0.824424	-1.51784	-1.52354	-1.08205
C22orf23	-1.04267	-1.05713	-1.0395	-1.25273	-1.26502	-1.3588	-1.38476	-1.18709	-1.1644	-1.37733	-1.11198	-1.92338	-2.18455	-1.60191	-1.57671	-2.16988	-1.4152	-2.17329	-1.53235	-1.68689	-1.39349	-1.28932	-0.988821	-1.37985	-1.71162	-1.33206	-1.89283	-2.11617	-2.19539	-0.891374	-1.37036	-1.11396	-1.77596	-2.1539	-1.33286	-1.34866	-1.34355	-0.961644	-0.729911	-1.76074	-1.75093	-0.788542	-1.1661	-1.65348	-1.31718	-1.61478	-1.35951	-1.4361	-1.3105
C2CD5	2.54275	3.10339	4.11493	4.36316	4.67172	3.69399	3.45875	3.43005	4.55754	4.85468	4.51021	4.61101	4.56511	4.88134	4.4505	5.09674	4.8164	4.9926	4.63143	4.73472	4.61066	4.83765	4.51648	4.77618	4.80966	3.91495	4.47948	4.50915	4.19843	3.1019	3.89308	3.97691	4.33227	4.78749	3.936	4.05861	4.06103	3.89176	4.44747	4.59238	4.46818	4.15802	4.23633	4.87311	4.16865	4.21971	4.28458	4.34526	4.86611
C2orf15	-1.45457	-0.733058	-1.35293	-0.814127	-1.15375	-1.88852	-0.980865	-1.18835	-1.29152	-1.33309	-1.59367	-0.914937	-0.997871	-1.33903	-1.16163	-0.673591	-0.69826	-1.16573	-1.40015	-0.588077	-0.97814	-1.26188	-1.0548	-0.397581	-0.499778	-1.26756	-1.02719	-0.813369	-0.24062	-1.2374	-0.54924	-0.061972	-0.348575	-0.849969	-0.3743	-0.484554	-0.219638	-0.796385	-1.30874	-0.190436	0.255721	-0.609595	-0.707577	-0.227616	-0.0270849	-0.39273	-1.52302	-0.63275	-0.0717924
C2orf27A	-1.28576	-1.58381	-1.00332	-1.40936	-0.574268	-1.28084	-0.653301	-1.26586	-1.13249	-0.757591	-1.17673	-1.31131	-1.04646	-0.992998	-0.863945	-1.06958	-0.598783	-1.46203	-1.19389	-0.82263	-1.07967	-0.592205	-0.892127	-1.12092	-0.652032	-0.191408	-0.320258	-0.918783	-0.660575	-0.691108	-0.831906	-0.799163	-1.19053	-0.620078	-0.770806	-0.859745	-0.74513	-0.458384	0.756428	-1.00025	-0.302796	-1.82564	-0.799629	-0.112609	-0.50893	-0.00212925	-0.580554	-0.996639	-0.342391
C2orf40	-0.32767	0.383058	-0.0562266	0.543815	-0.715983	0.711152	0.886008	-0.351451	0.450473	1.17584	-0.877407	-0.130258	0.878832	-0.0504029	-0.842248	0.0215913	-1.09627	-0.0110252	-0.453574	0.0933808	-0.618357	-0.395685	-0.989777	-0.324557	0.606499	0.492711	0.0812285	0.406419	0.216003	0.46215	-0.58904	0.0897387	-0.36141	-0.56423	-0.473683	0.4055	-0.0225707	2.01111	-0.61879	-0.264964	0.17995	0.428585	0.594611	0.333579	1.01387	0.554767	-0.0647636	1.08623	0.403702
C2orf74	1.36856	1.1236	2.20744	1.88265	1.52864	1.73327	0.965907	2.18105	2.16604	2.37461	0.781647	2.15025	2.46296	1.99227	1.46803	1.00403	0.679587	1.31181	2.17489	2.64077	2.26111	2.34896	1.63214	2.33906	1.15071	1.66219	2.58068	2.00021	1.27913	0.686892	0.660764	2.4583	2.71137	3.0137	1.39532	1.05853	2.35158	2.22357	0.67855	0.923853	1.78206	1.05111	2.27043	3.27039	1.58365	1.97446	1.75498	2.08685	2.49521
C2orf76	1.95268	2.41651	3.0581	2.47189	2.8501	2.08831	2.59815	2.25957	2.53297	2.22473	2.59841	2.62449	2.35698	2.64634	2.47946	2.46216	2.00586	2.52772	2.94545	2.28843	2.02058	1.86266	2.29322	2.05589	2.48765	2.10893	1.87257	2.07618	2.36803	2.13848	2.35338	2.2535	2.41332	2.38374	1.83138	2.24136	2.45976	2.8046	1.39079	1.56715	1.84585	1.58918	1.90816	2.68207	1.33211	1.77075	1.95063	1.54907	1.79653
C2orf80	-2.62221	-2.41726	-2.61724	-2.94676	-2.63872	-2.63414	-2.41927	-2.59027	-2.52365	-2.92605	-2.43282	-2.973	-2.3178	-2.85552	-2.24552	-2.7213	-3.02118	-2.64289	-2.53378	-2.2786	-2.39437	-2.11814	-2.24978	-2.68218	-1.9194	-2.70955	-2.10007	-2.35291	-2.43516	-2.19587	-2.34481	-2.30782	-1.84218	-2.31706	-2.26415	-2.52408	-2.54156	-2.3038	-1.99809	-1.86983	-1.64456	-1.97832	-1.98887	-2.84386	-1.9388	-1.9452	-2.90842	-1.59967	-2.31669
C2orf88	2.49607	2.15011	1.29891	1.28164	0.997814	0.731907	2.24033	1.94034	3.24732	1.50727	2.45473	1.53071	2.20687	1.55929	2.25417	2.38321	2.82371	1.3189	1.94984	1.0827	4.15241	3.72499	3.18195	3.17529	2.59694	3.21201	3.74562	3.37747	3.1889	1.15316	1.74478	0.988751	1.32181	1.91349	1.06753	2.06675	1.23288	1.59249	2.91018	2.65748	2.119	2.15525	2.64337	0.758951	2.7053	2.56966	1.86085	2.33478	2.41704
C3	0.294264	0.365177	0.811886	0.272876	-0.0876084	0.334655	0.630899	0.297183	0.700045	0.527041	1.21816	-0.198774	0.636995	1.74323	0.246128	0.547495	-0.261129	0.617097	0.928731	1.2705	0.641018	0.0244821	1.51631	0.797023	0.375951	0.673009	0.869744	-0.184505	1.55968	1.09349	0.396385	-0.170962	0.159061	0.369219	0.262561	1.17465	1.40286	0.668442	-0.00119444	1.03062	0.546314	1.03532	0.623876	-0.365829	0.769515	0.0869401	0.504076	0.370818	0.677727
C3AR1	5.08495	4.87677	5.50152	3.81927	3.85691	4.7619	4.30183	4.6146	5.03766	4.99361	4.90483	5.3532	4.54768	4.37926	4.24426	5.78475	4.18679	5.30523	4.59091	5.36694	5.09889	4.43795	5.54581	4.70959	5.09174	5.17212	5.10085	3.98023	4.47714	4.27154	4.96728	4.44755	5.03574	4.55047	4.57991	4.82492	5.05983	5.11348	5.35794	4.55557	4.56272	5.01071	4.18892	4.34063	4.46317	4.37258	3.7292	3.84239	3.94108
C3orf14	-1.60836	-1.15997	-0.43798	-0.620065	-0.41016	-0.98751	-0.452147	-0.938577	-0.158559	-0.330691	-0.257116	0.0614677	0.14794	0.17554	-0.710108	-0.505837	-0.646317	0.225531	0.209536	-0.188672	-1.3105	-0.277403	0.0681316	-0.473909	-0.259092	-0.608728	-0.441989	-1.30771	-0.86868	-0.323582	-1.02085	-0.308279	-0.15258	-0.0538184	-0.883292	0.372294	0.0866401	-0.366882	-0.345726	-0.571807	-0.579627	-0.729559	-0.784273	-0.0500797	-0.587863	-0.49521	-0.463112	0.339745	0.266988
C3orf33	-1.21442	-1.09441	-1.77619	-1.20114	-0.934591	-0.36936	-1.08665	-0.4765	-1.17749	-1.74487	-1.72738	-0.661154	-0.387962	-1.29339	-0.829621	-1.50063	-1.5908	-1.0648	-1.62261	-1.41486	-1.80977	-2.20703	-1.98718	-1.35105	-1.55574	-1.29918	-1.33768	-1.10813	-1.75967	-2.20253	-1.08481	-1.62328	-1.7848	-1.44435	-1.70858	-1.83646	-2.27041	-2.12806	-1.56736	-2.07818	-1.2347	-1.71618	-1.0565	-0.810281	-1.43175	-1.99641	-1.98626	-2.06707	-1.38455
C3orf52	-2.48958	-2.71247	-1.98261	-2.30921	-2.50867	-2.34028	-2.29919	-2.35151	-2.14183	-2.48588	-2.09828	-2.71002	-2.13763	-2.84047	-2.58331	-3.0504	-2.66014	-2.3642	-2.78738	-2.20997	-2.17426	-1.30365	-1.98024	-1.94288	-1.86934	-1.43317	-2.37071	-2.09114	-2.30429	-1.93042	-1.93305	-2.16354	-2.34088	-1.92205	-1.76036	-2.21266	-1.38088	-2.17852	-1.04245	-2.53803	-1.86957	-2.24236	-1.57375	-2.02966	-3.08637	-2.24255	-1.85983	-1.44714	-1.78178
C3orf62	-0.287526	0.507285	0.465715	-0.246181	-0.111358	-0.113316	-0.156252	-0.0751695	0.0822345	-0.123642	-0.12105	0.341584	0.125861	0.382069	0.278377	0.203422	0.380618	-0.105611	0.333287	-0.387302	-0.0583929	0.25757	0.0164494	-0.18799	-0.247013	0.173797	-0.447057	0.072979	-0.248915	-0.216529	-0.326574	-0.636072	-0.753935	-0.584655	-0.340534	-0.114556	-0.0463207	0.269417	0.343499	-0.671414	-0.542507	-0.711114	-0.388966	-1.00715	-0.429235	-0.826166	-0.980792	-1.20991	-0.404094
C4B_2	0.352759	0.517133	0.908279	-0.13445	-0.204081	0.144791	0.866982	0.494177	0.183812	-0.588419	0.060333	0.276228	0.00237566	0.446041	-0.270892	-0.617962	-0.192951	-0.0533255	0.658773	-0.38863	0.231808	0.175412	0.514	0.278484	-0.361776	1.06052	0.518201	0.401551	0.410455	-0.102701	-0.307516	-0.604383	-0.0538689	-0.637965	0.325775	0.338748	0.494429	1.0697	-0.0309439	0.669249	-0.509743	-0.827978	-0.639307	-0.570298	-0.149094	1.13698	-0.668641	0.613184	1.09202
C4BPA	1.45096	1.88328	2.27277	0.204061	1.26518	2.60226	1.03355	0.0412837	1.33333	0.549361	1.17721	1.84944	1.10468	1.48481	1.20201	1.50336	0.207603	1.18721	1.38951	0.424867	0.379867	1.08418	2.36465	0.451839	-0.215858	0.241923	0.686446	1.01228	1.24882	1.32721	0.860131	1.46361	0.710296	0.214811	0.0857398	0.511218	1.58398	1.81056	2.28987	1.26086	-0.0296495	0.132135	3.89268	0.0294706	1.03135	3.90155	3.47306	0.419039	0.749539
C4BPB	-1.15195	-0.937588	-0.510352	-0.73314	-0.450567	-0.685877	-0.573442	-1.62927	-1.20046	-1.89755	-0.927771	-1.09578	-1.12714	-0.976686	-1.063	-1.27911	-0.941418	-1.07409	-0.902511	-1.15493	-0.363337	-0.745416	-0.6603	-0.901164	-0.958938	-1.2532	-0.414407	-1.39302	-0.262011	-0.767276	-0.367551	-1.41986	-0.947781	-1.03254	-0.715177	-0.742495	-0.66018	-1.12999	-0.0565103	-1.82919	-0.569996	-0.245848	-0.745709	1.29485	-1.03738	-1.15436	-0.798952	-0.37272	-1.43075
C4orf22	-2.45148	-2.85488	-3.15682	-3.23228	-3.26299	-2.0276	-2.62331	-3.36866	-2.97946	-3.32336	-3.25862	-3.18168	-2.68803	-3.11245	-3.13623	-2.80491	-3.1222	-3.18607	-3.10959	-3.04698	-2.98055	-2.62951	-2.68255	-2.69037	-2.05105	-2.82143	-2.70274	-2.85069	-2.6938	-2.85605	-3.1873	-2.62179	-2.96991	-3.16938	-2.62777	-2.80462	-2.83281	-2.03674	-2.56314	-2.213	-3.35403	-2.60155	-2.71257	-3.26578	-2.84388	-2.88488	-2.08274	-2.46096	-2.36349
C4orf26	-2.55209	-2.29212	-2.12534	-2.7451	-2.30194	-1.8973	-2.12135	-2.21763	-2.07332	-2.82691	-1.82514	-2.60438	-2.31074	-2.14568	-2.68852	-2.72246	-2.32143	-2.25273	-2.03858	-1.78428	-1.96182	-1.89502	-1.67444	-2.04224	-2.21222	-1.06532	-1.59142	-1.23623	-1.92109	-2.03391	-1.93053	-1.99153	-2.20932	-2.07952	-1.55507	-1.93964	-2.09933	-1.83161	-1.83799	-2.19598	-1.06539	-1.99589	-0.613373	-1.26508	-3.09317	-2.85511	-1.083	-1.2635	-1.22208
C4orf45	-1.02815	-1.75635	-2.01538	-1.59956	-2.354	0.111808	-1.5685	-1.58213	-1.06083	-1.86686	-1.64371	-1.43532	-1.18504	-2.54378	-1.32183	-2.37875	-1.41279	-1.13239	-2.03101	-2.3393	-2.13126	-2.08242	-1.04958	-2.0023	-1.49564	-1.8495	-1.69005	-1.0925	-2.03659	-1.8869	-2.03776	-1.30111	-1.46132	-2.62299	-2.16812	-1.84421	-1.912	-2.24656	-0.644855	-2.49458	-3.30312	-1.63226	-1.64463	-2.32058	-1.68244	-2.14276	-1.22896	-1.70657	-0.932271
C4orf46	3.32371	2.88432	3.25651	2.90089	3.16471	3.24206	2.45873	2.6832	2.97969	3.13932	2.89837	3.11033	3.18725	2.884	2.83552	2.86464	2.44548	3.23409	2.83106	2.54562	2.66585	2.07699	2.66399	2.84522	2.97262	2.51005	2.7529	3.0431	2.46868	3.29787	4.03664	3.75474	3.20521	3.16877	3.7121	3.50231	2.84248	2.5143	2.53239	2.67888	2.95529	2.85023	2.80837	3.38131	2.65378	2.54968	2.87235	2.49096	2.79146
C5	1.06837	0.413892	1.12097	0.571204	0.277579	0.542725	0.736735	0.237046	0.303442	0.683544	1.54708	0.256429	0.554492	1.4563	0.325606	0.273798	0.390974	1.09962	0.968744	0.147518	0.772301	0.566716	0.652509	0.419568	0.0812456	0.805958	0.543278	0.462745	0.315611	0.523292	0.751247	0.0536982	0.637811	0.301721	0.143053	0.29605	1.13906	0.562894	0.79589	0.467036	0.347634	0.689608	1.2567	0.523229	0.593107	0.455781	0.207309	0.208215	0.242606
C5AR2	0.540464	0.726204	0.543719	0.82262	0.735765	0.503809	0.698288	0.799887	1.08004	0.856206	1.10981	0.838374	1.0023	1.26215	0.812629	1.45659	1.09894	1.25021	1.13941	1.54873	0.33935	0.577013	0.762641	0.848317	0.781613	0.58633	1.25394	0.451408	0.700521	-0.025283	0.382179	0.606257	0.167137	1.15517	0.139165	0.500486	0.854809	0.834003	0.0413269	0.910447	0.935573	0.442462	0.832377	0.00632466	1.20364	0.772702	0.205144	-0.0144261	0.534711
C5orf15	1.88417	1.71785	1.6795	1.5828	1.92316	1.40925	1.10265	1.38795	1.4033	1.93999	2.2312	2.18522	1.9653	1.98174	2.05981	2.16608	1.76771	2.00274	2.09897	1.27254	1.63933	1.80959	1.61167	1.75624	1.43752	0.935479	1.33015	1.46847	1.43457	1.1049	1.32286	1.15131	1.49691	1.6006	1.29819	1.59995	1.42956	1.07932	1.49567	1.71929	1.29831	1.08635	1.5299	1.27021	1.31611	1.46501	1.10865	1.49954	1.70104
C5orf17	-2.39474	-1.64559	-1.96571	-2.2512	-2.37762	-2.8597	-2.52767	-2.4142	-2.74162	-2.64496	-2.66679	-2.69669	0.97968	-2.34367	-1.98647	-2.4974	-2.43417	-2.68847	-2.53899	-2.03307	-2.51148	-2.41233	-2.67484	-2.15626	-2.37556	-2.49542	-2.4536	-2.79439	-2.75058	-2.67484	1.21584	-2.34159	-2.55059	-2.5783	-2.34528	-2.17113	-2.73736	-2.09827	-2.67681	-2.54413	-2.67722	-2.58929	-2.07288	1.54484	-2.63692	-2.32324	-2.25439	-2.50162	-2.2524
C5orf30	1.04247	1.28783	1.42101	1.51143	2.26699	1.36616	1.49138	1.65995	2.08262	2.87813	2.49629	2.13842	2.4706	2.82999	2.08296	2.56915	2.50814	2.90309	2.40079	1.91406	2.17208	2.08824	1.86678	2.3587	1.70906	1.91075	2.14712	2.05701	1.99536	1.46603	1.74785	1.58693	1.60132	2.43292	0.790933	0.741429	1.44812	1.59237	2.22897	1.97381	1.63027	1.54386	1.87649	1.12894	1.42451	1.29706	1.08298	1.47702	1.68656
C5orf34	-1.6723	-1.30383	-0.291317	-1.42142	0.0820052	-1.25578	-0.386345	-0.854088	-0.958766	-0.401889	-0.267278	-1.07292	-0.124895	-0.469007	-0.634966	-0.299233	-0.513704	-0.421594	-0.684199	0.117434	-0.0413597	0.460477	-0.399657	-0.193913	-0.809702	-0.875144	-0.311044	0.117434	-0.995742	-0.760816	-1.02859	-0.156815	-0.076811	0.0905064	-0.455074	-0.633023	0.107986	-0.203592	-0.60049	0.401249	-0.0180611	-0.423584	0.247965	0.657712	-0.499694	-0.980716	0.151471	0.303673	0.233017
C5orf42	-2.16715	-2.58935	-1.76009	-2.47476	-2.1047	-1.90907	-1.94782	-2.18451	-1.70663	-1.42473	-2.06691	-2.07324	-2.0143	-2.09069	-2.15857	-2.21637	-2.19756	-1.8928	-1.81517	-2.2722	-2.06902	-1.66671	-1.46886	-2.41921	-1.71964	-1.30668	-1.38086	-1.07666	-1.84725	-1.93375	-1.44719	-2.00074	-2.14945	-1.79528	-2.02591	-1.7901	-2.60814	-2.28927	-1.61187	-2.10166	-1.95897	-2.22775	-1.72096	-1.59324	-1.78273	-2.14563	-2.05692	-1.64488	-0.770677
C5orf47	-2.12292	-1.72619	-2.00608	-2.25362	-2.23761	-1.81622	-2.03279	-1.81379	-2.31819	-2.52333	-2.08535	-2.2204	-2.23055	-2.10109	-2.25625	-2.3662	-2.39024	-2.14289	-2.30803	-2.80745	-2.39961	-1.64457	-2.73712	-2.95062	-2.91202	-2.42413	-3.14441	-2.37722	-2.46189	-2.69142	-2.73106	-3.07469	-2.69677	-2.32171	-2.5328	-2.77656	-2.01843	-1.96765	-1.63448	-1.76364	-1.98018	-2.7686	-1.55093	-3.08854	-2.01596	-2.32764	-2.68661	-2.75522	-2.74922
C5orf64	-1.51039	-1.41731	-2.4335	-2.62934	-2.3107	-2.27715	-2.31537	-2.09388	-3.07368	-3.12291	-1.48771	-2.52528	-2.4335	-2.53439	-2.18624	-2.40893	-2.49202	-2.22256	-2.14171	-2.42072	-2.02377	-1.76961	-1.67078	-1.98537	-2.26169	-2.22806	-2.27981	-1.7342	-2.21449	-2.19627	-1.64211	-2.35005	-2.65132	-2.52499	-2.63132	-2.04254	-1.45805	-2.21551	-0.295759	-1.03764	-2.26665	-1.81356	-2.41539	-2.83904	-1.86309	-2.16121	-1.88257	-2.02693	-1.13863
C6orf25	-0.25217	-0.46676	-1.46422	-1.20335	-1.57862	-1.25063	-0.922636	-1.04264	0.900336	-1.07927	-0.972623	-1.01083	-0.635974	-1.06112	-1.02823	-0.827073	-0.0511887	-0.880682	-0.925475	-0.911948	-0.151652	-1.14416	-0.805617	-0.58705	-0.991028	-1.4527	-0.666572	-0.900068	-0.170584	-0.8324	-0.711505	-1.48095	-1.26508	-1.31733	-1.23622	-1.03078	-1.40693	-1.01283	-0.970107	-0.854765	-0.522538	-0.816645	-0.187499	-1.6597	-0.910692	-0.535792	-1.08885	-0.928764	-0.682708
C6orf52	-0.014356	-0.299724	-0.132448	-1.00346	-0.444924	-0.608448	0.3315	-0.250776	-0.520123	-0.675623	-0.77862	-1.33997	-0.734299	-0.733049	-0.736545	-1.23591	-1.0223	-0.951144	-0.981797	-0.444709	-1.26316	-0.550611	-0.717552	-0.858075	-0.727507	-0.663395	-1.10441	-0.252678	-0.847854	-0.838726	-0.551359	-0.559433	-0.836826	-0.68108	0.280108	-0.311414	-0.532217	-0.178916	-0.447141	-0.850563	-1.09106	-0.602068	-0.218763	0.30024	-0.18024	-0.681885	-0.548617	-0.784765	-0.977266
C6orf99	-1.6298	-2.25908	-1.53614	-1.81087	-1.37157	-2.30835	-1.44577	-1.34404	-2.34502	-1.03632	-1.50089	-2.38204	-1.81611	-2.04582	-2.6085	-1.96825	-1.44808	-1.89043	-1.72622	-1.77392	-2.19674	-1.9332	-1.98318	-1.71599	-1.42008	-2.01126	-2.01949	-1.90955	-1.95129	-1.6897	-1.21188	-2.11664	-1.1527	-1.69565	-1.356	-2.09854	-1.58488	-0.913226	-1.74223	-1.76622	-1.49429	-1.47636	-1.29089	-1.55188	-1.63561	-2.19436	-0.866166	-1.43535	-1.18978
C7orf13	0.627897	-0.581571	-0.418386	-0.763971	-0.481733	-0.306944	0.300331	-0.457938	-0.308488	-1.15342	-0.0651094	-0.596422	-0.542072	-1.03572	-0.417269	-0.836075	-0.207719	0.863983	-0.269495	-0.399348	-1.05041	-0.586859	-0.388329	-0.661597	-0.572433	-0.532722	-0.929569	-0.848523	-1.1351	-1.01794	-0.578821	-0.6217	-0.677434	0.080383	-0.648875	-0.670673	-0.281252	-0.67275	-0.157513	-1.65885	-0.96963	0.278781	-0.690912	-0.133518	-0.37786	-0.570061	-0.634425	-0.705433	-0.725445
C7orf34	-0.77854	-0.68769	-1.02214	-0.950553	-0.807388	-0.933145	-0.713549	-0.876631	-0.663877	-0.87809	-0.760402	-0.824672	-1.12793	-0.467365	-0.946301	-0.85586	-1.0579	-0.764423	-0.845826	-1.24447	-1.42478	-0.669015	-1.11458	-1.10645	-1.34662	-1.52331	-1.26382	-1.20175	-1.11427	-0.914114	-1.21402	-1.2889	-1.26908	-1.08099	-1.12022	-1.01008	-1.16406	-1.08236	-0.650094	-1.0996	-1.29471	-0.520853	-0.813067	-1.70924	-1.3276	-1.32577	-1.68547	-2.1669	-1.93142
C7orf57	-2.94767	-3.15957	-3.36506	-2.63261	-2.79384	-2.67118	-3.63249	-2.80381	-2.66553	-2.41588	-2.97657	-2.67118	-2.40993	-3.11544	-2.73918	-3.24986	-3.25296	-2.95215	-2.68792	-2.81584	-2.81263	-2.89481	-2.49054	-2.53376	-2.47959	-2.69544	-2.94963	-2.32928	-2.74062	-2.55245	-3.02933	-2.77984	-2.25818	-3.18932	-3.33652	-2.76628	-2.31199	-2.8617	-3.3272	-2.51107	-2.5768	-2.39888	-2.54161	-2.12671	-2.49982	-3.40984	-3.18161	-3.04747	-1.59331
C7orf62	-2.34018	-2.67761	-2.0281	-2.49443	-2.60625	-2.85395	-2.14345	-2.97655	-2.41025	-2.51161	-2.51848	-2.5323	-2.30016	-2.03568	-2.82301	-2.47606	-2.60045	-2.01288	-2.60728	-2.95018	-1.60557	-2.03773	-2.90876	-2.40783	-2.3815	-2.38829	-2.47237	-2.18271	-1.7465	-1.57098	-2.13952	-2.17935	-2.3124	-2.47958	-2.09474	-2.32092	-2.39475	-2.25509	-1.27933	-1.91679	-1.92969	-2.03936	-2.17347	-2.27655	-2.9526	-2.34016	-2.33886	-1.93629	-1.80627
C7orf69	-1.24917	-1.81806	-1.64882	-1.85565	-2.00444	-2.01983	-1.90442	-1.72913	-2.31645	-2.3831	-1.88973	-2.36041	-2.06343	-1.89568	-1.6167	-2.02258	-1.35579	-2.26767	-2.34869	-1.52529	-1.56079	-0.997084	-1.29427	-1.70601	-1.66951	-0.986142	-1.45128	-1.28469	-1.37072	-1.24685	-1.35321	-1.68725	-1.37747	-1.66294	-1.47894	-1.41695	-1.26633	-1.46184	-1.2731	-0.302897	-1.24315	-1.65927	-0.290779	-2.22051	-0.382766	-1.79078	-1.35656	-0.498214	-0.802493
C7orf73	1.72696	1.27481	2.1838	1.66168	2.07034	1.64222	2.13401	1.70331	2.0782	1.68323	2.26172	2.17929	2.09516	2.1203	2.10258	2.3572	1.46741	2.13621	1.88191	1.22817	2.07627	1.85153	1.70523	1.13731	1.74288	2.06756	1.87551	2.48613	1.84218	0.721536	1.51201	1.95476	1.93734	1.7157	1.49435	1.46569	1.7298	1.46569	1.46572	1.31363	0.734691	0.752938	0.980022	0.990718	1.30763	1.51589	1.03864	1.42752	1.7183
C8orf31	-2.10267	-1.25665	-1.37631	-1.72647	-2.52878	-1.30109	-0.840543	-1.5009	-2.40346	-0.73216	-1.46931	-1.55902	-2.37619	-1.80207	-2.09419	-1.54526	-1.80476	-1.91189	-1.1375	-1.79167	-1.80673	-1.91976	-1.20061	-2.20834	-1.06384	-2.01014	-2.01555	-0.490369	-1.62935	-2.15332	-1.48726	-1.40851	-0.79029	-0.942819	-1.81679	-1.69791	-1.36311	-1.55636	-1.35134	-1.50788	-2.3101	-1.84736	-1.69116	-1.22317	-1.03074	-0.459091	-2.03195	-0.776106	-2.08734
C8orf37	-0.41161	0.372611	0.467515	0.571918	0.223832	-0.279026	0.690667	0.457027	1.0318	1.2963	0.00935097	0.38973	0.200656	-0.794827	0.322625	-0.411929	0.300055	0.924053	-0.771651	0.112602	-0.153236	0.903805	-0.893911	0.103708	0.129498	-0.242911	-0.160855	-0.0880436	0.261541	0.188347	0.455301	0.370885	-0.00152421	0.156946	0.220799	0.112602	0.173077	0.358708	0.47803	-0.823088	0.0125512	-0.262662	0.435605	0.203837	0.16054	-0.059723	-0.312692	0.504997	-0.0795466
C8orf59	1.51148	1.57937	2.9902	2.27164	2.29761	2.24474	2.06092	2.24801	2.21222	2.85773	2.18097	2.17373	2.69443	2.4787	2.34678	2.12636	1.68349	2.23319	2.04383	2.52525	2.40734	2.75811	1.0607	2.33794	2.81246	2.20729	2.1666	1.21011	2.28219	1.92443	3.08897	3.0368	3.11738	2.55038	2.40066	2.53585	2.71467	2.01344	1.37189	2.87175	2.76876	2.54573	2.35986	3.59887	1.9051	2.0857	2.71648	2.49378	2.74375
C8orf60	0.879513	1.22215	0.670468	0.505505	0.204803	1.07646	0.711169	0.538239	0.264912	-0.231216	0.540123	-0.123876	-0.360149	0.189765	0.0979448	0.432577	0.241426	-0.330916	0.303454	0.234893	0.0360688	-0.241852	0.262544	-0.0923314	0.0649234	1.72915	-0.231296	0.174801	-0.0350524	1.16468	0.0575764	0.505037	0.591068	-0.0992052	0.12197	0.741147	0.669914	0.119079	0.333209	0.369482	-0.063883	0.399181	0.534404	-0.3194	0.474267	0.146277	0.135914	-0.615857	-0.508006
C8orf88	-0.410956	0.0681908	-0.393098	-0.0738308	-0.71792	-0.277173	-0.0878453	0.256783	-0.647881	-0.689982	-0.810964	-0.0842077	-0.695096	-0.855271	-0.157057	-0.773573	-0.49063	-0.816489	-0.640457	-0.554496	-0.505115	-0.616553	-0.796433	-0.85878	-0.589909	-0.496585	-0.552107	-0.203248	-0.966358	-0.465768	-0.0159674	-0.0904248	-0.824639	-0.717762	-0.111669	-0.826834	-0.767811	-0.30647	-0.437277	-2.14043	-1.48538	-1.97373	-1.70126	-1.74455	-1.43151	-0.854962	-0.914879	-1.3686	-1.19454
C9orf135	-2.4727	-2.39092	-2.25543	-2.62248	-1.89925	-2.69097	-2.3718	-0.372184	-3.00604	-2.75485	-2.89236	-2.76101	-2.54801	-3.0708	-2.97481	-2.89494	-3.1129	-3.06159	-2.93483	-2.26158	-2.38649	-1.93845	-2.19008	-3.0649	-2.04406	-2.58042	-2.82932	-2.3284	-2.51512	-2.61523	-2.46251	-1.89667	-2.31531	-2.2173	-2.1925	-2.44715	-2.50954	-2.49295	-0.945711	-2.07938	-2.62304	-2.63532	-2.48301	-0.107662	-2.16485	-2.40339	-2.56522	-2.69029	-0.992053
C9orf152	-2.46428	-2.59406	-2.38991	-2.72855	-2.6775	-2.7059	-2.69929	-2.43924	-2.96225	-2.37238	-2.72413	-2.917	-3.13355	-2.84753	-3.06271	-2.85132	-2.69997	-2.57358	-2.83701	-2.82496	-3.07806	-3.17599	-3.03526	-3.09119	-3.31098	-2.17149	-3.17058	-2.53639	-2.76381	-2.98306	-3.09086	-3.14424	-3.2541	-3.23254	-3.07277	-3.30855	-2.90725	-3.01534	-2.84994	-2.83677	-3.19495	-3.28544	-3.39233	-3.4344	-1.78956	-3.17845	-3.4939	-3.48934	-3.20679
C9orf38	-1.15552	-1.67646	-1.48817	-1.07271	-1.43804	-1.51138	-1.00825	-1.1592	-1.78953	-1.17957	-0.903623	-1.10332	-1.1592	-0.980137	-1.62791	-0.363607	-0.569337	-1.13133	-1.41006	-1.50184	-0.473014	0.174382	-1.415	-0.775156	-1.00204	-1.05698	-1.02258	-0.799748	-0.277452	0.0757123	0.306954	0.0249292	-1.17659	-1.37053	-0.760212	-1.22979	-0.889787	-0.969738	-0.366413	0.32308	0.197779	-0.230777	0.254643	-0.119663	0.13448	0.183407	-0.173039	-0.22563	0.293179
C9orf40	-0.073131	1.11548	1.62088	0.6966	1.57651	0.735935	1.36305	1.43113	0.601877	1.96961	0.815801	1.29393	1.91136	1.5075	1.18245	1.1187	1.4048	1.90677	1.45652	1.15273	0.949684	1.00726	1.23456	1.13094	0.971453	1.31735	0.983763	2.76347	1.46149	1.4572	0.356753	0.876423	0.968198	1.3353	0.00228133	0.933066	1.13265	0.882177	0.803373	1.16409	0.518655	0.815803	0.850414	1.02545	0.631095	0.946306	0.796461	0.891349	0.985229
C9orf41-AS1	-2.15771	-2.06841	-2.14129	-2.3055	-2.00692	-2.15837	-1.42691	-1.72954	-2.74652	-2.48126	-2.09467	-2.82866	-2.53276	-2.60694	-2.86733	-2.68795	-1.92782	-2.45418	-2.33275	-2.47735	-2.29555	-0.742422	-2.12365	-2.75556	-1.68561	-1.4967	-2.65675	-1.8152	-2.64124	-2.12089	-2.25134	-2.63352	-2.60304	-2.07927	-1.88711	-2.23164	-1.97074	-2.18502	-0.757002	-1.7924	-1.10703	-2.20565	-1.47311	-1.69342	-1.51011	-1.54599	-2.34509	-2.18034	-2.88739
C9orf47	0.509103	0.221372	0.244065	0.336353	0.396992	0.143303	0.0665818	0.122454	0.252061	0.0527607	1.31891	1.00724	-0.127056	0.248236	1.14978	0.117087	0.369755	0.227465	0.577437	0.820889	1.04222	1.21692	1.54974	0.571365	0.405278	1.12374	1.01491	1.40824	0.245199	-0.0914617	0.175649	-0.182456	0.310015	0.480241	-0.490075	0.267388	0.100346	-0.0348308	1.44625	-0.0915823	0.429859	0.792705	0.495607	0.172467	0.234276	0.352854	0.632941	0.341534	-0.24769
C9orf66	-0.183371	0.000101267	0.148472	-0.683085	-0.661956	-0.0790154	-0.554996	-0.590408	-0.369737	-0.0972714	-0.35143	-0.32041	-0.0703685	-0.320548	-0.841376	0.488882	-0.785617	0.406147	-0.156388	-0.516628	-0.768587	-0.436021	-0.388337	-0.339169	-0.202043	-1.04283	-0.577496	-0.522627	-0.314698	0.198092	-0.19315	-0.987066	0.0530781	-0.437787	-0.537475	0.213591	0.305167	-0.575962	-0.181269	-0.252393	-0.542969	-0.884402	-0.347963	-0.772096	-0.523353	-0.964006	-0.971655	-1.02791	-0.299973
C9orf72	1.94623	2.18943	2.98936	2.87755	2.0976	1.81283	1.81458	1.89802	2.40401	1.68398	3.23525	1.94614	1.71497	1.79791	1.83258	1.75897	0.314655	1.41672	1.61343	1.83661	2.48841	2.66551	2.16473	1.73043	2.16279	1.82152	2.14053	0.753133	2.30333	1.75657	2.12601	2.17876	2.90386	2.42316	2.06749	3.02095	2.69301	2.47866	2.16427	1.92556	1.52485	1.48629	1.96779	2.90857	2.21408	2.11002	1.43627	0.954037	2.56358
C9orf78	5.19788	5.32302	5.25678	5.90291	5.30987	5.33902	5.79716	5.34868	5.33373	5.48247	5.07337	4.86134	5.39402	4.78915	5.09948	4.50977	4.60444	5.00526	4.93808	4.72908	4.86839	4.31697	4.73694	4.96059	5.05036	4.9497	4.83686	5.79219	5.01515	5.44152	5.57711	5.63496	4.88681	4.68219	4.98772	5.16247	5.12183	5.19801	4.09827	4.78413	4.61811	4.59475	4.724	4.41947	4.56495	5.03444	4.31508	4.77196	4.70372
C9orf84	0.194793	0.297754	0.603479	0.0320212	0.218746	-0.0465443	-0.000599608	-0.117759	0.192621	-0.151194	0.178966	0.506732	0.0594633	-0.140284	0.203411	0.044792	0.171937	0.00595673	0.232301	-0.859359	-0.503617	-0.359589	-0.896907	-0.757896	-0.613627	-0.522361	-0.558431	-0.577808	-0.612621	-0.585219	-0.703233	-0.844748	-0.865593	-0.751239	-0.548315	-0.436706	-0.702248	-0.204298	-0.584626	-1.13192	-0.810671	-1.52144	-1.04663	-1.98056	-0.363879	-0.359925	-1.18771	-1.75009	-0.591758
CA1	0.138559	1.05493	0.0735858	-0.300518	-0.316642	-0.353016	1.63573	-0.784019	-0.0603084	-0.262415	-0.205088	-0.136314	0.621845	0.491062	1.72346	-0.0255604	0.211202	-0.58962	1.08304	-0.712517	1.59945	1.25183	0.911041	0.770961	0.170582	1.14066	1.30237	3.16763	2.52161	2.00169	0.117382	0.257901	-0.892185	-0.553862	-0.978374	-0.820636	-0.504921	1.0482	1.20695	0.508496	0.217067	-0.0496955	-0.457797	-0.866386	-0.610554	0.566458	0.0577688	0.292043	-0.168857
CA2	4.66259	2.80405	2.55594	2.91789	1.8614	1.93093	2.85616	2.6048	5.26635	1.7939	2.86428	3.00374	3.93104	2.10656	4.1002	3.38476	2.6607	1.83155	2.78946	2.38352	5.58064	4.99988	3.5674	4.37471	3.57117	4.01078	4.56859	4.17036	4.03353	2.86847	3.75631	2.30451	2.61013	2.25245	3.11639	4.10578	2.08541	2.15387	3.2106	3.59591	2.39648	2.98711	3.50866	1.77084	3.63206	3.75674	2.86389	3.41793	2.05594
CA3	-2.83239	-2.40668	-1.73684	-2.59593	-2.9781	-2.06652	-2.82029	-2.16714	-2.06332	-2.29079	-2.36636	-2.0989	-1.70765	-1.60673	-2.30941	-2.59207	-2.07615	-1.51007	-2.63544	-2.89803	-2.8371	-2.86764	-2.68393	-2.06649	-2.15863	-2.29465	-2.69217	-1.82378	-2.76928	-2.55697	-2.28279	-2.30282	-2.95621	-2.38205	-3.07201	-1.62768	-2.72431	-2.46072	-2.6638	-2.78794	-3.42125	-2.11353	-2.6196	-2.06986	-2.57776	-2.69757	-2.47462	-1.88537	-2.25288
CA4	1.52629	1.9328	2.196	1.8601	1.88901	1.11808	1.98443	1.88656	1.73331	1.7691	1.80329	1.56961	2.15896	2.08246	1.98504	1.4212	1.61774	1.72407	2.41665	1.21938	1.89334	1.82912	2.12546	1.75841	1.53827	1.33644	1.76572	0.618776	1.84536	2.37709	1.5664	1.29085	1.07018	1.30429	1.67637	1.0429	0.824862	1.25729	1.48845	2.14236	1.18772	1.2014	0.840105	1.12657	1.47906	1.67779	1.11047	0.2363	1.15766
CA6	-1.42383	-1.39244	-1.26305	-1.71031	-1.86038	0.0450577	-1.28996	-1.61855	-1.61721	-1.40704	-1.6799	-0.381274	-1.55833	-2.08519	-1.31871	-2.07417	-1.55947	-1.68262	-1.45151	-0.960467	-1.2161	-1.64246	-1.43008	-1.21754	-1.45091	-0.666208	-0.144055	-1.09816	-1.21998	-0.576285	-1.55912	-1.38915	-1.57461	-1.47614	-1.26285	-1.04466	-1.69856	-1.40683	-1.36935	-1.03918	-0.788239	-0.495473	-0.790343	-0.276135	-1.15142	-1.33741	-1.02678	-0.48328	-0.875857
CABP5	-0.0358515	-0.228949	-1.26223	-1.01371	-1.05871	-1.39114	-0.2713	-1.15807	0.809015	-1.01103	-0.482714	-1.33699	-0.471187	-0.640017	-0.720954	-0.431716	-0.909597	-1.19409	-0.959155	-1.4438	1.58036	0.566403	0.332209	0.389316	-0.517326	-0.260682	-0.367435	0.171016	0.529353	-1.08392	-0.82559	-1.36754	-0.715754	-0.741365	-1.18887	-0.963069	-1.53261	-0.62969	0.420636	0.126914	0.287221	-0.494105	0.891939	-1.62843	-0.03471	-0.247624	-0.315483	0.422345	0.670956
CABYR	-1.76213	-1.63195	-1.31482	-0.907164	-1.16018	-0.230306	-1.02487	-1.1615	-0.950021	-1.15099	-1.00195	-1.24492	-1.5047	-1.27204	-1.55596	-1.3773	-1.2293	-0.942256	-1.2254	-1.09414	-0.552881	-1.09311	-0.64345	-0.940103	-0.742369	-0.884655	-0.759248	-1.26675	-0.160427	-0.930164	-1.30749	-1.15371	-0.74093	-1.24518	-0.648127	-1.06214	-1.50719	-1.29015	-0.872498	-1.31696	-1.16583	-1.1143	-1.25667	-0.643826	-0.321213	-1.33161	-0.499126	-0.43453	-0.810739
CACHD1	0.292946	-1.11166	-1.24326	-0.580434	-0.803008	0.182596	-0.750292	-1.08931	-0.570174	-0.614624	-0.613694	-1.43411	-0.437607	-0.224215	-0.630951	-0.370423	-0.76746	-0.379133	-0.493601	-0.7717	-0.735783	-0.752332	-0.778388	-0.502919	-0.847963	-0.745216	-1.0929	-0.321193	-0.660391	-0.886198	-0.353508	-1.56321	-1.13173	-1.08794	-0.654988	-0.519601	-1.18552	-0.995411	-1.13464	-0.633727	-0.813831	-0.855519	-0.389915	-0.536145	-0.513847	-0.432676	-1.54358	-0.330302	0.122215
CACNA2D2	1.17555	1.57882	1.7766	1.18213	1.85241	1.22895	0.756252	1.91936	0.730056	0.91566	1.29843	1.01719	0.732363	1.11356	0.990746	0.149126	1.02282	0.149658	1.12707	1.508	1.34581	0.574756	1.01887	0.250196	0.414259	0.968658	0.560668	0.864038	-0.025212	1.3921	1.82693	1.60813	1.42063	1.42344	1.66267	1.07289	1.55693	1.39681	0.549885	1.71297	1.25879	0.984688	0.493664	0.0937552	1.15549	1.03912	0.948597	1.08689	1.54307
CACNA2D3	2.72528	2.22346	2.7803	2.70467	2.81455	1.88951	2.21872	2.25747	2.78614	2.90454	3.66815	4.00177	4.01114	3.83457	3.05607	3.84132	3.46923	3.82076	3.88041	2.72461	3.59128	2.90166	3.10012	3.4267	3.64225	2.09894	3.12034	2.64357	4.05102	2.24746	2.52578	1.98568	3.29724	3.15598	2.29099	3.25885	3.19912	2.98854	3.07812	3.9719	2.75469	3.33048	3.61147	2.88259	2.83964	2.17957	2.64272	2.5907	3.25499
CACNB4	-0.78468	-0.776934	-1.30818	-1.3894	-1.64222	-1.24818	-1.34264	-1.06261	-2.07078	-2.0317	-0.605106	-1.35339	-1.84661	-1.55029	-1.29416	-1.45807	-1.16313	-1.86617	-1.34515	-1.25394	-0.995993	-1.10328	-1.05284	-1.95067	-1.24171	-1.03685	-1.42216	-1.63283	-1.31574	-1.26205	-0.614386	-1.65032	-2.0917	-1.37931	-1.24813	-1.58022	-0.941424	-1.35689	-0.598157	-0.927518	-1.50255	-0.196387	-1.64199	-1.83479	-1.19586	-2.13462	-1.95143	-1.23847	-1.00764
CACNG3	-1.6091	-1.57446	-1.10982	-1.23622	-1.6653	-0.795656	-2.07254	-1.0952	-1.96788	-1.282	-1.31757	-1.26097	-1.39929	-1.00261	-1.8665	-1.68213	-1.98178	-1.14156	-0.92056	-1.90811	-1.45009	-1.68425	-1.33945	-1.41454	-1.31282	-1.42901	-1.69102	-1.12558	-1.08018	-1.49842	-0.713655	-1.76498	-1.35628	-1.5266	-0.742775	-1.16874	-1.14519	-1.53519	-0.360548	-1.67024	-1.327	-1.66692	-1.93087	-1.99465	-1.19148	-1.02977	-0.86063	-1.40139	-1.513
CACNG6	-0.858394	-0.712952	-0.535717	-1.14343	-1.35801	-0.829859	-0.866205	-0.832722	-0.924928	-1.56347	-0.8154	-1.20764	-1.09386	-1.29266	-0.625431	-1.1931	-1.13682	-1.20459	-0.826146	-0.493861	-0.47225	0.00915453	-0.422476	-0.859652	-0.562347	-0.652361	-0.550883	-0.50287	-0.589361	-0.274686	-0.717169	-1.01762	-0.955188	-0.542366	-0.208979	-0.540461	-0.707478	-0.529428	0.30483	-0.71288	-1.69742	-0.961605	-0.101235	-0.467676	0.0138458	-0.442064	-0.971426	-0.811977	-0.57384
CADM1	-0.259558	-0.916668	-0.804668	-1.04111	-0.355507	-0.258921	-0.739322	-0.216458	-1.11971	-1.01788	-0.871322	-0.549396	-0.900085	-1.03762	-0.817463	-1.3347	-0.493588	-1.04572	-0.885486	-0.992036	-0.649748	-0.887393	-1.24306	-1.3865	-1.10853	-1.2795	-0.765824	-1.13532	-1.65416	-1.14159	-0.39792	-0.632966	-0.799537	-0.635828	-0.530915	-1.56552	-0.995937	-0.661262	-1.04718	-0.713196	-1.19964	-1.53236	-1.33391	-1.26016	-1.56833	-0.99837	-1.78012	-1.16056	-0.767001
CADPS2	-2.22231	-2.7686	-2.68707	-2.39225	-2.40943	-2.55627	-1.90819	-2.54008	-2.69341	-2.83376	-2.18185	-1.88539	-2.46983	-2.93459	-2.22849	-2.94423	-3.10351	-2.5477	-2.86421	-2.92306	-2.81655	-1.67192	-2.66997	-2.75642	-2.70879	-1.98949	-2.74691	-2.60697	-2.35543	-2.92743	-2.47095	-2.92332	-2.96122	-2.57834	-3.01674	-2.75176	-1.93008	-2.31567	-1.17522	-2.20633	-1.701	-2.71844	-2.72025	-2.25103	-2.33409	-2.62828	-2.30787	-2.71651	-2.28579
CAHM	1.66706	1.57524	1.10443	1.20779	0.842418	0.682725	0.733163	0.264643	1.36467	0.169135	1.27511	1.56891	0.351997	0.346487	0.980033	0.362118	-0.359695	0.19292	0.981669	0.716764	1.72324	1.09327	1.76897	0.600493	1.6042	0.974762	0.796605	0.59772	1.03866	1.05992	1.73907	1.09705	2.21656	1.2582	1.18359	2.4794	1.20011	1.1967	1.90466	0.514796	1.50439	1.24205	1.17377	1.78554	0.824176	0.705937	0.786752	1.19151	0.75875
CALCRL	-1.96744	-2.46265	-1.72097	-1.8137	-1.89377	-2.11419	-2.15072	-1.90018	-1.7975	-1.56755	-1.31478	-0.805209	-1.48033	-1.48798	-1.90281	-1.20943	-2.12452	-0.765825	-1.17152	-1.17322	-1.97251	-1.9622	-1.33263	-1.59254	-2.18539	-1.38271	-1.86229	-1.7763	-1.05186	-2.35057	-2.2713	-2.33946	-2.45517	-1.84744	-2.36724	-2.11759	-2.20191	-1.86391	-1.63155	-2.24632	-2.53085	-1.51495	-1.75418	-1.85086	-2.37166	-2.23407	-2.16423	-2.04655	-1.60483
CALHM2	2.48096	2.50754	2.65488	2.45081	3.34736	2.92883	2.62078	2.64844	2.97304	3.51603	3.12945	3.62754	3.50516	3.75979	3.53878	3.75102	3.67983	3.64366	3.71932	3.7898	3.49717	3.1307	3.91697	3.3086	3.43887	2.6357	3.23793	3.35057	3.13954	2.52221	2.50867	2.24769	2.79481	3.51328	2.31309	2.58206	2.84974	2.48612	3.31977	2.73984	2.32694	2.38015	2.39834	2.35899	2.23832	1.97651	2.38153	2.69407	3.30194
CALM1	3.41287	4.13444	2.27962	3.4282	4.47125	1.94748	3.09248	3.21209	2.97855	3.65348	2.68325	3.56296	3.83589	3.11231	3.41869	2.35752	2.72966	3.33928	3.34558	2.52722	3.12485	3.62231	3.91721	3.38588	3.468	3.51215	3.55883	3.62944	3.02608	3.36412	4.47045	3.24483	2.56698	3.37884	3.80796	2.75724	2.18533	3.45312	2.74713	3.56751	3.66615	3.30027	3.73631	3.23614	3.61364	3.35739	3.06336	3.57496	3.80336
CAMK4	1.96066	1.56473	2.02442	2.56621	1.96152	2.31275	1.93055	2.0075	2.19316	2.05813	1.1007	1.52092	1.87653	1.06904	2.02936	1.14335	1.57322	1.70062	0.824603	1.87119	1.40369	2.15338	0.700154	2.01678	2.33811	2.27988	1.62143	2.17835	1.78693	1.91376	2.07385	2.66358	2.07954	1.66725	2.59553	2.01333	1.63355	2.14828	0.857615	1.82883	2.16906	2.02332	2.23805	2.99117	1.93719	1.9081	2.60415	2.2832	2.4293
CAMKMT	-0.776383	-0.153462	0.76568	-0.314573	-0.279112	0.694623	-0.354468	0.225375	0.132829	-0.0906595	-0.275448	-0.28884	0.0765049	-0.630484	-0.484016	-0.284272	-0.813754	-0.0186091	-0.687434	-0.446486	-0.885489	-0.682953	-0.377418	-0.685835	-0.936933	-0.375619	-0.659119	-0.763972	-0.269906	0.115978	-0.157737	-0.284292	0.172336	0.264401	-0.944148	-0.392138	-0.0439824	-0.54896	-0.724725	-0.903103	-0.570871	-1.15436	-1.09409	-0.13515	-0.563449	-0.231687	-0.231133	-0.680178	-0.0128532
CAMP	3.84745	3.10247	3.10417	3.25073	3.28841	3.22282	2.88528	3.1507	3.23108	2.90096	3.60663	3.56256	3.48948	4.3405	3.09087	3.50971	5.23715	4.3129	4.33403	3.21019	3.28141	3.48091	8.16551	3.2475	3.73861	4.81314	3.7519	2.89902	4.00259	3.54657	3.36995	3.21154	4.71864	3.14647	3.26735	2.98146	3.41709	3.70918	3.35655	3.07931	4.09961	2.97275	2.35003	4.93905	2.91805	4.17589	2.48215	1.5442	2.09933
CAMSAP2	0.132181	-0.452991	0.503365	0.147274	-0.446968	-0.20462	-0.530933	-0.411513	0.271357	-0.334169	0.205141	0.0535998	-0.35458	-1.1839	-0.444322	-0.668446	-0.636841	0.0318609	-0.629123	-0.856674	-0.0107335	0.369267	-0.033931	0.280017	-0.115183	0.105524	-0.624667	0.138161	-0.987689	-0.999808	-0.456016	-0.461932	-0.47247	-0.509589	-1.33514	-0.531033	-0.361727	-0.0401503	0.1746	-0.356595	-0.00312646	-0.701772	-0.280839	0.337889	-0.0659645	-0.505691	-0.247344	-0.678028	-0.259353
CAPG	4.36923	4.39049	4.46507	4.15362	3.8958	3.51039	4.15774	3.96092	4.60508	4.75328	4.76715	4.98702	4.31181	4.68183	4.48708	5.39629	4.6828	5.4635	4.16669	4.86243	4.88301	4.60192	5.07714	4.05276	4.8744	4.28022	4.56842	3.95624	5.09145	4.34857	4.48739	4.08566	4.8148	4.07408	4.12944	4.88759	4.61321	4.82464	4.95547	4.20652	4.13332	4.96815	4.62625	4.75479	4.58905	4.20019	4.75125	4.31961	3.81673
CAPN11	-0.571415	-1.5691	-0.779591	-1.51681	-1.33399	-0.885526	-0.66852	-1.98367	-1.05887	-1.36202	-0.831617	-1.83914	-0.691977	-1.01406	-1.60369	-2.2675	-1.71522	-1.6108	-1.59931	-1.33465	-0.734364	-1.6131	-1.45766	-1.33933	-1.25819	-0.779052	-1.05645	-1.38687	-1.5024	-1.15343	-1.12251	-1.15857	-0.864514	-1.28882	-1.06919	-0.914828	-1.1876	-1.54276	-1.42542	-1.82084	-1.27434	-0.839985	-0.796871	-1.93044	-2.2286	-0.904778	-1.64513	-1.00953	-0.676802
CAPN14	-2.28396	-2.23206	-1.84081	-2.76174	-2.02214	-2.1896	-2.39234	-1.71429	-2.25441	-2.42059	-2.40585	-3.05836	-2.23051	-2.71553	-2.4629	-2.28427	-2.44989	-1.17936	-2.24696	-2.64893	-1.30683	-2.11192	-2.23704	-2.1149	-2.6183	-2.52959	-2.21171	-2.25262	-1.99472	-2.21361	-2.11192	-1.82096	-2.11872	-1.41996	-1.83704	-2.18393	-1.73216	-2.3192	-2.45897	-2.04478	-1.24079	-1.25856	-1.80364	-1.89404	-2.05277	-3.08446	-2.89695	-2.07042	-1.35124
CAPN5	-0.21707	0.419304	0.349332	-0.252603	-0.421388	-0.128407	0.0851772	0.185634	-0.338338	0.00207723	0.0255734	0.0552752	-0.185417	-0.0543737	0.0611555	-0.613436	-0.195793	0.014747	-0.0507538	0.377728	0.398163	0.567883	0.778081	0.226608	0.0148339	0.317799	0.258145	0.37953	-0.0712021	1.35418	0.511323	0.121772	0.00530027	0.141557	0.400473	0.374542	0.209209	0.454631	0.834365	0.919354	0.13763	0.228416	0.40425	-0.717989	0.430789	0.763947	0.23624	0.681427	0.264402
CAPN8	-1.43028	-1.09111	-1.95923	-1.64942	-1.70734	-1.02598	-1.34959	-1.14569	-1.09991	-1.50773	-1.46734	-1.81574	-1.61575	-1.69679	-2.06351	-1.72683	-2.064	-1.64062	-1.4294	-1.7565	-1.62304	-1.06235	-1.42163	-1.82018	-2.07547	-2.25321	-1.41272	-2.78761	-2.15776	-1.49892	-1.52131	-1.23241	-1.24159	-1.93307	-0.958674	-1.52565	-1.40525	-2.26206	-2.64264	-2.43923	-1.89068	-1.57734	-0.855678	-1.66585	-0.649665	-2.23735	-2.03383	-1.25086	-2.41072
CAPNS2	0.21191	0.0335993	0.684538	0.0866686	-1.00031	0.0109958	0.176592	0.520498	0.6976	0.0483408	0.204887	0.254312	0.185396	0.485446	-0.335101	-0.477561	0.0219904	0.113101	0.265409	-0.183614	0.125752	0.2651	0.579318	-0.344787	-0.610851	-0.0397209	0.302302	0.386287	0.142848	-0.0879174	-0.134046	0.119589	-0.00243731	-0.322819	0.906579	-0.0410927	-0.275298	-0.105075	-0.889935	0.430157	-0.527476	-0.382669	0.129828	-0.452762	-0.423042	0.0867735	-0.580637	-1.17534	1.08709
CARD16	3.18344	2.96434	2.88053	2.88647	2.66938	2.35	2.38218	2.17303	2.73764	2.49338	2.96856	2.37717	2.65142	2.70653	2.34201	2.78692	2.38262	2.50688	2.57821	2.64751	2.60093	2.85876	2.71057	2.41206	2.4292	1.87938	2.17609	1.83231	2.43449	2.80566	3.00487	2.18099	3.27975	2.6402	2.67665	3.37932	2.83156	2.20459	2.75049	2.20584	2.01677	2.05035	2.20767	2.71292	1.75123	2.23589	2.352	1.44179	2.59101
CARD6	2.86357	3.15827	3.68942	3.6529	4.23497	3.73682	3.42921	3.6292	3.92462	4.34458	3.93039	4.37571	4.23812	4.43619	3.8017	4.63242	4.19041	4.58165	4.4138	4.47524	4.08517	4.14581	4.5177	4.35858	4.36316	4.4954	4.42492	4.36792	4.08693	3.35707	3.24849	3.25344	3.97224	4.46544	3.04108	4.10081	3.84821	3.8185	4.55367	3.44406	3.4426	3.2963	3.83514	3.16942	3.72393	3.655	3.27165	3.06186	3.29285
CARD8-AS1	1.98696	1.84018	2.44865	2.98714	3.0717	2.65182	2.53189	2.71791	2.98132	3.16077	3.06456	3.24406	3.35779	3.29066	2.9442	3.79573	3.42344	3.78981	3.35532	3.23834	2.64984	2.98446	3.35709	3.40599	3.19652	2.60286	3.01739	2.95988	3.25451	1.95194	2.62978	2.65809	3.04836	3.41462	2.53537	2.04744	2.7161	2.73243	2.78981	2.39905	3.25236	2.83801	2.19176	2.67257	2.14185	2.39613	1.92982	1.3425	2.39035
CARF	-1.43176	-1.99813	-1.60036	-1.97182	-1.82518	-2.05398	-1.89517	-1.62452	-1.33958	-0.690853	-1.70716	-1.38499	-0.830828	-1.94291	-1.09388	-1.04879	-1.38995	-1.28874	-1.98808	-1.59348	-1.34489	-1.44823	-1.49363	-1.06141	-1.48959	-0.917076	-1.26071	-1.12285	-1.8491	-1.91015	-1.55341	-1.30027	-2.1773	-1.51216	-2.28794	-1.90586	-1.92562	-1.88342	-1.16684	-1.41971	-0.56771	-1.40968	-1.61213	-0.680253	-1.23298	-1.33413	-1.65509	-1.47188	-1.53281
CARM1	3.58971	3.51945	2.5327	2.42897	2.37253	4.01484	3.86253	3.38944	3.11732	3.33322	2.66195	2.94849	3.4829	3.27878	3.37656	3.55054	3.71827	3.37322	3.32692	4.00622	3.64619	1.97257	3.34425	3.3489	2.95377	3.42933	3.48381	3.53968	3.57456	3.86755	1.99728	2.52016	2.5816	2.41272	2.35047	2.8083	3.29148	3.32681	3.37337	3.66819	3.08706	3.32481	3.49594	2.91947	3.0225	3.05278	3.38014	3.05464	2.87633
CARMIL1	-0.43954	-0.555477	-1.06594	-0.898176	-1.34186	-0.534007	-0.465058	-0.0689742	-0.376398	-0.544552	-0.753322	-0.53554	-0.633587	-0.545722	-0.211624	-0.841322	0.11341	-0.644328	-1.28635	-0.536452	-0.0395138	-0.0875091	-1.18861	-0.0415966	-0.342689	-0.320338	-0.150555	0.228905	-0.640782	-0.482125	-1.19694	-0.316246	-0.367455	-0.860494	-0.684376	-0.537836	-1.01797	-0.876427	-0.00660438	-0.272039	-0.246374	-0.208722	0.317482	-0.175062	-0.436417	-0.283245	-0.467672	0.551681	-0.512865
CARNMT1	-0.0895261	-0.323045	0.398574	0.657795	1.54773	0.165587	0.345509	0.414996	0.872092	1.04108	0.208149	0.800653	0.378119	0.270485	0.726246	0.500541	0.00391702	1.044	0.180459	0.547784	0.522708	0.866979	0.326318	0.828954	0.679523	0.265578	0.387132	0.875923	1.08699	-0.168822	0.667163	0.757712	0.803822	1.15601	0.158253	-0.128621	0.149197	0.513036	-0.0617387	0.520956	0.766468	0.382934	0.925278	0.716073	0.662964	0.451199	0.671183	0.638149	0.561678
CARNS1	1.61116	1.515	1.86031	1.46261	2.76941	1.4483	1.57221	1.53769	1.0158	0.91564	1.48681	0.815971	1.36556	1.3531	1.58198	0.184166	1.14553	0.578342	1.5656	1.66519	2.10007	1.01949	2.24081	0.519107	1.56512	2.09278	1.50988	1.42146	1.31808	2.66183	2.19264	2.31541	1.83975	1.28564	2.06138	1.45599	2.05722	2.12737	1.5016	1.24563	2.05307	1.22866	1.92465	2.19915	1.84126	1.36304	1.93501	2.28762	2.14764
CASC1	-0.0341598	0.293053	0.248449	0.2873	0.218456	-0.144929	0.284802	0.15778	-0.0238225	-0.117713	0.045515	-0.138289	0.0285545	-0.0344721	-0.140886	0.324245	0.226706	-0.387733	0.304261	-0.582259	-0.376301	-0.668754	-0.573549	-0.373113	-0.261226	-0.734164	-0.433707	-0.031471	-0.571725	-0.529866	-0.44416	-0.481647	-0.688525	-0.557262	-0.730762	-0.301721	-0.362069	-0.611365	0.0403645	-0.760503	-0.710576	-0.794115	-0.559429	-0.599797	-0.203405	-0.312327	-0.350134	-1.64445	-0.519176
CASP1	5.39517	5.34784	5.31412	5.33379	5.56749	5.10342	5.0731	5.02392	5.48151	5.435	5.69875	5.43767	5.60457	5.74747	5.24332	5.80123	5.19659	5.71547	5.66368	5.44454	5.42773	5.67057	5.6071	5.47304	5.30579	4.90743	5.46074	4.7337	5.66726	5.06147	5.38892	5.00495	5.58781	5.40178	5.27995	5.61855	5.50268	4.98151	5.44317	5.16749	4.55726	4.99138	5.39338	5.23535	4.88069	5.16285	4.71724	4.61888	5.4057
CASP3	2.07793	2.2959	3.30277	2.91844	3.33181	2.8322	2.29285	2.95998	2.97791	4.24183	3.12573	3.31552	3.3799	3.83762	3.14466	3.76498	3.78012	4.03911	3.65003	3.59153	2.96884	2.8437	3.10618	3.30109	3.09488	2.87953	2.99006	3.17866	2.31466	2.89711	2.74142	2.7731	2.72126	3.43928	2.86108	2.63336	3.12951	2.56309	3.27735	3.67121	3.29397	3.22239	3.16431	3.84767	2.73798	3.14962	2.83387	2.80928	3.63836
CASP5	1.44508	2.16207	2.30018	2.29895	2.55964	2.67249	2.09149	1.93427	2.25059	2.53375	2.46271	2.21752	2.77432	2.93564	1.96154	2.56304	1.88571	2.92768	2.7757	2.25009	1.93359	2.58459	3.61563	2.6358	2.25798	1.96125	2.20921	1.77302	2.8235	2.07727	1.88705	2.23975	2.68174	2.17181	1.40373	2.23327	2.84606	1.76233	2.05447	1.08411	1.24262	1.86713	2.27803	1.20108	2.02871	1.03377	1.36022	1.39025	2.44633
CASP7	2.24896	2.77567	3.0002	3.32437	3.26329	2.7638	1.90789	2.71382	3.27407	3.20756	2.85505	2.46695	3.03927	3.28875	2.54042	2.88585	2.48631	2.59971	2.63738	2.83061	1.89883	2.76745	2.97946	2.57078	2.65122	2.45912	2.50108	2.3337	2.78855	2.45166	3.34147	3.2464	3.20589	3.82828	2.88246	3.00608	3.64463	3.15056	2.54247	2.95124	2.99176	2.53106	2.73048	3.13608	2.64477	2.77451	2.69915	3.1621	3.57733
CASP8AP2	-0.663869	-0.971938	-0.116941	0.0690189	0.505931	-0.72665	-0.453986	-0.0260197	0.482196	0.404329	-0.279174	0.0747279	0.264473	0.277194	0.202582	0.100621	0.951239	0.297504	-0.25802	0.154917	-0.0251542	0.00673515	-0.510848	0.458184	0.366274	-0.427084	0.0724288	0.517036	-0.322317	-0.723105	-0.477026	-0.0295955	-0.352768	0.346235	-0.50077	-0.819645	-0.776464	-0.408006	-0.116066	-0.0715013	0.421165	0.216259	-0.0433524	-0.664156	0.24771	0.00359959	-0.661791	-0.428283	-0.172612
CASQ1	-1.82934	-1.69833	-1.89904	-3.02439	-2.31981	-2.86567	-2.10516	-2.01068	-2.8281	-2.14871	-2.3046	-2.66277	-1.75047	-2.84185	-2.32618	-3.07411	-2.87658	-2.85768	-2.60034	-2.74185	-2.96241	-2.67991	-2.21181	-3.03158	-2.60506	-3.18474	-2.95001	-2.96684	-2.92488	-2.28943	-2.99736	-2.95611	-2.693	-2.8841	-3.40505	-2.36907	-3.05232	-3.0917	-2.23776	-2.53824	-3.08461	-2.90141	-2.96455	-3.10431	-3.41884	-3.33194	-3.01474	-3.37814	-2.99485
CATIP-AS1	1.77418	1.58501	1.18256	1.52576	0.472199	1.24106	1.28612	1.00365	1.09275	0.741465	1.87936	1.66151	1.22513	0.707302	1.14487	1.01603	0.647608	0.867	1.77625	1.0737	2.11928	1.21442	1.90402	1.10199	1.32398	2.62436	1.76076	1.27424	1.47368	1.7884	0.771828	0.813571	1.02466	1.0472	0.936167	2.47846	1.76411	1.33745	1.78358	1.34821	1.17024	1.0985	1.05489	1.48549	0.917912	0.833231	0.689433	0.405748	0.62379
CATR1	-3.14752	-2.92424	-2.73377	-3.11779	-2.91385	-2.87056	-2.98856	-2.68275	-3.01306	-2.52024	-2.50056	-2.86212	-3.31417	-2.8224	-3.26267	-3.32747	-3.33105	-3.22255	-2.97641	-2.6555	-2.92555	-2.21966	-2.41599	-2.9485	-2.09305	-2.36107	-2.96276	-2.95953	-2.31566	-2.83011	-2.37408	-2.70254	-2.63181	-2.32659	-2.80466	-2.79715	-2.77327	-3.15089	-2.04855	-2.58692	-3.37677	-2.53264	-2.82528	-3.43297	-2.77967	-2.24238	-3.04894	-2.99139	-2.03007
CATSPER3	-0.460631	-0.71559	0.413196	-0.520851	-0.578678	0.382383	-0.286694	-0.451588	-1.39209	0.349936	0.0588627	-0.447238	-0.0681136	-0.229703	-0.807878	-0.265569	-0.787171	-0.719086	-0.773436	-0.697837	-0.27369	-0.542917	-0.643639	-0.693164	-0.597286	-1.0716	0.373311	-0.469417	-0.0694339	-1.12185	-0.495139	-0.499679	-0.353991	-0.613111	-0.876087	-1.09018	-0.687142	0.360355	0.288015	-0.277208	-0.796816	-0.0639664	-0.558672	-0.809896	-0.276155	-0.821303	0.0342649	-0.682664	0.178922
CATSPERB	-2.57872	-2.36012	-2.18575	-1.69024	-2.31042	-1.00179	-1.79805	-2.44366	-1.83926	-1.92452	-2.27937	-2.4533	-2.17982	-2.30498	-1.5721	-2.44572	-2.10342	-2.64027	-2.27625	-2.37531	-2.28829	-1.79532	-2.29604	-2.66609	-2.19475	-2.29283	-1.6479	-2.52984	-1.71769	-3.17588	-1.53078	-1.83522	-2.16178	-1.91696	-2.28436	-2.29451	-2.11827	-1.2123	-2.66386	-1.93234	-2.49468	-1.82111	-2.36104	-1.75477	-1.15727	-2.35807	-2.31408	-2.33259	-2.424
CATX-1	-1.23845	-1.34997	-1.34694	-2.05066	-1.24636	-1.88364	-1.43796	-1.64291	-1.5421	-1.49461	-1.49198	-1.42937	-1.69474	-1.75543	-1.40445	-1.48045	-1.54739	-1.56613	-1.67803	-1.4308	-1.01538	-1.14268	-0.811292	-1.58048	-1.16963	-1.87545	-1.06209	-1.37546	-1.04191	-0.622107	-0.973475	-1.11539	-1.84714	-1.51676	-0.650267	-1.15668	-1.57909	-1.41678	-0.745981	-1.27574	-1.34546	-1.64081	-0.740423	-1.3497	-1.25438	-1.02379	-1.24865	-1.17106	-1.47933
CAV1	-1.40079	-1.31135	-1.10106	-1.56217	-1.5374	-1.35293	-0.795738	-1.44303	-1.71776	1.49167	-1.22451	-1.9832	-1.763	-1.9566	-1.49493	-1.62535	-1.57192	-1.09026	-1.89914	-1.48422	-1.87008	-1.15706	-1.71679	-1.54649	-1.7914	-1.65856	-1.62927	-1.32351	-1.28062	-1.15372	-1.92843	-1.44804	-1.88478	-1.54147	-2.17257	-1.75885	-1.44402	-1.57114	-1.72597	-1.80572	-2.25599	-1.8057	-0.900342	-1.56552	-1.56371	-1.81839	-1.47286	-1.35681	-1.73266
CAV2	-0.847226	-1.408	-1.81032	-2.25546	-1.67724	-1.61537	-1.30062	-1.78373	-0.761052	-1.46863	-0.736916	-1.74511	-1.11815	-1.13042	-1.52878	-1.48068	-1.83232	-2.08801	-1.47833	-2.0051	-0.641287	-0.466268	-0.520898	-1.07993	-1.33557	-1.57328	-0.700327	-0.391118	0.0818417	-1.6432	-1.37291	-1.40487	-1.35526	-1.61855	-1.95117	-1.54894	-2.07933	-1.88443	-1.35004	-1.18623	-0.764446	-1.13984	-0.847235	-1.62242	-1.02536	-1.5469	-1.43882	-1.82306	-1.23852
CBLN3	-0.500608	0.585795	0.332168	0.503584	0.183418	-1.03468	0.489596	-0.468857	-0.593287	-0.382375	-0.898759	-1.18415	-0.595032	-0.514926	-0.513031	-0.883282	-0.351226	-0.104081	-0.406936	-0.865096	-0.314585	0.0767826	-0.413762	-0.748909	0.182246	-1.22861	-0.110998	-0.839061	0.223939	1.0468	-0.350592	0.0874613	-0.752895	-0.307712	-0.346576	0.155158	1.24473	-0.151126	-0.845153	-0.396004	-0.26947	-0.685613	0.48746	-0.0426563	-0.577211	-0.184393	0.125028	0.744445	0.0884329
CBR3	1.9462	1.73735	1.98038	2.02475	1.50217	1.81321	2.88045	2.05381	2.82681	2.40507	1.41037	3.13948	3.23214	1.57361	2.21771	1.8455	2.84907	2.84167	1.03553	2.64778	2.32429	2.08355	1.98725	2.23873	2.83302	2.13042	2.38313	2.76565	2.64183	1.79471	1.92756	2.00002	2.10735	2.21569	2.14769	1.98522	1.66584	2.32555	1.74749	1.78998	3.09566	2.981	1.95934	4.12809	2.4794	1.16672	2.7516	2.5632	2.73966
CBS	0.412765	0.648535	-0.192727	0.168541	0.304798	-0.1872	0.0154457	-0.0652123	-0.0869941	0.0790007	0.331056	-0.14981	-0.170097	0.161457	0.33902	-0.443296	0.252438	0.00541895	0.248312	-0.307638	-0.360513	0.365675	-0.263958	-0.45797	-0.474303	-0.109858	-0.128589	-0.578915	0.0744851	-0.461349	-0.0291381	-0.536433	-0.268699	-0.253822	0.537173	-0.0782133	-0.612669	-0.680054	-0.0822069	-0.233002	0.376736	-0.636883	-0.405172	-0.698361	0.328971	-0.0510454	-0.214647	-0.897945	-0.38691
CBWD7	3.13098	3.38395	4.38684	4.48353	4.29738	3.51889	3.05957	3.20573	4.09012	4.40843	3.73864	4.25763	4.28279	4.42132	3.96678	4.6182	4.17408	4.4601	4.33068	3.69096	3.46433	4.25179	4.02658	3.88677	4.25122	3.32805	3.92807	3.21835	3.87687	3.22072	4.11991	3.99781	3.89215	4.46384	3.72845	4.45258	4.14371	3.79127	3.92727	4.02093	4.11836	3.79604	4.10152	4.84788	3.60442	3.98538	4.14172	3.77674	4.29275
CBY3	-1.53317	-1.82122	-2.08896	-2.37516	-2.44533	-1.36476	-2.55066	-1.40474	-2.40303	-1.6242	-1.37123	-2.10728	-2.2567	-2.01457	-2.07881	-2.62952	-1.1416	-2.27871	-2.38746	-1.76318	-1.34718	-1.36459	-1.71141	-1.46981	-1.69813	-1.48427	-2.05013	-1.78574	-1.8939	-1.36515	-2.28675	-1.88348	-1.46675	-2.11351	-1.64261	-1.48223	-1.65971	-1.14194	-1.74859	-1.75064	-1.54051	-1.28093	-2.08361	-0.10251	-1.45387	-2.04076	-2.34952	-1.41911	-1.00349
CC2D2B	0.738424	0.55232	0.544927	0.676023	0.819949	0.877564	0.696691	0.527519	0.543083	0.466645	0.665165	0.766388	0.791364	0.806627	0.695403	0.244627	0.26601	0.838518	0.356995	0.460861	0.538221	1.35914	0.776868	0.139973	0.666074	0.349478	0.0705933	0.268303	-0.0294378	0.187461	0.337968	0.77717	1.00235	0.467951	1.41443	0.738172	0.620144	0.519589	1.29658	0.188453	0.245851	0.462627	0.596561	0.0514143	0.465768	-0.0162639	0.282576	0.267886	0.840865
CCDC112	-0.915683	-1.15262	-0.524269	-0.151171	-0.249224	-0.685042	-0.505128	-0.314119	-0.00838884	-0.440484	0.0533818	-0.239354	-0.399053	-0.147673	-0.719826	0.115053	-0.434761	0.042387	-0.672573	-0.684534	-0.859876	-1.1693	-1.17485	-0.862449	-0.431629	-1.05608	-1.38523	-0.529108	-0.390024	-2.42068	-0.380228	-0.527184	-0.119977	-0.1773	-0.777165	-0.553921	-0.488677	-0.347294	-0.689007	-0.340875	-0.461202	-0.202622	-0.181298	-0.13526	-0.106194	-0.806218	-0.862169	-0.641229	-0.378182
CCDC113	-2.2358	-1.86022	-2.45812	-2.61855	-2.93751	-2.54329	-2.26246	-2.52401	-2.72351	-2.10894	-2.08689	-2.52783	-2.45419	-2.50121	-2.03385	-2.83652	-2.40182	-2.19894	-2.79079	-2.14911	-1.69522	-2.32797	-2.57499	-2.57497	-1.82476	-1.99561	-1.64494	-2.26993	-2.18306	-1.51722	-1.98187	-2.23792	-2.26218	-1.85196	-1.60754	-2.03513	-2.80216	-2.09217	-2.07144	-1.82434	-1.23161	-1.89242	-1.61252	-2.44194	-1.52864	-2.18117	-2.57711	-2.41677	-1.4439
CCDC121	-0.935694	-1.00991	-1.25156	-0.463786	-0.933855	-0.426576	-0.757256	-0.918509	-1.00325	0.0210451	-0.821501	0.0775129	0.44573	-0.177535	-0.302486	-0.344214	-0.41158	0.127531	-0.136273	-0.549107	-0.631306	-0.947642	-0.364638	0.691345	-0.282789	-1.45893	-0.874944	0.0329884	-0.762567	-1.21443	-1.07373	-0.792746	-1.209	-0.432353	-1.23536	-0.768575	-0.745895	-0.705098	0.434224	-0.125291	0.000902414	-0.739111	-0.29233	-0.0839815	-0.776489	-0.419629	-0.791953	-0.766186	-0.354992
CCDC122	-2.5241	-1.0321	-1.45211	-1.6307	-2.02404	-2.02573	-1.29818	-2.10203	-1.47358	-1.8085	-1.19509	-1.34521	-1.46041	-0.588946	-1.72606	-1.79901	-1.15145	-1.68022	-1.1459	-2.2018	-1.87229	-0.667636	-2.30163	-1.91759	-1.76987	-1.29851	-1.5772	-1.76791	-1.89482	-1.70183	-1.85619	-1.58596	-2.47657	-2.18085	-2.45563	-1.6995	-1.39529	-2.02121	-1.32469	-2.68872	-2.36219	-2.7403	-0.719261	-2.37283	-1.48065	-2.47466	-2.08943	-1.32911	-1.52376
CCDC126	0.91459	1.08137	1.61478	1.85932	2.56584	0.945583	1.35791	1.63499	2.22466	2.4658	2.32839	2.42037	2.40331	2.28609	2.31484	2.28208	1.84454	2.51418	2.195	2.07031	2.04499	2.38551	2.30908	2.43437	2.30019	1.55224	2.12786	1.73725	1.84141	1.10101	1.56963	1.48687	1.89057	2.5558	1.32397	1.28804	1.72547	1.65399	2.01794	1.57065	1.50122	1.43285	1.5639	1.95312	1.35901	1.96545	1.55338	0.83682	1.65512
CCDC137	1.774	1.76738	1.94501	1.52954	1.61812	2.84538	2.42046	2.4816	1.24128	2.23925	2.11326	1.98598	2.40753	2.15015	2.09347	2.20583	2.29843	2.16262	2.25224	2.5163	2.02489	1.4179	2.62155	2.22088	2.0459	1.8348	1.91006	2.27625	1.79411	2.21427	1.22024	2.00654	2.22804	1.94816	1.16049	1.48571	2.48059	2.30847	1.54427	2.2001	1.93493	1.77072	1.56298	1.79413	1.43017	1.44801	1.35832	1.92974	1.95838
CCDC138	-0.88075	-1.04706	-0.652085	-0.987248	-0.488521	-0.817491	-0.762739	-0.309343	-1.11971	-0.446612	-1.3085	-1.24871	-0.85699	-0.84768	-1.40361	-1.62704	-2.22894	-1.11996	-1.47033	-0.969436	-0.937156	-0.188137	-1.70506	-1.06759	-0.950941	-0.844512	-0.987502	-0.537321	-0.984136	-1.28466	-0.470266	-0.514905	-0.807244	-1.03445	-1.28506	-0.982903	-0.789109	0.143174	-1.03081	-1.60972	-1.05678	-1.28661	-0.48019	-0.21669	-1.17623	-0.931635	-1.03117	-0.744773	-0.109223
CCDC13-AS1	-1.17219	-0.605947	-1.31053	-1.70117	-1.52569	-0.740823	-1.00357	-1.61149	-1.68206	-1.79687	-1.45534	-1.11527	-1.48609	-2.0215	-1.3713	-2.23946	-1.55859	-1.21076	-1.16849	-1.1974	-1.4244	-0.864482	-0.493493	-1.38724	-1.15925	-1.16729	-1.59323	-1.84355	-0.440216	-1.20311	-0.968125	-1.22391	-1.47083	-1.72826	-0.661783	-1.08287	-1.47001	-0.550285	-1.23446	-0.848899	-0.871806	-1.24037	-0.715515	-1.15748	-1.12812	-1.22962	-1.02319	-0.974474	-0.55198
CCDC141	-1.38938	-1.5822	-1.15514	-1.00544	-1.6448	-1.44681	-1.84528	-1.55511	-1.55747	-2.26188	-2.34239	-2.0445	-2.06465	-2.6105	-2.07711	-2.47272	-2.40725	-2.32214	-2.11326	-1.97411	-2.08924	-1.68377	-2.226	-2.06654	-1.71904	-1.47546	-2.10928	-1.86471	-1.98266	-1.52225	-1.39559	-0.674631	-1.70774	-1.62159	-1.26589	-1.60402	-1.5628	-1.66821	-1.92544	-1.39376	-1.58513	-2.14752	-1.05322	-1.50556	-0.699957	-2.13335	-0.728383	-0.82834	-1.33851
CCDC142	0.795916	0.752756	0.233856	0.897625	1.10824	0.80182	0.757757	0.880139	0.81807	1.49725	1.00291	1.15774	1.68134	1.7329	1.04143	1.72282	1.95123	1.54957	2.00832	1.57921	0.916099	0.591212	1.23323	1.27955	1.03487	0.774045	1.04641	1.22418	0.988799	0.849814	0.76819	0.641866	0.869693	0.908185	0.674729	0.954386	0.385412	0.487748	0.585603	1.76562	1.42897	1.49319	1.38096	1.65676	1.31065	1.04559	1.71643	1.85798	2.01612
CCDC144CP	-2.67128	-2.37152	-2.41649	-2.51366	-2.60716	-2.51756	-2.27752	-2.49563	-2.42488	-2.52459	-2.44092	-2.60832	-2.75461	-2.5047	-2.32338	-2.60681	-2.36999	-2.49876	-2.3925	-2.58104	-2.49012	-1.11553	-2.30079	-2.67264	-2.65679	-2.205	-2.41186	-2.17997	-2.60935	-2.47191	-2.47959	-2.59653	-2.54256	-2.72979	-2.50361	-2.47888	-2.51901	-2.58903	-0.566302	-0.0119024	-2.08925	-1.24475	-1.27665	-3.03469	-2.70365	-1.75308	-2.22193	-0.75851	-1.40154
CCDC146	1.29038	1.3461	2.13908	2.24183	1.88525	1.82315	1.56929	1.60843	1.36873	1.25074	2.12824	0.950221	1.17448	1.39686	1.91154	1.08384	1.00844	1.25791	2.02036	0.836804	1.18251	1.12617	1.13817	0.307084	1.30009	1.64113	1.15017	1.11746	1.44564	0.924484	0.904888	1.54492	0.769033	0.42669	1.90429	1.2258	1.36224	1.60289	0.706308	1.93088	0.427998	0.727027	0.913622	1.35107	1.28096	0.166209	1.52754	0.884039	1.66868
CCDC15	-0.753607	-0.689755	-0.630788	-0.98166	-0.527215	-0.865322	-1.17931	-0.26842	-1.13496	0.458999	-0.817286	-0.322491	-0.0966199	-0.591209	-0.971217	-0.829346	0.104946	-0.0888799	-0.462733	-0.506662	-1.47095	-1.03056	-0.90227	-0.740522	-0.737363	0.243748	-1.36559	-0.264236	-1.87978	-0.409385	-0.344144	-1.11776	-0.740891	-0.180106	-1.46878	-1.23579	-0.974188	-0.946875	-0.958588	-0.720305	-0.485418	-0.989196	-0.0737073	-0.636565	0.0966632	-0.697874	-0.323019	0.137702	-0.664947
CCDC151	0.696768	0.36343	-0.322656	-0.405834	-0.770223	-0.117525	-0.295673	0.113724	-0.227686	0.374227	0.204193	-0.41912	-0.0672375	-0.368897	-0.229914	-0.746832	-0.478192	-0.675404	-0.53852	0.673598	-0.288506	-1.19262	0.0899044	-0.295604	-0.223505	-0.567078	0.0361116	-0.775433	0.0780034	-0.671137	-0.228114	-1.15525	-0.571817	-0.519474	-0.0773165	0.34396	0.77783	0.683011	0.500362	-0.725858	-0.0681855	0.127782	-0.183271	0.00657277	-0.537202	-0.353615	-0.875638	-0.413115	-0.0510094
CCDC152	0.735538	0.511887	0.250811	1.26075	0.585441	0.827907	0.416161	0.583116	0.0421096	0.0575671	0.403332	0.329147	-0.0959441	0.779529	0.844552	1.14932	1.34973	0.00957337	1.08678	0.511821	0.298174	0.539248	-0.0129337	0.020323	0.742022	1.1443	0.147823	1.41345	0.170944	0.389184	0.690459	0.827989	0.764767	0.998325	0.848015	0.779946	0.158188	0.131973	0.465121	0.470627	1.10525	0.718115	0.197882	0.85755	1.37248	0.620716	0.416115	0.972889	1.81966
CCDC160	-2.58812	-3.14662	-3.34364	-3.57264	-3.57837	-2.72215	-3.16302	-3.03843	-3.21601	-3.63546	-2.35628	-3.14383	-2.99516	-3.34693	-2.89703	-3.58996	-3.49625	-3.5313	-3.58657	-3.04486	-2.48997	-2.76791	-2.97944	-3.14336	-2.78445	-3.20597	-2.53723	-2.62716	-2.8326	-3.04235	-3.17479	-2.70873	-3.38275	-3.30638	-3.20455	-2.98188	-3.06351	-2.72496	-3.02623	-2.75066	-2.88222	-2.98602	-2.96616	-3.03627	-3.59508	-3.15256	-2.30781	-2.22819	-3.28048
CCDC163	1.37709	1.73589	0.888415	1.93926	1.76753	1.65893	1.18307	0.58347	1.00462	1.42855	0.37494	1.6467	0.43262	1.26517	0.687957	-0.147775	0.921881	0.949264	1.54947	1.85539	1.96812	1.52987	1.12415	1.70403	0.882176	0.663396	1.4693	0.688356	1.23233	0.861319	1.98108	1.06099	0.944993	2.14351	1.5282	1.0754	1.63512	0.548202	1.64421	2.23558	1.83077	2.24914	0.381091	1.986	1.54837	1.94852	1.39022	1.70286	0.513614
CCDC167	2.52478	2.65644	2.70832	2.65984	2.63817	3.05215	3.21501	3.17671	2.728	2.84	1.67566	3.21745	2.7631	2.33719	2.80838	2.1019	2.40439	2.53299	2.1395	3.40582	1.86632	2.02497	1.96009	2.16544	3.15462	2.54147	2.32469	2.01568	2.08789	2.78091	2.36689	3.33424	2.23296	2.88041	2.45185	1.97602	2.35395	2.89141	1.96734	1.87086	2.03047	2.40201	2.00532	3.10773	2.32098	1.8576	2.22346	2.18363	2.18503
CCDC17	1.43001	1.73276	1.73153	1.54605	1.85209	1.26164	1.66918	1.66417	1.65602	1.66533	1.99331	1.53699	1.56405	2.5	1.66918	1.64306	1.3108	1.81337	1.71195	1.14674	1.33846	1.49313	1.32906	1.30506	0.883584	0.997849	1.66606	1.08591	1.4452	1.13886	1.34498	1.07716	1.06455	1.41462	1.38949	1.48816	1.78475	1.3569	1.22254	-0.250523	1.12316	1.04134	1.03311	0.165318	0.860592	0.966614	0.677154	0.139452	0.923275
CCDC170	-0.599341	-0.648967	-0.396793	-0.5381	-0.519944	-0.90105	-0.360313	-0.83404	-1.13369	-0.456621	-0.316354	-0.343197	-0.0011147	1.00294	-0.599444	0.0157954	-0.79878	0.0950004	-0.274272	-0.190972	-0.0736682	0.0748991	0.160824	-0.379206	-0.248076	-0.291418	-0.356771	-0.541767	0.484018	-0.367847	-0.554861	-1.46681	-0.615215	-0.653944	-1.16208	-0.0818148	-0.125503	-0.608186	-0.0886251	0.101679	-0.396259	0.291321	0.265578	-0.8681	-0.0370886	-0.132676	-0.732772	-0.467573	-3.53e-06
CCDC184	-1.54925	-1.76299	-2.34845	-1.79332	-1.98278	-1.65886	-2.09163	-1.78044	-2.62651	-2.16652	-1.33563	-1.86618	-2.47515	-2.1234	-1.74699	-2.26641	-2.48273	-1.96121	-1.82535	-2.24543	-1.58673	-2.01283	-2.57449	-2.18829	-2.3257	-2.49932	-1.9614	-2.54612	-2.26323	-1.95219	-1.68367	-2.26254	-2.45079	-2.50043	-2.29986	-2.48617	-2.75128	-2.84949	-0.959713	-1.92714	-2.92327	-1.51761	-2.70309	-1.75191	-3.07494	-1.3282	-1.45003	-1.8014	-2.5492
CCDC26	-2.40701	-2.72645	-2.93918	-3.2431	-3.00366	-2.62135	-2.66698	-3.10704	-2.90437	-2.86565	-2.77956	-3.08408	-3.04428	-2.71037	-2.40824	-2.33438	-2.93357	-2.53	-2.92373	-2.8879	-2.95739	-1.00992	-2.67296	-2.65186	-2.62917	-1.95235	-2.80289	-2.81482	-2.97517	-2.83086	-2.40843	-2.64957	-2.77397	-3.01682	-3.07966	-2.60111	-2.72598	-2.66617	-1.38126	-2.21602	-2.79058	-3.35578	-2.20472	-2.18103	-2.66792	-2.37068	-2.79052	-2.63001	-2.46651
CCDC3	-0.342009	-0.0562207	-0.319091	-0.894555	-1.15748	-0.979729	-0.558458	-0.336115	-0.922692	-0.918325	-0.0269833	-0.677733	-0.71013	-1.15838	-0.655259	-0.997765	-0.715137	-0.664916	-0.78515	-0.804517	-0.495794	0.199123	-0.719273	-0.877034	-0.890099	-0.576263	-0.819092	-0.225539	-0.874922	-0.174253	-0.883123	-1.07781	-0.995635	-1.20157	-1.41728	-0.92539	-0.381773	-0.207485	0.216076	-1.1237	-1.28401	-0.32109	-0.159551	-1.38082	-0.502321	-1.09675	-0.303539	-1.29586	-1.34346
CCDC43	3.00806	2.7966	3.20731	3.4148	3.03732	3.07522	2.65932	3.09384	2.64733	3.36463	3.00227	3.09054	3.25415	3.41304	2.8549	3.2307	2.45049	3.57847	3.25976	2.64395	2.40584	2.57722	2.64891	2.75758	2.91507	2.42374	2.68957	2.73141	2.66416	2.56541	3.16233	3.47753	3.28624	2.87774	3.18197	3.04228	3.14363	2.43241	2.84396	2.89415	2.746	2.76425	2.66884	2.92239	2.45325	2.40704	2.6112	2.66503	2.69735
CCDC50	2.05901	1.52363	1.2502	1.55428	1.09877	1.43798	1.57794	1.83079	1.41084	1.10642	2.26114	1.80285	1.60823	1.78182	0.822306	1.40849	1.53723	2.307	1.43931	1.09574	0.847513	0.845593	1.03354	1.27399	1.71065	0.801613	0.900795	0.678101	2.0392	1.07664	1.59187	1.03158	1.13411	0.526249	1.13405	1.16093	1.59964	1.67676	0.767179	1.32285	0.82195	1.05604	1.37212	0.79932	1.03511	1.15616	1.00444	1.75441	1.86562
CCDC58	1.9472	1.87002	0.840465	2.36253	1.53346	2.0793	2.32361	1.19496	0.283051	0.641874	1.32395	0.87138	1.31074	1.78609	1.62526	1.3074	1.11075	0.495427	1.48329	1.26229	0.602651	1.90714	1.52829	1.44522	2.02285	0.636211	0.21407	1.76729	1.13681	1.47561	0.631817	1.92084	1.04774	2.06691	0.954048	0.752157	1.54539	1.48746	1.35661	2.47843	1.15188	1.4135	1.39951	2.24295	0.782117	1.57882	1.54877	1.1717	1.40747
CCDC62	-1.34521	-0.83961	-0.930931	-1.31549	-0.607029	-0.928753	-0.28612	-0.453318	-1.81996	-0.747322	-0.73762	-1.25631	-1.49296	-1.02199	-1.40351	-1.44385	-0.71166	-0.916609	-0.127018	-1.49734	-1.91435	-0.798502	-1.45013	-1.85279	-1.28014	-1.0691	-1.51547	-1.13994	-1.41199	-1.41199	-1.63524	-1.70082	-1.76739	-1.26105	-1.57379	-1.26386	-1.74541	-1.29464	-0.731821	-1.50226	-1.35409	-2.4208	-1.47044	-0.142595	-2.13369	-1.3675	-1.73383	-1.38169	-0.0424432
CCDC65	-0.27041	0.0684008	0.149085	-0.357317	0.468805	0.394645	-0.0894451	0.605796	-0.102969	-0.0274577	-1.14376	0.185101	-0.261703	-0.832644	0.0383203	-1.09753	-0.510184	-0.758215	-0.76178	0.379154	-0.1687	-1.14646	-0.377468	-0.157122	-0.179815	0.185898	-0.210684	0.242731	-0.118948	-0.689426	0.201992	0.207403	-0.248052	0.393647	-0.105931	-0.84988	-0.505915	-0.33155	-0.5488	0.0479046	-0.285064	-0.0272284	-0.158421	0.901058	-0.215563	-0.241724	-0.166467	0.0465912	0.164937
CCDC68	-2.93341	-2.69315	-2.24869	-3.18753	-2.75011	-2.15671	-2.48514	-3.0546	-3.19034	-2.92465	-2.93781	-3.2545	-3.01162	-3.18371	-3.12302	-3.11414	-3.03858	-1.7767	-2.44636	-3.31511	-3.15575	-2.48761	-2.86088	-3.23709	-3.08194	-2.60321	-3.07906	-3.05724	-3.09598	-3.35657	-2.61198	-3.04153	-3.06164	-3.21997	-3.22166	-3.15112	-2.44344	-3.03139	-2.38395	-2.68515	-3.40224	-3.30782	-2.75548	-3.3555	-3.74281	-3.20633	-3.12687	-3.25938	-2.33229
CCDC7	-0.230866	-0.341273	-0.474447	-0.0177267	-0.918113	-0.291445	-0.135809	-0.332752	-1.10311	-1.53181	-0.645337	-0.938819	-0.734756	-1.02302	-0.636687	-0.852677	-0.766842	-1.06954	-0.866103	-0.432346	-0.422126	0.750255	0.102801	-0.63756	-0.0385157	0.199485	-0.174147	-0.0808616	-0.585324	0.0873381	-0.546981	0.169437	-0.533104	-0.48082	-0.269018	0.00930664	0.136087	-0.467379	-0.0776805	-0.610407	-0.323897	-0.245502	-0.223268	0.51758	0.1608	-0.0543866	0.0410116	0.0484688	0.175034
CCDC70	-1.5273	-2.38572	-2.2636	-2.1747	-1.93547	-1.6056	-1.72243	-2.15553	-2.45831	-2.2639	-1.24323	-1.72024	-1.52681	-1.93168	-1.69763	-2.05932	-1.62415	-1.68123	-1.71903	-2.15212	-2.2385	-1.74535	-1.46684	-2.30872	-2.15409	-2.88826	-1.38583	-2.11672	-1.93664	-1.87128	-2.55479	-2.369	-2.44366	-2.29885	-1.86988	-1.63876	-2.34852	-1.99465	-1.78058	-1.79039	-2.18705	-2.39669	-2.16336	-2.51811	-1.78558	-1.93136	-2.18016	-2.50515	-1.79091
CCDC71	0.844473	0.803666	-0.122301	-0.0690998	0.358919	0.326948	1.05414	0.611966	0.661922	1.41342	0.282268	0.89422	1.06928	0.904479	0.78968	0.437035	1.35281	1.165	0.927698	0.664736	0.502242	-0.150411	0.428816	0.694257	0.357566	0.806166	0.564824	0.697356	0.989932	0.610111	0.0179026	-0.0227573	0.515119	0.285249	-0.101858	0.00712	-0.249758	0.404822	0.245322	0.240623	0.173168	0.1313	0.514029	1.15517	0.537959	0.444688	1.13691	0.299408	0.486319
CCDC78	0.391046	-0.310156	-0.191525	-0.243182	-0.521663	-0.21863	-0.188287	-0.637306	-0.232224	-0.238409	-0.599014	-0.950612	0.0707047	-0.163528	-0.0134745	-0.720219	-0.0302647	-0.894347	-0.179156	-0.763277	0.46801	-0.236431	-0.0205661	-0.386318	0.207917	-0.227548	0.134862	0.558249	-0.319157	0.93388	-0.501214	0.310257	-0.0108116	-0.300873	0.692799	-0.1877	0.0499776	0.483347	-0.22265	0.310487	-0.336177	0.26462	-0.468817	0.380866	-0.662017	-0.228234	0.133637	0.0899732	0.158501
CCDC82	0.0673687	0.199659	0.588384	0.715599	1.09546	-0.153715	-0.179962	0.202135	0.424008	0.750919	0.837005	0.755938	0.679711	0.692963	0.617814	0.330041	0.0299385	0.926283	0.35182	0.184992	0.703243	0.627165	-0.184843	0.860407	0.37579	-0.167676	0.313542	0.283267	0.306707	-0.260271	0.144472	0.344194	0.268121	0.679637	0.0968741	0.226647	-0.264377	-0.336333	0.264939	0.256287	0.243083	0.015465	0.407905	0.795036	0.149476	0.173134	0.520941	0.254189	0.271944
CCDC91	2.00006	1.76439	1.31284	2.5203	1.87863	2.43862	1.60494	2.2617	1.70565	1.33903	1.61011	1.26874	1.24044	1.95111	1.96705	2.20076	1.96606	1.05873	1.35617	1.52059	1.31275	1.45881	0.774289	1.33129	1.58136	2.53585	1.07215	2.01648	1.20529	1.33688	1.08157	2.5133	1.98081	1.56778	1.78879	1.68434	1.36715	1.12351	1.09558	0.75609	1.79699	1.45412	1.3272	1.85223	1.69465	1.44166	1.62951	1.56399	2.1105
CCEPR	-2.58476	-2.84925	-2.88117	-2.83616	-2.87094	-1.93156	-2.18509	-2.63081	-3.06571	-2.67749	-2.62549	-2.99217	-3.09776	-2.79859	-2.85911	-2.9493	-2.94406	-2.94718	-2.66017	-2.43541	-2.53827	-2.46624	-2.50251	-2.74592	-2.46426	-2.32721	-2.31681	-2.44371	-2.46924	-2.30422	-2.51964	-2.35637	-2.12922	-2.43198	-2.39276	-2.44709	-2.32656	-2.39537	-2.25423	-2.54078	-1.27944	-1.58925	-0.849582	-3.26015	-1.84607	-3.58815	-1.71644	-1.73746	-2.96803
CCL19	-0.50731	-1.46727	-1.19802	-1.8068	-1.56065	-1.04772	-1.0919	-1.32332	-1.29594	-1.93784	-1.99607	-2.04584	-1.56828	-1.90116	-1.7262	-1.74408	-2.00088	-2.40599	-1.09127	-1.97375	-1.35535	-1.09669	-1.35535	-1.70016	-1.75146	-1.26113	-1.48691	-1.51824	-1.5381	-0.818315	-2.02906	-1.78976	-1.72976	-1.38494	-1.65131	-1.78872	-2.13746	-1.62445	-0.655485	-1.61972	-1.33039	-0.798034	-1.44844	-1.80249	-1.21768	-1.46543	-1.85082	-2.47818	-2.43516
CCL2	1.17397	0.380162	0.980112	-0.8728	-1.05759	-1.21324	-1.18031	-1.47108	-1.26326	-1.14937	-1.77746	-1.15524	-1.75322	-1.11341	-1.54179	-1.70145	-1.54662	-1.59738	-1.06991	-0.670953	-0.791183	-1.72025	-1.10991	-0.508762	-1.1636	-1.01839	-1.57102	-1.38502	-0.979464	-1.08104	0.773387	0.140484	-1.65999	-1.33458	0.291259	1.2558	-0.221655	-0.238324	-1.31756	-1.00908	-1.2291	-0.561189	0.686929	-0.640352	-0.353006	-1.47275	-0.888693	-1.29108	-0.00679989
CCL20	2.12932	2.04266	2.06466	1.08019	0.328719	1.36721	0.900619	-1.10624	0.145062	-2.47804	-2.32248	-2.01567	-2.36609	-2.82639	-2.57477	-2.86494	-2.477	-2.27406	-2.34591	-1.42821	-0.51084	-1.80656	-1.28051	-2.71076	0.916109	0.287181	-2.71126	-2.1405	-1.81848	1.87678	2.36906	1.89368	1.75758	1.45046	2.13171	2.61713	0.941458	1.63258	-0.912407	0.291776	0.217701	1.64261	0.183008	1.51531	-0.174864	0.440539	0.880774	-1.15313	0.705548
CCL23	-1.11013	-0.616862	-0.312111	-1.22853	-1.20254	-1.43632	-0.862669	-1.28372	-1.10375	-0.908664	-0.959213	-0.95199	-0.909978	-0.934702	-1.00972	-0.866723	-1.25046	-1.11175	-1.01687	0.392809	-0.423984	0.171527	-0.0935382	0.396149	-0.553419	0.429911	-0.0765362	-0.0727247	0.0943541	0.602671	-0.206785	-0.243001	0.209356	-0.167142	-0.469166	0.537347	0.0349972	0.248371	0.605512	-0.74346	-1.21859	-0.341953	-0.481366	0.391318	-0.0466341	0.299012	-0.781682	-0.828989	0.482407
CCL3L3	4.54914	4.56858	4.62707	4.23418	3.82978	4.49116	3.63538	2.88994	3.7617	0.314196	2.65003	2.82685	1.09442	0.861365	2.60963	0.240061	0.372069	0.34816	0.696244	3.50009	4.42663	3.4508	4.37191	2.90564	4.1614	3.81192	2.78306	1.87539	2.62778	4.82662	4.97307	4.78353	4.82553	4.33918	4.95671	5.07343	3.99897	4.12752	4.36373	2.51764	3.03483	3.52834	3.46156	2.47886	3.28844	2.80528	2.85107	4.24952	5.52869
CCL4	6.14793	6.15598	6.06076	5.28293	5.12576	5.95012	4.76159	4.2446	4.74375	3.60573	3.86514	3.60219	3.21562	3.50081	3.97725	2.36109	3.04712	2.7483	3.41531	4.32386	5.25411	3.99248	4.88497	3.44754	4.982	4.2786	3.59911	3.75083	3.35606	6.22968	6.29231	5.95134	5.85257	5.40572	6.34749	6.39738	4.93473	4.94941	5.11825	4.37744	4.87618	5.34457	4.47884	3.48905	4.65557	4.13252	3.68459	4.92017	5.4596
CCL7	-1.31357	-1.84311	-2.4642	-2.46014	-2.77771	-2.4826	-2.88144	-3.04362	-2.8226	-2.48371	-2.48905	-2.57196	-2.56776	-2.5186	-2.44534	-2.81585	-2.34816	-2.39337	-2.4052	-2.51485	-2.18131	-2.68282	-2.83413	-2.79436	-2.68078	-3.23254	-2.7063	-2.86803	-2.56198	-1.99326	-1.49143	-1.82597	-2.63414	-2.56886	-1.46982	-1.28304	-2.60376	-1.46904	-2.43026	-1.75058	-1.86902	-2.47331	-2.66297	-3.13132	-2.81485	-2.66417	-2.80706	-3.17882	-2.76049
CCL8	-1.65875	-1.47765	-0.816247	-2.09564	-0.152009	-0.543715	-1.85166	-2.14516	-1.91391	-1.77171	-1.9345	-1.67759	-2.2666	-1.32807	-1.96082	-2.10626	-1.13652	-1.80219	-0.927119	-1.0849	-0.974492	-1.09491	-0.672915	-1.08268	-0.897497	-1.5691	-1.51476	-0.30504	-1.16708	-1.15977	-0.791168	-1.20433	-1.70673	-0.410908	-0.581962	0.219376	-0.186709	-0.763465	-0.974032	-0.916815	-1.05875	-0.192497	0.919193	-0.756126	-0.24726	-1.29715	-0.348577	-1.46014	-0.676968
CCNA1	-1.57901	-0.905544	-0.748928	-1.10418	-1.14456	-0.723906	-0.92329	-1.61662	-0.69001	-0.882067	-0.58329	-1.5743	-1.13842	0.0540411	-0.422611	-1.08955	-1.01805	-1.31558	-0.184223	-1.59591	-0.00599966	-0.727595	-0.116309	-1.0894	-1.4231	-0.177121	0.136784	-0.634034	-1.67427	-1.41854	-1.56772	-2.06848	-0.769316	-1.58739	-1.98556	-1.58888	-1.6633	-0.873021	-1.33589	-0.607379	-1.157	-0.884824	-0.946989	-2.394	-0.503027	-0.997584	-1.18886	-1.47536	-0.642884
CCNA2	-0.0378941	0.140613	1.00325	0.778157	0.706358	0.520652	0.257719	0.95066	0.688037	2.64455	0.206587	0.291764	0.792719	0.409869	0.410212	0.493453	0.343188	0.796945	0.0842008	0.491298	-0.125321	0.513144	0.46085	0.257114	0.155125	0.0630853	-0.0941207	0.231784	0.0590338	-0.186873	0.467949	0.831983	0.480412	1.42138	0.380943	0.5137	0.116675	0.423304	-0.130696	0.132813	0.534524	0.0631354	0.397573	0.0199965	0.22807	0.113618	0.290218	0.0455443	0.554876
CCNB1	-1.43167	-1.7129	-1.29874	-1.47605	-0.859194	-1.01396	-1.11614	-1.10047	-0.768907	0.996736	-1.09382	-1.33576	-0.481553	-1.41741	-1.10251	-0.85995	-1.09527	-0.461529	-1.23235	-0.512572	-1.69842	-0.999065	-1.07069	-1.05543	-1.03247	-1.25988	-1.15886	-1.15131	-1.52974	-1.43626	-1.35071	-1.17257	-1.24397	-0.165844	-1.96383	-1.63416	-1.39767	-0.6666	-1.10004	-1.59923	-1.93243	-2.18263	-1.2135	-1.0774	-1.10871	-2.05638	-1.59003	-0.943748	-0.905343
CCNE2	-1.74504	-1.68333	-1.33787	-1.17422	-1.04097	-1.57021	-1.55484	-1.25185	-1.1047	0.362649	-1.06344	-1.43974	-1.33316	-1.45966	-1.05349	-1.45444	-1.404	-1.13646	-1.33213	-1.31172	-1.55013	-1.24451	-1.05908	-1.64232	-1.39689	-1.49081	-1.69758	-1.44451	-1.75266	-1.40547	-1.49103	-0.934201	-1.69866	-0.685895	-1.67766	-1.92436	-1.70849	-1.54116	-0.847949	-1.43714	-1.34488	-1.67018	-1.63873	-0.979429	-0.863393	-1.69053	-1.39094	-1.76291	-1.40465
CCNJL	3.40614	4.01292	4.05392	3.37441	3.14503	4.32485	3.7004	3.57399	3.38214	3.82841	3.83132	3.47404	3.51177	3.76615	3.80498	3.24052	3.77133	3.05186	3.64158	2.72448	4.0115	3.24178	3.63354	3.35223	3.06085	3.24719	3.40634	3.75317	2.84507	4.53365	3.20331	2.85841	2.86378	3.19154	3.18958	3.58248	3.20682	3.02894	3.26608	3.68517	3.15713	3.36702	3.38452	2.17225	3.69468	3.22796	2.54803	2.04971	2.85694
CCNL1	3.35403	3.08478	3.59792	3.8773	3.27587	2.92864	2.77702	2.98742	3.45401	2.11502	3.75089	3.12605	2.04476	2.09933	3.22586	2.14189	1.94297	2.08947	2.18474	2.80566	3.80315	3.49209	3.58214	2.89875	3.23669	3.07409	3.30975	2.64025	2.92416	3.60162	3.67672	3.7789	3.55531	3.28663	3.81728	3.6605	3.58708	3.19209	3.39775	3.58586	3.2476	3.30237	3.44376	3.54979	3.32253	3.31158	3.3006	3.03903	3.47964
CCNT2	1.0497	0.948133	1.74957	2.16492	2.23602	1.28273	0.915499	1.52193	2.20287	2.20709	2.16893	2.14081	2.2661	2.29754	1.94529	2.39308	1.66558	2.04924	1.95745	1.6296	1.88833	1.83807	1.34392	2.00362	1.7128	1.10313	1.84123	1.34308	1.62369	1.01681	1.57166	1.85322	1.78463	2.02159	1.44326	1.34421	1.81562	1.17994	1.03672	1.61583	1.46066	1.35022	1.51798	2.06881	1.48846	1.34697	1.28383	1.35461	1.79465
CCNT2-AS1	-2.89235	-1.80234	-1.58294	-1.84525	-1.21815	-3.00466	-1.94582	-2.66758	-2.38115	-2.29398	-2.1314	-1.39137	-1.74713	-2.0697	-1.56306	-2.57182	-1.94646	-1.85472	-2.26345	-2.11854	-2.05109	-2.26617	-1.55718	-1.84836	-2.36391	-1.75605	-2.51019	-1.96361	-2.07194	-1.2344	-2.95589	-2.10846	-2.35381	-2.01179	-1.4846	-2.64985	-2.05787	-1.80928	-2.56685	-2.37926	-2.09309	-2.58582	-1.27852	-1.43891	-2.55003	-2.33707	-1.70295	-1.7793	-1.80681
CCP110	1.47496	1.41487	1.18742	1.38622	1.87317	1.33723	1.49021	1.71299	1.85401	1.87581	1.66717	1.81142	1.66004	1.42673	1.75801	1.54096	1.00284	1.44195	1.2796	1.45006	1.40127	1.62836	1.18079	1.45414	1.06588	1.46273	1.27126	1.99535	0.997938	0.715574	1.61917	1.36426	1.14825	1.5571	1.32843	1.1511	0.890136	0.901328	1.73454	0.755556	0.898329	0.704571	1.29457	1.01147	1.37383	1.44143	0.951438	0.892654	1.06948
CCPG1	2.18644	2.22281	2.46276	2.48372	2.71095	1.56097	2.22719	2.23398	2.60768	3.0684	2.88223	3.13667	3.09857	3.13264	2.91754	3.59137	2.96046	3.21316	3.13911	2.61634	2.46379	2.50507	3.15683	2.85096	3.14011	2.33771	2.87392	2.64318	2.77837	2.07835	2.32768	1.87381	2.67633	2.88407	1.9194	2.72951	2.39917	2.39129	2.75029	2.49848	1.95149	1.87836	2.20661	2.13839	2.59262	2.79682	2.09627	1.79792	2.02638
CCR1	4.73127	4.96862	4.48797	4.75421	4.56744	4.61062	4.05211	3.71946	3.57514	4.37379	4.61559	4.93294	4.56266	5.11948	4.2631	5.15693	4.70008	4.88962	4.76075	5.17847	4.77103	4.36502	5.49486	4.95604	4.7878	4.54494	4.47918	4.35787	4.57513	4.51983	4.28678	4.22741	4.58865	4.64205	4.66569	4.88792	4.6781	5.25552	4.76408	3.67743	4.3516	4.73017	4.31058	3.01157	4.66082	4.24698	4.50254	4.09992	4.27148
CCR10	-0.922888	-0.0305829	-0.19682	-0.397506	-0.672026	0.622958	-0.375039	-0.102477	0.0814642	0.290743	-0.466069	-0.0046978	0.280749	-0.393032	0.00318486	-0.372072	0.355322	-0.0548645	-0.619027	-0.306691	-0.0458334	-0.584677	-0.245262	-0.0241248	0.399465	-0.166618	0.319611	0.00935485	-0.0625972	-0.462789	-0.278665	0.19803	-0.527549	-0.434023	-0.762694	-1.43739	-1.14534	-0.055329	-0.762742	-0.522982	0.224756	-0.325749	-0.138707	-0.353573	0.415227	-0.165956	-0.00998318	-0.191834	-0.449675
CCR2	2.18475	1.73456	2.35062	2.62449	4.00632	2.12024	2.48939	2.67868	3.97401	4.33239	3.63529	4.62002	4.24709	4.18678	3.85689	4.84669	4.36758	4.74289	4.18599	4.40616	4.28373	4.22574	4.5723	4.5608	4.12587	2.90951	3.8034	3.62314	4.06894	1.66623	2.354	1.86992	2.94407	4.23641	1.809	2.00535	3.12698	3.08271	4.23411	3.58853	2.99253	3.51402	3.95893	2.78655	3.48225	2.93271	3.04305	2.72198	2.88387
CCR3	2.15587	2.4824	2.10857	2.08394	2.33194	1.90432	2.36101	2.05371	3.15989	3.59708	3.06749	2.68785	2.92965	4.6465	3.28082	3.2395	3.63258	2.50595	3.72686	2.60721	3.41387	2.76722	3.09642	4.31307	2.76079	2.6258	3.73502	3.78651	2.43272	2.53843	2.06003	2.1553	2.19133	2.3627	2.07237	1.75945	1.91634	2.21544	2.65129	4.00817	3.15352	3.96132	3.57647	2.45645	2.33184	3.13641	1.58117	2.03977	3.00106
CCR4	-0.86676	-0.442768	-1.34111	-0.577302	-0.872517	-1.22248	-0.747093	-1.13847	-0.844482	-1.56696	-1.90025	-0.981199	-0.933244	-1.26426	-1.59849	-1.9851	-0.56264	-1.70716	-1.92168	-1.18859	-1.74974	-0.762711	-2.20843	-1.01037	-1.16276	-1.14481	-1.25161	-1.28017	-1.90029	-0.79744	-0.705587	-0.0910634	-1.45479	-1.14519	-0.904569	-1.30335	-1.65499	-0.994064	-1.26132	-1.49443	-1.00698	-0.704423	-0.593966	-1.47654	-0.636155	-0.836214	-1.32634	-0.923617	-2.43392
CCR5	1.77247	2.21687	2.61199	2.60585	3.72797	3.09733	2.55781	3.05146	2.33046	4.0246	0.784329	3.65257	3.0564	3.02906	2.9981	3.40266	3.7741	3.07561	3.12814	3.6218	2.58513	3.21005	3.37654	2.71386	2.84767	2.19456	3.38185	3.19807	1.51756	1.25367	2.0761	2.27025	2.41372	3.81274	2.75464	1.98531	2.128	2.7475	3.12997	2.57783	2.55606	3.3583	2.53503	1.16958	2.4747	3.40266	1.94412	2.63721	2.23667
CCR6	2.86097	2.65252	2.9273	2.90946	3.01835	3.18222	3.25063	3.35532	3.23384	3.0412	2.15319	3.32817	3.13832	2.44526	2.74659	2.54428	3.69756	3.60212	2.22199	3.03157	2.24434	1.72656	1.82847	3.10355	3.48957	2.61514	3.05171	2.88526	2.67162	2.657	3.07762	3.9663	3.42291	2.93825	2.93255	3.06559	3.03559	3.08591	2.02191	3.38942	3.06417	3.62262	3.4525	2.86043	3.05879	2.87274	3.48105	3.39459	3.3434
CCR7	4.16789	3.57121	3.7368	4.3209	3.81303	4.72985	4.60673	3.99509	4.44825	5.02345	3.91877	4.44601	5.08299	3.88639	4.49508	4.23234	4.42185	4.9509	4.1282	4.30961	4.19791	4.20135	2.18475	5.15156	4.10147	5.24208	4.29523	5.06493	4.10222	4.01518	3.73093	4.35643	3.50234	3.61198	4.27635	4.4383	3.46677	4.10416	3.74009	4.41668	4.93234	4.78838	5.54963	5.72206	4.47629	4.27014	4.69094	5.18137	4.60439
CCR8	-1.63215	-1.22568	-2.23587	-1.78306	-1.7138	-1.99392	-1.60071	-1.98717	-0.905356	-2.3819	-1.75098	-1.26101	-1.61653	-1.29315	-1.9158	-2.47961	-1.18542	-2.35875	-2.30108	-2.0755	-1.06947	-1.75437	-1.3638	-1.97496	-1.20164	-1.11562	-1.48208	-0.470476	-1.78482	-0.768179	-1.36331	-0.561536	-2.37044	-2.04399	-1.34563	-1.99455	-2.34824	-1.28265	-1.47828	-1.62626	-1.40481	-1.32453	-2.15617	-2.26545	-1.37055	-1.24645	-1.11954	-2.16301	-2.68065
CCR9	-1.56319	-0.987782	-0.383734	-1.38139	-0.863901	0.61119	-0.987188	-0.655659	0.618998	-1.09369	-1.34794	-1.56124	-1.39329	-1.18009	-0.796715	-1.07441	-1.29149	-0.742076	-1.76524	1.84671	-1.43015	-0.805553	-1.73022	-1.29538	-1.22878	-0.786788	-1.89279	-1.29298	-1.28588	-0.715345	-0.234407	-0.850135	-1.20718	-1.02768	-1.11266	-0.470136	-0.759605	-1.5744	-0.870377	-1.2522	-0.622456	-1.59213	-0.478318	-0.911082	-0.683798	-1.38869	-0.595692	-1.14213	0.13048
CCRL2	3.59884	3.62947	3.66022	3.26576	2.29855	3.11265	2.131	1.86549	2.02217	1.96569	1.7612	1.88707	1.95128	2.02255	1.60249	2.38636	1.93831	2.15881	2.165	2.25572	1.87	1.67838	2.24983	1.8771	2.45096	1.55415	1.8066	1.77567	1.66533	3.65489	3.74328	2.9898	3.27022	2.70936	3.81466	4.29305	2.81079	2.92773	2.07209	2.586	2.03104	2.35542	2.11291	2.21058	1.98265	2.00783	2.09346	2.08418	2.85272
CCT6B	-0.310278	-0.0163305	0.782903	0.265454	-0.0879473	-0.032679	-0.0399426	-0.271901	0.837196	0.291039	0.918028	0.338632	0.815254	1.06386	0.431367	0.449082	-0.205141	1.42201	0.427139	0.253205	0.00177636	0.0516675	0.184776	-0.114636	0.741384	0.276774	0.397371	-0.658539	0.599451	0.0601236	0.58603	0.712481	0.76337	0.966902	0.153965	1.14038	0.916209	-0.0841726	0.13148	0.676832	-0.0330854	0.222538	0.257257	1.58044	0.375483	0.167134	0.328578	0.64909	0.939239
CCZ1	-1.32598	-1.64679	-1.15998	-1.66485	-0.991893	-1.78173	-1.15921	-0.960258	-1.30998	-1.19352	-0.5247	-1.22649	-1.26177	-1.18951	-1.05831	-1.65672	-1.76535	-0.703338	-1.54012	-1.10707	-0.97778	-0.816038	-1.19771	-0.76778	-1.53148	-1.35321	-0.927863	-1.36545	-1.06751	-0.986079	-0.667821	-1.47482	-1.18486	-0.949539	-1.13439	-0.783437	-1.42961	-0.992099	0.624805	-1.86102	-0.877807	-1.38328	-1.33014	-1.76698	-1.01891	-1.72638	-0.962101	-0.393433	-1.20239
CD101	1.53645	2.0135	1.67019	1.47371	1.14306	1.26108	1.78668	1.44082	1.303	2.10626	0.573322	1.81875	1.68049	2.36231	1.73446	2.57561	2.09307	1.69211	2.06039	2.35615	1.12148	1.66863	2.65305	1.889	2.11678	1.55732	1.49063	1.65757	2.60461	1.59795	0.898883	0.795191	1.38513	1.2978	0.909008	1.8295	1.92128	1.61011	1.03692	1.56281	1.2222	2.16999	2.28564	1.0084	1.72095	1.78146	1.85491	1.40846	1.30755
CD109	-1.32554	-1.50027	-1.57909	-1.66639	-1.56274	-1.71839	-1.62099	-1.3423	-1.83926	-1.5267	-1.03317	-1.58342	-1.14485	-1.16282	-1.47617	-1.65906	-1.88555	-1.23306	-1.88783	-2.01477	-1.87749	-0.978226	-1.68017	-1.55984	-1.28173	-1.45523	-1.87263	-1.60396	-1.69023	-1.70979	-1.60922	-1.96548	-1.33049	-1.66708	-1.57815	-1.80776	-1.30033	-1.65834	-0.0998551	-2.07458	-1.41632	-1.7295	-1.77015	-1.64358	-1.38839	-2.01998	-2.41895	-1.80135	-1.81174
CD151	2.55147	2.09858	2.11767	1.75874	1.91013	2.41322	2.56537	2.283	3.41151	1.22894	2.9892	1.82348	2.51286	2.99333	2.32484	3.5212	3.21899	1.42855	3.00065	3.34462	2.7384	2.35126	3.69373	2.12074	2.35936	2.55674	3.19684	2.63188	3.22454	2.67487	2.13576	1.86153	2.66341	2.66708	1.46409	2.73926	2.55156	2.45296	3.02425	2.4745	2.6168	3.2275	2.61997	2.55834	3.00753	2.62124	2.79889	2.02307	2.56332
CD160	2.73779	4.61135	5.00755	3.33711	4.51095	4.16432	3.34297	4.73609	2.92339	3.9528	2.7046	2.8269	3.41935	3.21737	4.13796	0.527881	2.15885	1.65808	2.48488	2.80136	1.73936	2.99189	3.2899	3.00256	2.17884	4.15802	2.0416	3.68055	2.71337	3.35236	3.97676	4.28872	4.467	4.21507	2.68977	3.97796	4.26725	3.43723	3.45637	3.56934	3.19557	3.26057	3.61499	3.14974	3.73109	2.70394	3.26297	3.58379	3.62471
CD163	3.13054	3.1757	3.23381	3.02124	3.23242	2.66473	2.97429	2.53497	3.11835	3.34079	3.90986	3.71752	2.95738	3.60462	3.07103	4.15301	2.99262	3.29819	3.38597	3.35905	3.81056	3.39561	4.22355	3.0575	3.16377	2.83697	3.13369	2.78847	3.77984	2.50032	3.10064	2.34374	3.14659	3.31781	2.6719	3.26307	3.31745	3.13022	3.38921	2.62465	2.45383	2.83785	3.59817	2.05789	2.85606	2.36854	2.51129	2.94669	2.08632
CD163L1	-0.325233	-0.800038	-1.68864	-1.70851	-1.07607	-1.73461	-1.08705	-1.21987	-1.52772	-1.64293	-1.25926	-1.47136	-0.96273	-1.9174	-1.42796	-1.43887	-2.16891	-1.55788	-1.85698	-1.87055	-1.98732	-1.99733	-1.73024	-2.14491	-1.56575	-1.59624	-2.02746	-1.69022	-1.68119	-0.975963	-1.50382	-2.16018	-1.8899	-1.81442	-0.818199	-1.91033	-1.10786	-1.57707	-0.35171	-1.73351	-2.03154	-2.43158	-1.93708	-1.91363	-0.410735	-1.49096	-1.48591	-2.11537	-1.176
CD177	1.82505	1.62718	1.5371	2.05084	1.67827	1.56301	1.80125	1.58579	1.9865	1.25173	2.59791	1.75041	1.71649	2.26849	1.62807	1.33818	1.80982	2.18509	1.48419	0.0988157	0.102563	1.2673	3.0094	1.22437	0.466448	0.198125	0.753408	0.179414	0.744499	0.186288	0.0109461	0.62782	0.317733	1.09744	0.991085	0.63112	0.640004	0.0356121	0.799241	0.888425	1.42727	-0.653659	-0.882734	-0.546686	0.6969	2.55843	0.716319	-1.34098	-0.248591
CD180	2.59034	2.64631	2.06682	2.64432	2.65186	2.59151	2.50881	2.52749	3.08062	3.26582	2.10762	3.1418	3.08793	2.55809	2.78936	3.96214	3.48547	3.54106	2.99458	3.37069	2.50524	2.86481	2.91299	3.3723	3.24072	2.58191	2.63192	3.32903	2.97591	1.86917	2.05083	2.34507	1.94791	3.29947	2.33834	2.18028	2.45398	2.41782	3.58249	2.8985	2.82075	2.84715	3.15477	2.50501	2.7578	3.17315	2.51777	3.98702	3.03505
CD19	3.09908	2.34289	2.22179	1.99778	1.53324	2.98169	2.56709	2.4819	2.47434	2.25156	0.944351	2.0876	1.74581	0.62396	1.61358	1.14396	2.27836	2.67238	1.31219	1.5211	1.65216	0.854148	1.00068	1.90739	1.89001	1.76875	1.75656	1.76731	2.70482	2.22472	1.63096	2.48119	1.52075	1.57358	2.1554	2.23494	2.87212	2.42616	0.385716	2.57914	2.6379	2.53361	2.62055	2.93726	1.74864	1.96129	2.69005	3.33535	2.45443
CD1A	0.479653	0.809249	0.257543	0.178876	-0.200354	0.367241	0.612726	-0.294361	0.727807	0.942719	0.361507	0.183634	0.763	0.724788	0.744153	0.398714	0.522547	1.58665	0.841835	0.450278	0.926077	1.4348	0.831414	0.465069	0.912399	0.0560128	0.520513	0.726322	1.66206	-0.123706	-0.184624	-0.269101	0.206363	0.153801	-0.223751	0.38291	1.02452	-0.249247	1.12475	0.514251	0.129293	0.513021	0.811982	0.137047	-0.0846943	0.032176	0.0901984	0.751644	0.473846
CD1B	-1.13514	-1.71486	-1.83985	-1.96755	-1.97947	-2.71223	-1.55249	-1.92733	-1.73954	-2.38198	-1.30192	-1.80379	-1.93736	-1.67604	-1.7655	-1.92746	-2.37442	-0.690518	-1.89661	-2.06596	-2.46431	-1.5236	-1.92164	-2.22764	-1.81278	-2.10041	-1.93804	-1.51302	-0.911198	-2.09242	-2.03442	-2.54656	-1.75445	-2.04028	-1.89353	-1.78719	-2.13651	-2.13119	-0.765814	-2.08694	-2.01787	-1.83679	-1.20376	-2.01244	-1.78624	-2.14778	-2.07286	-2.41077	-1.69985
CD1C	3.71965	3.47586	3.37809	3.26191	2.6532	3.44163	3.58519	2.89982	3.42737	3.05644	4.32673	4.08261	3.15594	3.48229	3.45503	3.1773	3.45715	4.60647	4.00808	3.08678	3.36172	3.96021	2.8771	3.2861	3.35092	2.95544	3.20183	2.54718	4.17736	2.93413	3.4938	2.88842	3.30733	3.33297	3.29873	3.83647	3.74839	2.90746	3.92144	3.05664	3.27464	3.36199	3.92358	2.92066	3.05057	2.91514	2.89749	3.56803	3.05775
CD1D	4.39358	4.28368	3.91036	4.0292	3.97484	4.18311	4.45207	3.88827	4.42046	4.44334	5.52709	4.63998	4.8132	4.98947	4.44817	5.18521	4.5514	5.23194	4.93656	4.17332	4.77626	4.15743	5.38273	4.52001	5.32165	4.04981	4.84504	4.27262	4.94883	3.85066	3.92083	3.41317	4.5514	4.67075	3.50296	4.28244	5.0382	4.49736	4.97	4.81979	4.66329	4.61346	4.54899	4.67447	4.18374	4.02695	4.28426	4.30806	4.48095
CD1E	-1.54972	-1.02882	-1.74214	-1.35651	-1.4496	-1.78581	-1.02805	-1.80547	-1.18445	-0.90653	-0.33529	0.245905	-0.580659	-0.730486	-1.1745	-0.773552	-0.397327	0.362347	-0.358032	-1.63964	-0.653789	-1.38359	-1.06293	-0.450549	-1.55653	-1.64774	-0.941463	-1.76014	0.37008	-1.5504	-0.613621	-1.42572	-1.75493	-1.05003	-1.41538	-0.887458	-1.97638	-1.6837	-1.03467	-0.871003	-0.949441	-1.17437	-1.17847	-1.75421	-1.37766	-1.44745	-1.2972	-0.990487	-0.427084
CD200	-1.26087	-0.869429	-1.05065	-1.04137	-0.654094	-1.2869	-0.355332	-0.670103	0.475556	0.574629	-1.22554	0.490293	-0.124172	-1.63233	-0.770711	-1.72116	-1.42707	1.85201	-1.17084	-0.230781	-0.304637	-1.21191	-1.42128	0.981716	0.0253883	-0.49194	-0.0394522	0.520869	-0.0192936	-0.257302	-0.907612	-0.14397	-0.724395	-0.811469	-0.634044	0.328391	-0.898728	-0.441636	-1.08729	-1.36347	-0.953519	-0.659108	0.46335	0.117767	-0.963078	-0.0397638	0.0293108	0.744002	-0.213269
CD200R1	-1.8246	-1.69915	-1.37182	-0.883734	-0.102258	-2.15187	-1.4266	-0.982799	-0.0866935	-0.446781	-1.27783	-0.109692	-0.406846	-0.551198	-0.436131	-0.768643	-0.355604	0.0213428	-1.15588	-0.464943	-0.795592	-0.820926	-1.10382	-0.0345658	0.0430212	-1.7238	-0.213927	-0.761346	-0.830743	-1.26454	-1.5073	-1.39199	-1.2765	-0.574759	-1.10882	-1.1335	-1.74182	-0.967744	-1.07719	-0.469402	-0.218373	-0.238285	-0.589183	0.0983777	-1.07179	-0.517979	-0.643113	-1.08361	-0.393887
CD207	-0.943137	-1.77028	-1.78831	-2.2758	-2.37125	-2.23619	-2.20811	-2.12818	-1.99655	-2.07295	-1.82424	-1.83031	-2.56987	-2.49485	-1.61993	-2.18346	-1.95701	-1.69718	-1.83244	-2.77826	-2.24379	-1.77833	-2.14101	-2.42853	-1.88312	-1.84432	-1.72275	-2.57986	-2.12125	-1.48767	-2.29226	-2.4252	-2.31682	-2.2103	-2.20099	-1.71963	-2.08862	-2.06489	-1.07085	-2.21882	-2.02502	-2.32859	-1.84945	-2.44921	-1.91673	-1.37531	-2.27162	-2.52101	-2.1902
CD22	1.91888	2.13891	1.4825	1.76874	1.00322	2.05844	2.3147	1.75831	2.25871	1.71064	0.791675	1.70012	1.57371	0.670358	1.36162	0.788905	1.74821	2.35066	1.01673	1.51977	1.38637	0.855002	1.07979	1.80353	1.58624	1.24051	1.89888	1.4427	2.19257	2.14743	1.33219	2.13152	1.14983	1.42726	1.94154	1.89594	1.82971	1.74954	0.570152	1.96445	1.92943	2.00941	2.0884	1.99527	1.37817	1.75363	2.04141	2.50624	1.81221
CD226	1.52612	2.22801	2.36397	1.90785	3.45733	1.63733	2.12257	2.42836	2.63433	2.28554	1.73193	1.7131	2.04262	1.76579	2.11269	1.09761	1.73801	1.26401	1.65604	2.28717	2.53215	1.84713	2.81589	2.19212	2.15228	2.06718	2.08366	2.43332	1.36653	1.27712	2.80858	1.93494	1.56472	3.16616	2.19606	1.51574	0.839265	1.56455	1.1042	2.02902	2.03566	1.75178	1.88199	2.71142	1.78926	1.42776	2.14847	2.0936	3.09286
CD24	3.20076	2.6373	2.35348	2.76965	2.73373	3.0706	2.97927	2.9558	3.2898	3.01023	1.83486	2.93906	2.91774	2.6314	2.85987	2.36331	3.28787	4.57109	2.59443	1.95898	2.18328	1.72044	5.46275	3.10856	3.01025	3.10431	2.70847	2.55063	3.36313	2.22099	3.29342	2.67731	3.05196	2.71003	2.76071	2.22734	2.93678	3.36974	1.83959	2.45127	2.73941	2.33561	1.93931	3.68379	2.60332	3.4383	2.58458	2.50833	2.74373
CD248	0.501732	0.0530345	0.338828	0.787163	0.036225	2.22737	1.81134	0.888597	0.721557	1.22428	0.463235	0.643541	0.977984	0.0871808	0.902061	0.706741	0.753116	1.00005	0.817964	0.755086	0.485772	0.605218	0.440435	0.699631	0.566671	1.23755	1.39159	0.84378	1.50045	0.702811	0.504344	0.489743	0.438326	0.488474	1.41787	0.64884	0.745906	1.34446	0.870544	0.753403	1.20969	1.612	1.26083	1.15244	1.22046	0.758757	0.689197	1.73961	0.630096
CD27	4.87571	4.62807	4.33938	4.55415	4.22193	5.34332	5.07701	4.8829	5.06068	5.39458	3.78034	4.70753	5.01289	4.11636	4.95525	4.04449	4.77189	4.79711	3.88739	4.79741	4.52407	4.84108	3.0516	5.00103	4.7842	4.98653	4.79623	4.75864	4.7605	4.6054	4.11117	4.67189	4.30001	4.19319	4.61695	4.27216	4.23337	4.85106	3.89355	4.90496	4.95647	5.07664	5.1876	5.58914	4.95433	4.71263	4.97334	5.16888	4.73824
CD274	1.52112	1.68741	1.11692	1.53921	2.17626	1.03845	0.501074	1.52601	1.4143	1.39216	0.807311	1.35432	1.10113	1.36329	1.32655	0.880947	1.37498	1.069	0.932817	1.72398	0.80698	1.06728	0.659554	1.2728	1.4866	0.603156	1.27289	1.50351	-0.176247	0.664268	1.34398	1.55848	1.0709	1.24649	2.30747	0.803487	1.02679	1.18639	0.722137	0.737508	0.567507	0.340235	1.54353	1.03222	1.48963	1.19774	0.350573	0.299593	1.03091
CD28	0.91172	0.733373	1.04755	1.36573	0.995542	0.805753	0.913524	1.39204	1.48123	1.27932	0.10821	1.46129	1.13288	0.133059	1.18233	0.226372	1.02188	0.987319	-0.211419	1.10267	0.206636	0.80697	-0.47221	1.44666	1.23498	0.251265	1.00974	0.764118	0.507655	1.2031	1.38334	1.85966	0.655131	0.848456	1.57105	0.919969	0.481317	1.3204	0.23441	1.54721	1.26453	1.132	1.45522	2.04166	1.07351	0.768785	1.66239	1.37838	1.58649
CD300C	2.03699	2.42208	2.33745	2.09952	1.93526	1.5284	1.81521	1.88575	2.3576	2.80318	2.45744	2.17432	2.37542	2.89139	2.1112	3.50769	1.91023	3.50305	2.94328	2.23767	2.21023	1.77111	2.72233	1.93156	2.13748	1.49456	2.40597	1.02401	2.7052	2.20976	2.22834	1.57959	2.36674	1.9308	2.22453	2.05747	2.8164	1.78253	2.38051	2.54453	1.87332	2.54809	2.62372	2.26293	1.85634	1.90253	2.25877	1.93779	2.56446
CD33	3.30922	3.9029	4.09383	4.04003	4.20849	3.33545	4.33244	3.8224	4.52318	4.44163	4.98045	4.1926	4.57011	4.79951	4.46249	4.92777	3.98325	4.93932	4.96711	4.8456	4.68077	4.57758	5.07877	4.43415	4.76115	3.71688	4.65252	3.7525	4.85375	4.23032	3.97995	3.6972	4.59303	4.4261	3.89743	4.43117	4.80891	4.48158	4.77277	4.45959	4.04303	4.07041	4.42298	4.18469	4.41376	3.90315	4.58469	4.35096	3.9217
CD34	-1.04614	-1.06107	-1.80956	-1.06522	-1.07975	-1.60482	-1.67812	-1.71841	-1.66756	-1.87663	-1.39324	-1.00226	-1.67729	-1.72743	-1.27978	-2.13306	-1.72864	-1.50578	-1.71702	-1.181	-1.27817	-1.46136	-0.803738	-1.07485	-1.08107	-1.75162	-1.18142	-1.64075	-0.543338	-1.35442	-1.66821	-1.03026	-0.991141	-1.735	-0.626413	-0.806197	-1.59594	-0.962995	-0.755812	-1.01029	-1.50329	-0.631692	-0.977603	-1.04196	-0.230358	-1.24071	-0.336392	-1.80099	-1.40797
CD36	3.09044	3.19785	2.95045	3.26642	2.90591	2.30881	3.0396	2.55874	3.527	3.37393	3.37695	3.54769	3.37634	3.54842	3.1935	4.52692	3.25095	3.50417	3.67761	3.33729	3.04306	3.51891	3.80869	1.79876	3.18343	3.03074	3.42555	3.11796	3.51488	2.77546	3.12054	2.53631	3.08965	3.21222	2.52231	3.24408	3.08974	3.29778	3.7825	3.0386	3.18415	3.11888	3.06494	2.71917	2.8266	3.38953	3.55911	2.87362	2.88194
CD38	0.507821	1.66523	1.90679	0.981132	1.83965	2.21387	1.35048	1.68542	1.43768	3.67509	2.02637	0.1176	1.23823	0.944776	1.3729	1.4884	0.751933	1.52074	0.856512	1.29859	0.27019	1.04506	1.24838	0.693311	0.602222	1.34518	0.975608	1.09875	1.01708	1.60124	0.997497	0.994227	0.885885	1.45868	0.766895	0.931095	1.92597	1.59075	1.04483	0.914944	1.18554	1.31463	1.46264	0.993821	1.18165	0.857757	1.03406	0.950902	1.87894
CD3D	5.84039	5.96874	5.97788	6.43819	6.33268	6.43699	6.28993	6.53423	6.47517	6.23229	4.70224	6.14777	6.24882	5.99528	6.39783	5.13601	6.08915	5.72999	5.9496	6.56811	6.1872	6.19025	5.56233	6.12651	6.37352	6.14913	6.27465	6.30445	6.08561	5.81826	6.58236	6.37678	5.93355	6.53754	6.49502	5.6612	5.67392	6.13249	5.27485	6.31863	6.31237	6.25509	5.96919	7.17569	5.66992	5.75822	6.13045	6.08916	6.57183
CD3G	4.06957	4.11909	3.92466	4.79992	4.46415	4.53355	4.26813	4.50177	4.30261	4.10321	2.52367	4.09006	3.6216	3.54858	4.29849	2.95887	4.07803	3.56165	3.27723	4.15002	4.0335	4.41768	3.38689	3.98174	4.26857	3.54158	4.07566	3.82784	3.48612	3.87689	5.26865	4.76924	4.01623	4.59176	4.94405	4.00673	3.44234	4.15998	2.59758	4.8482	4.85251	4.69714	4.55124	5.01296	4.14831	4.40918	4.27094	4.05047	4.1395
CD40LG	1.11603	1.56672	1.26048	1.57383	2.08778	2.19121	2.19654	2.76273	2.34085	1.70399	-0.097503	1.94182	1.92446	0.448222	2.08899	0.70868	3.03288	1.89751	0.921843	2.84247	1.96333	1.91424	2.18919	2.60189	3.65033	1.33804	2.64695	3.44978	1.41838	1.66293	1.9531	2.11675	1.42613	2.1746	1.16674	1.73766	0.739464	1.97492	2.38736	2.17672	2.68809	2.50393	2.27514	2.78383	2.04572	0.667501	2.5304	2.66276	2.61194
CD5	3.27578	3.4647	2.67553	3.22846	2.88437	3.71291	3.44644	3.61142	2.9729	2.6354	2.09865	2.57788	2.86161	2.05848	3.0283	1.91817	2.66916	2.43372	2.28359	3.05589	2.72705	2.41054	2.58925	2.6849	2.92831	2.78854	3.06267	2.71596	2.49437	3.58285	3.30476	3.15421	2.59622	2.86165	3.37032	2.83313	2.54606	3.31686	2.31756	2.7809	3.17816	2.93214	3.08402	3.46633	2.9473	2.51947	3.05799	3.07194	3.10535
CD55	6.60705	5.8624	6.10409	5.65996	5.26963	5.50688	5.50754	5.4578	5.59947	5.57128	6.00122	5.35891	5.78388	5.8636	5.30672	5.7562	5.0951	5.61509	5.23039	5.57783	5.74891	5.49708	5.61148	5.65216	5.77997	5.64975	5.52976	5.14962	5.25058	6.16685	6.68128	6.11239	6.12185	5.69946	5.6346	6.82297	6.04649	6.18053	5.59884	6.06122	5.6725	5.40267	5.23669	5.09994	5.599	5.52375	5.13776	5.19665	5.80104
CD58	2.34115	2.66722	2.96997	3.00014	3.22254	1.83598	2.34752	2.55929	2.84345	3.23658	3.12002	3.224	3.28357	3.35729	3.04582	3.24187	2.42662	3.19466	3.30655	2.99653	3.01848	2.751	3.30683	2.91297	3.00058	2.39525	3.05219	2.02793	2.89803	2.60474	2.83005	2.41744	2.87633	3.18959	2.55214	3.01821	2.83859	2.82238	2.55544	2.67228	2.69396	2.6304	2.34758	3.04627	2.5118	2.63406	2.3441	1.74	2.87885
CD59	2.87909	2.68902	2.97647	2.78817	3.01684	2.86768	2.90597	3.08125	3.23543	3.56486	2.44433	2.93106	3.14727	2.66568	3.12987	2.7104	3.0703	3.39749	2.50485	3.13357	2.49256	2.65953	3.1005	2.92655	2.81019	2.5265	2.77362	2.93931	2.94746	2.7759	3.09282	2.76367	2.69734	2.71161	2.79775	2.67656	2.27552	2.85241	2.30959	2.55461	1.94835	2.22525	2.69661	2.76498	2.63231	2.5622	2.28075	1.79688	2.68849
CD69	4.68117	4.70152	4.82269	4.95817	4.71385	4.64219	4.29051	4.29129	4.59993	2.96812	3.95073	3.24847	2.51915	2.13314	4.36286	1.18169	1.67542	2.1151	1.48258	4.11562	3.92029	4.53491	2.96501	3.79774	4.48014	4.11251	4.38468	3.66424	4.17917	5.06846	5.1428	5.19402	4.48109	4.56724	5.24663	5.25784	4.15977	4.56371	3.7153	3.60533	3.84268	4.16999	4.64579	5.29007	3.44187	3.96762	3.65637	3.55035	4.30527
CD7	3.64453	3.82094	3.55648	2.92992	3.19951	4.13432	3.79143	3.59284	3.30221	3.66381	3.22904	3.21208	2.94743	2.91983	3.8655	2.81642	3.48091	2.69876	2.51435	3.67905	3.01808	2.53278	3.13687	3.51416	2.44462	3.13729	3.05887	2.99495	3.07074	4.07301	2.91308	3.14093	2.88741	2.78479	3.00452	2.80761	2.95752	3.47645	2.19184	2.69212	2.91137	2.94248	2.9644	3.29034	2.9622	2.3328	2.72334	2.89626	2.70093
CD72	2.25613	1.54512	1.71021	1.65166	1.58009	1.98274	1.69302	1.97877	2.20107	2.07942	1.16806	2.72432	1.95415	0.657647	1.4007	1.01911	1.72009	2.81832	1.40846	0.878152	1.41697	0.309659	1.18647	2.10257	1.81381	1.39554	1.27206	1.73764	1.84171	1.99745	1.23685	2.21832	1.37777	1.86774	1.53138	1.91685	2.47525	1.57547	0.056097	1.98824	2.05355	2.11669	1.96686	2.14872	1.58039	1.70026	2.21437	2.62771	1.94182
CD79A	4.58844	4.26546	3.50409	3.47887	2.8571	4.04859	4.31286	4.13821	3.96757	3.62369	2.55851	3.66265	3.29077	1.79757	3.31493	2.22708	3.53759	4.19706	2.20967	3.029	2.96261	2.09019	2.23649	3.58988	3.26838	3.08609	3.27326	3.07824	4.17206	3.78504	3.29823	3.95726	2.76077	2.93918	3.78845	3.51808	3.82876	3.99744	1.94567	3.53297	3.53347	3.81837	4.00379	3.72237	2.91386	3.05307	3.74122	4.20023	3.40671
CD82	2.66449	2.32416	2.60943	3.03337	2.37051	2.72551	2.30558	2.27655	3.12961	2.51599	2.43201	2.7351	2.73407	2.44391	2.7914	2.3245	3.27919	2.79638	2.63186	3.04523	2.94326	2.62683	2.80031	3.14424	3.44406	1.76887	3.061	2.51808	3.11	2.72337	2.97087	3.27543	2.85658	2.52483	3.06506	2.9693	2.97148	3.57464	2.06071	3.35441	2.83464	3.26855	3.15287	2.63453	3.23851	2.84423	2.56287	2.55626	3.04434
CD83	4.58212	4.44039	4.62759	4.54306	3.34874	4.34067	3.83409	3.27891	3.2921	1.24898	2.39628	1.8668	0.977664	1.22889	1.88442	1.24202	1.1023	1.1246	0.984345	2.69617	3.27906	2.86498	2.66094	1.84165	3.69106	3.18273	2.27076	1.52721	2.15785	4.59093	4.55294	4.5162	4.42534	3.58808	4.66767	4.98561	4.15619	4.04109	3.42092	3.84151	3.40502	3.03414	3.40295	3.60001	2.76956	3.06672	3.38177	3.49193	3.64882
CD86	3.61255	3.4823	3.781	3.26957	3.42856	3.44056	3.43483	3.28766	3.71863	3.94265	4.566	3.99287	3.90431	4.25394	3.48245	4.29827	3.47792	4.12633	4.06443	3.74958	4.12626	3.759	4.23133	3.86628	3.63055	3.36051	3.82064	3.14106	4.23362	3.36716	3.18994	2.81131	3.69162	3.8406	3.08441	3.59071	3.98785	3.58824	3.98456	3.22552	3.02294	3.48259	3.70096	3.48055	3.22612	3.31002	3.51021	3.32063	3.82714
CD8A	5.72664	6.05519	5.42612	6.5555	6.18316	6.42461	5.57371	6.70504	5.45704	5.92232	4.89899	5.77683	5.72231	5.99163	5.85009	4.40266	5.52315	4.94513	5.36296	6.52111	5.35276	5.45429	5.58443	3.87534	5.61371	5.14182	5.84565	5.63678	5.42011	5.3548	6.98789	5.98944	5.78067	6.52591	6.89721	5.00683	5.88087	5.90102	4.95753	5.87142	6.03595	5.55372	5.38477	4.63776	5.3053	5.88576	5.17521	6.02816	6.66087
CD8B	-0.214938	-0.262283	0.339503	0.207418	0.388708	0.449647	0.664534	-0.870142	0.0688982	-0.181471	-0.0761083	-0.278952	-0.16196	0.0567002	0.0518416	-0.303503	0.151235	0.0313996	0.168395	-0.261767	0.622848	0.362089	-0.497096	-0.014137	0.41083	0.81246	0.715315	-0.138314	0.0890552	-0.423287	0.434089	0.3019	0.488204	0.532422	1.38812	0.484147	-0.0165404	0.640318	0.102313	0.258097	0.387035	0.290959	0.265341	-0.41084	0.414	0.742379	-0.102611	0.156745	0.599914
CD96	2.00684	1.95797	2.79102	2.73358	3.076	2.55036	2.46901	2.82218	2.38335	2.602	1.55177	1.96381	2.07785	1.56362	2.48891	1.16741	2.06623	1.5605	1.24368	2.47707	1.85632	2.02971	1.20844	1.45782	2.3807	2.09963	2.11715	2.32948	1.80178	1.89718	2.72358	2.86192	2.55465	2.67544	2.57225	1.77228	1.71218	2.69892	0.892901	2.19252	2.32926	1.83885	1.67052	2.9382	1.62081	1.72732	2.16292	2.14654	2.80041
CDA	4.92255	4.66973	3.97182	4.57587	4.16293	3.96046	5.0886	4.14691	4.5968	4.82219	5.29044	4.9472	5.3509	5.65471	5.11508	5.84752	5.17167	5.50357	5.46062	5.19363	5.64145	4.88937	5.94188	5.13537	5.35144	4.11111	5.06949	4.42115	5.43634	4.63641	4.15756	3.62024	4.83546	4.59625	3.79842	4.53261	4.85736	5.40467	5.20308	5.43751	5.29177	4.9181	4.10785	4.62184	4.58345	4.67961	4.71074	4.39308	4.4097
CDC20	-0.608713	-0.176903	0.20231	-0.618906	-0.38462	0.0604436	-0.148955	0.00316821	0.232813	2.6362	-0.00606362	-0.270764	0.625672	-0.91454	-0.162183	-0.563894	0.206167	0.147248	-0.535491	0.697998	-0.291516	-0.417537	-0.0408656	0.0494546	-0.197554	-0.864093	-0.333173	-0.452024	-0.483602	-0.22554	-0.536932	-0.286078	-0.294526	0.450395	-0.25636	-0.573808	-0.335994	0.166358	-0.973243	-0.348205	-0.650877	-0.794926	-0.404852	-0.194867	-0.0832191	-0.553683	-0.314149	-0.188532	-0.117951
CDC37L1	0.792318	0.842367	0.875731	0.963292	1.28944	1.01828	1.26309	1.20251	1.39902	2.39988	0.688948	2.03219	2.07594	1.90393	1.71276	2.31034	2.00634	2.36428	1.93046	1.67605	1.40091	0.812261	1.25644	2.3234	1.47583	1.21574	1.31183	2.30559	1.27005	1.00489	0.762852	1.38762	1.17024	1.23727	0.840216	0.838433	0.935539	1.13304	1.42632	1.34664	1.48549	1.25637	1.59313	1.8956	1.22936	1.24531	1.26014	1.4774	1.80985
CDC42EP1	0.421393	0.234762	-0.541106	-0.230336	-0.206547	-0.235534	0.125053	-0.240553	-0.136276	-0.404758	-0.299656	-0.165926	0.380198	-0.387388	-0.354869	-0.193228	-0.41028	-0.106017	0.47743	0.346069	0.558262	-0.38285	0.170606	-0.31525	0.0258512	-0.57355	0.631097	-0.237253	0.336603	1.47747	-0.00774269	-0.338375	-0.594237	-0.11245	-0.0895941	-0.0229083	-0.022747	1.10197	-0.0211157	-0.639095	-0.094207	0.65331	0.670328	-0.239819	-0.0260217	0.160549	0.176084	0.0485552	0.17525
CDC42-IT1	-0.413479	-1.11167	-1.06632	-0.826133	-0.906984	-0.375513	-0.820828	-1.14097	-1.2549	-1.90465	-1.10649	-0.496709	-2.08826	-1.9859	-0.553892	-0.0679574	-0.257026	-2.22044	-1.88078	-1.64548	-1.40369	-0.693396	-0.995977	-0.834834	-1.81934	0.50405	-1.70324	0.722536	-1.55499	-1.76583	-1.17732	-1.45487	-1.47929	-1.44037	-1.12396	-1.38515	-1.4564	-1.71319	-0.0766349	-1.50666	-0.676997	-1.15994	-1.43122	-0.608607	-1.47147	-0.7001	-1.15735	-1.26183	-0.78601
CDC45	-0.0126661	0.0913035	-0.554953	-0.896133	-0.35756	-0.023541	-0.204732	-0.324779	-0.237435	0.555555	-0.877721	-0.964031	0.00803381	-1.30733	-0.692018	-1.31541	-0.481947	-0.562961	-0.630216	-0.393606	-1.16398	-0.833679	0.0174304	-1.09106	-0.750095	-1.62303	-1.13382	-1.69421	-1.04939	0.0261742	-0.529103	-0.968847	-0.979753	-0.237393	-0.700062	-0.708179	-0.340093	0.182998	-1.43656	-1.99148	-0.806716	-0.485579	-0.616343	-0.787703	-0.87264	-0.771986	-0.695091	-1.50065	-0.601458
CDC6	-2.57371	-2.51742	-2.27876	-2.6807	-2.42837	-1.76055	-2.38285	-2.19814	-2.29232	-0.233314	-2.56352	-2.45437	-2.28449	-2.89599	-2.53046	-2.5176	-2.53826	-2.41636	-2.48679	-2.03414	-2.64139	-2.25444	-2.05837	-2.8532	-2.63029	-2.25536	-2.72837	-2.50583	-2.59527	-2.4715	-2.47548	-2.76958	-2.58948	-2.00894	-2.62722	-2.9087	-2.35624	-2.35487	-2.42115	-2.59007	-2.74786	-2.80413	-2.59598	-2.55724	-3.41848	-2.48485	-3.14846	-2.64026	-2.3158
CDC7	1.78014	2.14628	2.44567	2.91595	2.66939	1.94707	2.01227	2.27104	2.60697	2.90786	1.83153	1.69412	2.03065	1.84337	1.84899	2.18589	1.85191	1.81018	0.612064	2.42242	2.64603	2.77348	1.82803	1.8936	1.05196	0.922694	2.11419	1.86812	1.07549	1.17987	2.54729	2.65262	2.79845	2.24716	1.58983	2.01052	2.80175	3.11886	0.363092	1.8119	1.79161	1.57848	1.59597	2.5295	1.82094	2.0078	2.04138	2.45135	2.73586
CDCA5	0.282938	0.542256	0.764676	0.013287	0.011565	0.234846	0.336445	0.227638	0.422297	1.68553	0.341362	-0.156902	0.213293	0.0267717	0.048922	-0.382697	-0.0128073	0.386537	0.178685	0.0849831	-0.498618	0.155142	0.577678	-0.391853	-0.0236853	-0.0319622	-0.45154	0.474954	-0.0236714	0.648934	0.0554309	-0.311584	-0.17553	0.22412	-0.175474	-0.322485	0.505006	0.643463	0.350065	-0.718222	-0.99325	-0.0210019	-0.249161	0.140887	-0.357793	-0.492561	-0.691481	0.220614	0.291021
CDCA7	-0.558143	0.0694548	-0.0260632	0.10267	1.20904	0.610411	-0.184275	-0.288736	0.146439	0.754033	-0.592612	-0.967725	0.0200558	-0.492302	-0.417336	-0.708034	-0.81095	-0.0672249	-0.547805	0.644605	-0.748026	0.147277	-0.0476623	-0.957313	0.39482	-0.249435	-0.790848	-1.07427	-0.832766	-0.333262	0.319438	0.358366	-0.463365	0.879377	-0.376474	-1.13829	-0.410071	-0.168117	-0.760324	-0.543526	-0.261741	-0.874066	0.0967145	-0.145488	-0.622601	-0.584428	-0.353736	-0.521554	0.343688
CDCA7L	3.72389	3.79002	3.6837	3.79153	3.46621	4.2515	4.0446	3.99168	4.36934	3.98495	3.24887	3.52977	3.61681	2.96939	3.22464	2.876	3.03492	4.4235	2.80115	3.46746	3.42956	3.60121	3.59757	3.72263	3.77772	4.1823	3.72931	3.91882	3.71857	3.40329	3.29192	4.21858	3.36149	3.17214	3.67076	3.89318	3.63515	4.08417	2.28456	3.89357	3.60703	3.3483	4.07917	4.06532	3.00839	3.20028	3.40448	4.04052	3.6824
CDCA8	-0.245644	-0.274091	-0.497422	-0.250317	-0.271744	-0.259153	-0.120878	-0.121796	-0.127816	1.0975	-0.430039	0.0598843	0.0232543	-0.724527	0.13043	-0.479525	-1.16258	0.375004	-0.0324763	-0.186052	-0.214111	-0.078101	0.109273	-1.2164	-0.0396753	-0.2366	-0.279454	-0.297248	-0.401445	-0.107609	-0.198337	-0.810292	-0.608939	-0.17089	-0.575513	-0.427483	-0.524599	0.573729	-0.415688	-0.239103	0.113574	0.142628	0.193388	-0.497333	-0.120894	-0.236775	-0.541073	-0.399561	-0.976211
CDH13	-2.12004	-2.50734	-2.20894	-2.29579	-2.02476	-2.90555	-1.68024	-2.2639	-1.5919	-2.97301	-2.74664	-2.02476	-2.84144	-2.01451	-1.98468	-2.15847	-2.39947	-2.03517	-2.27034	-2.49904	-2.85352	-2.15861	-2.09262	-2.51253	-2.24621	-2.47335	-3.07365	-2.20557	-2.38533	-2.54439	-2.51841	-2.45134	-2.10756	-2.60874	-2.61832	-2.11079	-1.74021	-2.80158	-2.24565	-2.68828	-3.13808	-2.66584	-1.95886	-2.24544	-3.28198	-2.00207	-2.68875	-3.0275	-1.98404
CDH18	-2.18818	-1.80243	-2.08348	-1.93811	-1.87344	-1.93502	-2.12299	-1.82509	-2.09178	-2.51749	-1.80002	-1.69514	-2.02447	-2.33284	-1.28034	-2.36519	-1.92691	-1.97528	-1.42489	-2.20383	-1.3362	-1.81992	-1.60606	-2.28841	-1.70886	-2.22881	-2.12918	-1.10314	-1.23718	-1.61807	-1.84704	-1.54724	-1.92817	-1.62961	-1.33897	-1.72918	-2.99226	-1.93878	-0.927195	-2.00929	-2.60764	-1.84742	-1.76728	-1.69176	-1.39559	-1.27184	-0.962809	-1.80982	-1.89929
CDH2	-0.0885578	-0.448267	-1.05265	-1.03357	-0.175828	-0.772835	-0.286103	-0.878756	-0.504425	-0.569633	-0.994705	-1.71731	-0.432428	-0.338146	-1.20564	-1.18428	-0.809142	-1.20598	-0.73754	-1.01995	-1.31942	-0.26498	-0.71837	-1.12863	-0.879866	-0.823554	-0.559755	-1.30771	-0.719056	-0.0735711	-1.07271	-1.506	-1.00163	-1.12623	-0.617815	-0.721216	-0.841262	0.304583	0.231301	-0.822334	-0.567817	-0.936121	0.683458	-0.499324	-1.21848	-0.727325	-0.90756	-0.675845	-1.24316
CDH5	-0.842775	-1.50389	-1.62268	-1.57538	-1.50272	-1.36867	-1.79365	-2.22408	-2.1205	-1.26859	-1.65766	-1.4644	-1.50356	-1.97846	-1.68031	-1.59043	-1.51703	-1.6176	-1.09843	-1.0294	-1.51624	-1.06044	-1.49962	-0.955801	-1.38857	-0.286584	-1.69101	-1.44251	-1.38283	-0.672004	-1.48453	-2.10729	-1.85013	-1.5561	-1.23026	-0.813869	-1.25973	-1.3049	-1.61582	-1.08414	-1.1356	-1.72298	-1.17459	-1.50119	-2.06035	-0.845005	-1.31616	-1.38527	-1.92989
CDHR3	-1.53424	-0.710336	-1.61234	-1.12987	-1.15769	-0.776088	-1.42923	-1.25945	-1.57502	-1.49724	-1.21529	-1.08784	-1.41297	-1.28388	-1.39491	-1.76365	-1.38332	-1.19986	-1.35402	-1.60383	-1.46333	-0.618083	-1.50213	-0.998204	-1.05512	-0.296679	-0.92806	-0.856611	-1.21072	-0.887147	-0.850351	-1.08603	-0.98841	-1.28758	-1.52849	-1.01561	-0.563907	-0.301899	-1.04439	-1.31882	-0.250884	-0.906903	-0.531339	-0.25851	-1.66816	-0.630886	-1.32538	-1.12187	-0.584131
CDK1	-1.20805	-1.24922	-0.267128	-1.25062	-1.22924	-1.13159	-1.37399	-1.37228	-1.2022	0.712307	-1.51087	-1.59092	-1.05905	-1.6974	-1.49698	-1.77723	-1.62449	-1.1031	-1.54111	-1.39729	-1.97887	-1.11969	-1.17941	-1.93443	-1.65734	-1.69214	-1.78891	-1.96034	-1.81909	-1.08671	-1.16129	-0.913663	-1.20209	-0.605426	-1.40518	-0.308024	-1.32746	-1.09636	-1.57813	-1.59736	-1.67945	-1.87995	-1.18264	-0.695958	-1.86414	-1.65142	-1.28618	-1.91247	-1.22377
CDK5R1	0.308048	0.478014	0.183854	-0.294833	1.11308	0.1956	1.10992	0.460356	0.929776	0.649924	0.0563861	0.913286	0.409834	0.614095	0.184286	0.494417	0.618571	1.19695	0.649434	0.504993	-0.13252	-0.214355	0.151225	0.393252	-0.339821	1.21527	0.411412	0.787051	1.01184	0.0295573	0.240202	0.435768	0.0111175	0.42181	0.130299	0.616104	0.10792	-0.0948059	0.0774131	0.63916	-0.00834489	-0.0761687	-0.139035	0.353768	0.686322	0.465299	-0.111028	-0.0325083	0.0402868
CDKL1	0.145682	-0.074004	0.344653	0.250374	0.445679	-0.164402	0.271002	0.189245	0.930481	1.5454	0.735185	0.805023	0.952134	0.586593	0.748429	0.779781	0.253377	0.648015	0.502891	0.190089	1.21618	1.28661	0.810746	0.947478	0.536369	0.0694416	1.17241	1.18631	0.861255	-0.134478	0.226424	0.302742	0.225228	0.724221	-0.0245275	-0.277579	0.146663	-0.110897	0.403467	0.592853	0.139199	0.198287	0.265183	-0.181906	0.464902	0.660492	-0.299535	0.510027	0.283219
CDKN1A	4.15158	4.02402	4.20075	3.90959	2.82627	3.79615	3.69135	3.77738	3.52692	2.16604	3.91968	2.52663	2.04541	2.18376	2.92442	2.09208	2.32868	2.08671	2.11389	3.55913	3.53823	3.41411	3.75548	2.83646	3.74144	4.09772	3.52107	2.65019	3.37979	4.16519	4.07752	3.62967	3.83767	3.39505	3.64115	4.25509	4.48113	4.16901	3.81844	3.13288	2.93371	3.27587	4.50603	2.25395	3.41674	2.9312	2.94816	3.62294	3.65394
CDKN1C	0.322699	1.29059	1.88923	1.31389	1.23144	1.57522	1.28136	1.48375	1.20805	1.56389	2.43077	1.23254	1.57027	2.1613	1.02024	1.71903	1.23293	1.71724	1.87957	1.58357	0.934959	0.425676	2.23779	1.64377	1.5552	1.50883	1.5091	0.041309	0.834378	1.85112	0.882824	0.869899	1.11016	1.39851	0.635361	1.72876	1.6707	1.18837	1.05733	1.95922	1.36236	1.84665	1.46897	0.721745	1.03861	1.13225	1.45562	1.26365	2.11788
CDKN2AIP	2.93012	2.27046	2.72002	3.09346	2.93972	2.54768	2.73254	3.26203	2.75199	3.01905	2.32977	2.68613	2.89734	2.27092	2.75027	2.42146	2.74713	2.98287	2.60542	2.0635	2.11363	2.30259	2.32638	2.7647	2.3813	2.62061	2.7656	2.30235	2.5998	2.1051	3.38923	4.0402	2.84285	2.6431	3.36746	1.98763	2.31302	2.73252	1.64345	2.55153	2.70273	2.42683	2.27029	3.27012	2.44146	2.456	2.18791	2.30338	3.0077
CDKN3	-1.20887	-0.765714	-1.10567	-1.14778	-0.786908	-0.762882	-0.716217	-0.614849	-0.3756	1.48642	-1.0124	-1.41338	-0.27957	-1.37449	-1.07987	-1.49096	-1.1146	-0.678341	-1.17491	-0.429039	-1.76507	-0.88732	-1.0462	-1.0733	-0.872108	-1.05591	-0.800948	-1.61588	-1.31033	-0.742317	-0.713249	-0.765	-1.46396	0.0378206	-1.30103	-1.53158	-1.75933	-0.815671	-1.34394	-1.96973	-1.19985	-1.68952	-1.31467	-0.159873	-1.38436	-0.894846	-1.68767	-1.02447	-1.5793
CDNF	-3.31008	-2.71148	-2.60992	-2.79674	-3.57844	-2.74476	-3.2177	-2.50159	-2.79674	-3.3077	-2.57017	-2.42438	-2.01435	-2.69079	-2.84324	-3.26408	-3.18922	-2.03876	-2.93745	-2.95384	-2.85201	-2.64679	-3.67715	-2.37018	-2.43542	-2.30805	-2.82923	-3.50556	-3.02175	-2.62084	-3.0107	-3.02396	-3.07929	-3.02166	-3.302	-3.02166	-2.67312	-3.0642	-3.17568	-2.22402	-2.72102	-3.44411	-2.73382	-1.29686	-3.15353	-2.99804	-3.03403	-2.98422	-1.94012
CDO1	-1.2601	-0.880391	-0.646757	-2.19851	-1.87916	-1.86027	-1.86196	-1.4311	-1.82561	-1.96149	-1.39044	-2.44278	-2.38106	-2.00807	-1.98558	-2.57079	-2.17467	-2.241	-2.04538	-2.11188	-1.56484	-0.976058	-2.3697	-2.2504	-2.25752	-1.64396	-2.51757	-1.66259	-1.70807	-1.10513	-2.23966	-1.4027	-1.84895	-2.06331	-1.0211	-1.66206	-1.95872	-1.56103	-1.01026	-0.908149	-2.16847	-1.99576	-2.01827	-2.58587	-2.18304	-2.36877	-2.33662	-1.08772	-2.06476
CDT1	-1.31954	-0.918983	-0.98365	-1.37857	-1.08473	-0.384676	-0.456549	-1.115	-0.806535	0.520913	-0.680217	-1.32173	-0.707404	-1.28431	-1.25075	-0.895912	-0.885477	-0.946883	-1.23504	-0.851818	-1.16657	-1.61155	-0.539113	-1.27199	-1.09956	-1.3735	-1.24191	-1.1095	-1.05838	-0.729363	-1.38494	-1.11228	-1.13173	-0.577694	-0.900991	-1.4052	-1.06165	-1.25562	-1.42257	-1.62617	-0.96853	-1.57841	-1.20547	-1.3001	-1.10624	-0.904008	-1.2217	-1.34957	-1.40105
CEACAM1	1.7621	1.68703	1.54991	1.58702	1.35288	1.71916	1.57373	1.39492	1.7655	1.53389	1.55179	1.23431	1.55513	1.50012	1.4644	1.3374	1.56488	1.67042	1.33138	1.47769	1.13344	1.32901	3.49189	1.76124	1.58432	1.50839	1.54752	1.16481	1.50675	1.59129	1.16362	1.30442	1.22345	1.27975	1.55414	1.27953	1.58687	1.47806	1.62605	1.32325	1.19018	1.55784	1.45756	0.901213	1.16834	1.57544	0.75605	0.443346	1.07387
CEACAM21	1.20214	-0.660042	-0.849796	1.16136	1.8656	0.985184	1.78656	1.72128	1.91226	1.68706	1.04863	1.67056	1.10687	1.43135	1.05553	0.838498	1.5803	1.84052	-0.581985	1.87303	1.37288	0.595721	1.3571	1.73282	1.52242	1.30927	1.73079	1.18986	1.53834	2.22569	0.771535	0.883168	-0.925825	0.583574	0.578276	0.629469	0.507999	1.68749	0.104	1.82988	1.68347	1.63924	0.94801	1.87609	1.55828	1.45443	1.31192	-1.37572	-0.895674
CEACAM4	3.49585	2.77106	2.18743	2.4611	2.33946	2.2575	3.26271	3.00697	3.19387	2.64514	3.21817	2.97177	2.48424	3.03941	2.58845	3.47876	3.01599	3.12609	3.39179	2.41861	2.71078	2.13971	3.18747	2.2111	2.61401	2.64533	2.60193	2.90425	3.43995	3.44764	1.59044	2.03814	1.75983	2.02509	2.54817	2.66555	2.63042	3.08654	3.28028	3.18679	3.02234	3.28323	2.37361	2.6241	2.32663	2.75534	2.31047	2.10029	2.45432
CEACAM6	0.522335	-0.184702	-0.377674	-0.0443198	-0.221048	-0.76177	-0.39874	-0.0485343	-0.153048	-0.526408	-0.54406	0.175497	-0.249237	1.39925	-0.542225	-0.401151	1.61131	2.56011	0.876005	-0.835844	-0.484863	-0.12811	5.96848	-0.643338	-0.0608662	1.48847	0.115177	-0.480849	0.225897	-0.365043	1.61227	0.0274625	1.44729	0.692865	-0.576734	-0.182148	-0.288918	0.148149	0.175698	-0.990879	0.596439	-0.098068	-2.23728	1.59733	0.723973	1.56103	-0.840311	-1.78674	-1.26287
CEACAM8	3.46196	1.96755	1.61837	2.12422	2.13954	1.75337	1.69003	2.17101	1.64992	1.32584	1.95101	2.26772	1.88809	4.85059	1.41439	1.87027	5.26206	5.19217	4.27937	1.17735	1.4124	2.21938	8.1486	1.95376	2.45166	5.16939	3.38797	1.38835	3.4891	2.2519	3.80677	2.35548	4.44323	2.94625	1.57264	1.57011	2.3106	3.09674	2.16602	2.09798	3.37491	2.62809	0.84626	4.19568	2.89879	4.24205	1.42962	0.0619163	1.21783
CEBPA	3.0586	3.32042	3.10177	2.91287	3.12562	3.33405	3.52513	3.25506	3.60661	3.7601	3.39654	3.85585	3.7993	4.20319	3.37038	4.64013	4.28813	4.37252	4.31589	4.46654	3.66032	3.1939	4.71698	3.80173	3.97172	3.48106	3.74428	3.39155	3.84125	3.54521	2.73604	2.46161	3.37524	3.47095	2.18459	3.21299	3.62073	3.22423	3.8982	3.54092	3.28655	3.47846	3.30634	2.92523	3.29877	3.2274	3.3813	3.13935	3.2051
CEBPD	4.39397	4.36563	4.32559	3.67254	4.15924	4.08203	4.62003	4.66016	4.3219	3.8335	5.40407	4.6902	4.10983	4.25181	4.42171	4.06779	4.00845	4.44086	4.13752	4.72013	4.72906	4.17887	5.24869	4.3389	4.41065	3.8472	4.5158	4.1815	4.92874	4.20325	4.58226	3.42055	5.09252	4.80688	3.64552	4.75872	5.50648	5.15118	4.73967	4.26016	4.32311	4.54928	4.7683	3.83345	4.03666	4.1308	3.8038	3.85094	4.0672
CEBPE	1.64115	0.936968	0.467501	0.762044	0.954682	1.05976	1.96353	1.59718	1.21136	1.79966	1.67726	2.01835	2.05538	1.87806	1.12013	2.02835	1.46235	1.77978	1.73313	1.67468	1.70186	1.30303	3.16051	1.97531	1.82598	1.16816	2.2025	0.881153	2.10349	1.25217	1.70914	1.50037	1.51197	1.91273	1.91635	1.70623	1.42077	1.65551	1.75177	1.6773	1.57132	1.57418	1.52088	2.18944	1.61239	1.82026	1.73865	0.883545	1.58749
CEBPZ	4.13089	3.55636	4.65779	4.48528	4.24718	5.09171	3.92746	4.77494	3.84338	4.176	3.34855	3.76669	3.72709	3.59358	3.38192	3.82149	3.67118	4.06165	3.67581	3.56935	3.34691	3.21788	3.36591	3.60325	4.13864	3.45182	3.33159	4.211	3.17797	4.51013	4.57611	5.07702	4.27998	4.03075	4.45335	4.52576	4.08713	3.68866	3.33052	4.18818	3.8496	4.00084	4.03845	4.7596	3.53577	3.63228	3.80729	3.95746	4.37073
CEBPZOS	1.27975	0.871487	0.392786	1.15304	1.29618	0.718174	1.26595	1.0578	1.5558	0.812401	1.03439	1.44557	1.42019	0.646087	1.23796	0.762598	0.146519	0.96536	0.776313	0.586855	0.555332	0.708108	0.108885	1.19571	-0.137287	1.05165	0.666797	1.01341	1.40327	0.600775	0.932594	0.878925	0.773481	0.781408	0.584961	0.315059	0.257983	0.583399	0.386448	0.759647	0.992581	0.783567	0.404425	0.875491	0.345396	0.355168	0.849476	0.745407	1.1041
CECR6	2.1715	2.60251	2.15457	2.11181	2.44457	1.61609	2.88618	2.07831	2.31039	2.64258	2.2624	2.68027	2.92762	3.09142	2.66357	2.7746	2.96982	2.95052	3.22981	3.63374	3.06032	2.45548	3.41215	3.02981	2.9122	1.86648	2.71716	2.58672	2.23973	2.09588	2.44142	1.57362	2.2678	2.66823	1.60613	2.40099	3.50853	2.78712	2.95279	2.1879	2.045	2.14904	2.48435	1.78257	2.65214	2.47256	1.96614	1.98134	1.88072
CECR7	-1.32685	-2.05287	-2.22806	-1.58466	-1.51927	-1.48927	-1.28773	-1.3455	-1.63666	-1.96569	-1.44757	-1.62704	-1.44757	-1.47191	-1.31762	-2.34285	-1.46207	-1.27384	-1.48512	-1.30416	-1.89398	-1.62639	-1.38276	-1.63419	-1.64351	-1.9995	-1.07493	-1.4088	-0.72733	-1.6968	-1.61131	-1.48561	-0.962297	-1.75149	-0.999217	-1.58495	-0.329183	-0.313813	-1.90723	-2.28842	-1.50086	-1.91913	-0.809691	-1.56985	-1.78972	-1.39169	-1.1214	-1.21699	-2.06435
CEL	-1.41383	-1.69674	-1.57274	-1.85625	-1.68698	-1.80516	-1.77696	-1.6181	-1.27151	-1.52534	-1.73093	-2.15532	-1.40566	-1.95939	-2.03002	-2.01002	-2.06623	-2.10395	-1.77388	-2.41006	-1.7943	-2.81038	-1.80138	-2.50101	-2.24275	-2.41574	-2.62792	-2.6582	-2.79138	-2.36602	-1.92768	-2.73246	-2.20233	-1.95378	-1.38571	-2.12495	-2.64834	-1.98241	-2.23464	-2.34327	-2.15927	-2.50127	-2.23964	-2.8089	-1.98755	-2.42967	-1.7352	-2.68816	-1.81513
CELF6	-0.354104	0.272239	1.05595	0.980887	0.809906	0.300621	0.100227	0.10439	0.360915	0.458895	0.252365	0.165843	0.258881	0.759459	0.413643	0.545507	0.175907	0.575808	1.17934	0.499845	1.05532	-0.0965769	-0.106858	-0.520896	0.882026	1.04321	0.393992	-0.247031	-0.423333	0.454865	-0.178682	0.784608	-0.00370153	0.818022	0.313914	0.601047	0.683641	1.05199	-0.912073	0.286027	0.478812	-0.0788885	0.168372	0.874292	0.385769	0.35012	0.40739	0.406796	0.233565
CELP	-1.21201	-0.759588	-1.2949	-1.56147	-1.13731	-1.31465	-0.716864	-1.19576	-1.59694	-1.52169	-0.9853	-1.12881	-0.937694	-1.45396	-0.931556	-1.55309	-1.17635	-1.05959	-1.25163	-1.34094	-1.25112	-1.6115	-1.01471	-1.11279	-1.24358	-1.44367	-0.619112	-1.0568	-0.599341	-0.120628	-1.03577	-0.920893	-0.639633	-0.841442	0.597875	-0.506762	-1.40522	-0.783504	-0.999149	-1.81747	-1.23758	-1.09146	-1.63994	-1.06922	-0.870182	-0.474071	-0.389484	-1.13807	-1.5116
CELSR3	0.850195	0.705333	-0.794079	0.443508	0.542565	0.3805	0.736547	0.195616	0.0487557	0.633617	0.380154	0.281767	0.810128	-0.00427242	0.282347	-0.0283304	0.861694	0.918316	0.678127	1.20421	0.434425	0.259689	1.00603	0.383284	0.793699	0.427861	0.519236	0.290177	0.295324	0.453817	0.85318	1.08325	1.3439	0.357149	0.663451	1.06744	1.12102	1.47181	-0.165284	0.74045	1.09895	0.725671	0.323267	0.704547	0.691121	1.09699	0.324097	1.63787	0.993977
CELSR3-AS1	-1.72529	-2.73376	-2.16789	-2.14396	-1.61475	-2.79778	-2.41894	-2.37745	-2.41203	-2.31618	-2.39184	-1.55593	-1.83951	-2.65238	-2.19455	-2.36321	-3.21279	-2.16007	-2.06918	-2.08239	-1.84038	-1.84407	-1.90045	-1.91937	-2.18019	-1.90253	-1.56838	-1.99225	-1.98126	-2.22829	-1.88039	-2.16481	-2.34597	-2.32983	-1.78667	-2.13706	-2.36608	-1.62575	-2.9781	-1.34607	-2.68174	-2.49844	-2.50024	-2.18816	-1.24312	-1.91693	-2.40748	-1.93336	-2.67908
CENPC	1.41779	1.03497	2.60423	2.20016	2.83285	1.8237	1.08976	1.94143	1.84575	1.63247	1.81451	1.79349	1.38258	1.65192	1.87788	1.2417	1.56041	1.21693	1.16226	1.76259	1.60258	1.36278	1.64774	1.99869	1.66013	1.63513	1.54548	1.72642	0.898889	1.71748	1.8902	2.60743	2.41411	2.58045	1.27781	2.17973	2.28255	1.97759	0.833991	1.6269	1.79248	1.42343	1.77391	2.36378	1.90839	1.58218	1.95526	2.16032	2.37219
CENPE	-2.31166	-1.64691	-1.64691	-2.25265	-1.24986	-1.24069	-1.1358	-2.17068	-1.40053	0.388318	-1.0626	-1.93596	-0.998048	-1.73049	-2.24323	-1.82721	-1.8162	-1.38519	-1.90932	-0.533645	-1.87865	-0.677077	-2.00036	-2.64073	-1.11513	-1.12411	-2.34991	-1.91104	-2.70529	-1.90277	-1.86966	-2.11614	-1.97246	-1.54978	-2.29859	-1.65781	-1.2812	-2.11577	-1.04967	-1.89746	-1.67578	-1.83104	-1.86263	-0.578791	-2.23307	-1.78337	-2.83989	-2.35488	-1.24566
CENPH	0.369454	-0.0235067	-0.637854	0.529665	0.186694	0.139293	0.60308	0.640062	1.41491	1.42809	-0.429672	1.69527	0.897531	-0.138247	1.04079	-0.22785	0.469344	0.722975	0.148154	0.227568	0.197978	0.177382	0.369881	0.406029	-0.649513	0.268849	0.442616	-0.572149	0.22827	0.547464	0.293241	0.273938	-0.170371	0.486507	-0.0291774	-0.384827	0.0635625	0.313684	0.2438	-0.627475	0.405786	0.469838	0.449848	0.259803	0.175902	-0.240113	-0.756713	-0.115431	0.258352
CENPJ	0.0465492	0.162762	0.9383	0.488678	1.17605	0.360449	0.536612	0.533899	0.784634	0.957608	0.863405	0.426766	0.498424	0.350354	0.204002	0.298807	-0.0958047	0.648309	0.557597	0.842814	0.783806	0.490843	0.604994	0.653949	0.817319	0.645704	0.893525	0.26132	0.609082	0.747491	1.0273	0.850826	1.13568	1.14378	0.843296	0.429228	0.785001	0.812385	0.120029	1.56851	1.13134	0.886961	1.11142	1.10236	0.80669	0.313387	0.863623	1.167	1.56696
CENPK	-0.765589	-0.232197	0.611083	2.67379	1.75584	-2.05459	-1.75219	1.74594	1.23737	0.358788	0.147742	1.77694	1.99003	-1.43643	0.827682	-1.4673	-1.92369	0.902378	0.433877	1.83562	-0.894789	1.461	0.76546	-0.706614	1.08948	1.32799	0.280668	1.90603	0.35183	0.139686	0.517472	2.47771	1.02677	1.30492	1.8985	1.4763	0.24179	1.30983	-0.0649148	-1.83886	1.77705	0.699184	1.24428	2.51626	0.762057	0.974039	1.688	1.09287	2.13304
CENPL	-0.287806	-0.088977	-0.460612	-0.393281	0.60068	-0.373304	-0.353275	-0.040473	-0.181634	1.08508	-0.423965	-0.00848759	0.480661	-0.0667454	0.0982439	-0.56922	0.135027	0.363866	-0.484296	0.321741	-0.22273	-0.133009	-0.154166	0.148647	0.306652	-0.650072	-0.106267	0.19588	-0.580237	-0.228314	0.251376	0.379038	-0.0805777	0.458876	0.121611	-0.608954	-0.10651	0.144448	-0.968511	0.841051	0.356315	0.517526	0.0199975	0.715528	-0.13697	0.197588	-0.279043	0.434197	0.251057
CENPM	0.495772	0.920972	0.409234	0.464111	0.468632	1.31863	0.454791	0.447594	0.61938	1.53388	-0.0168667	-0.144579	1.08116	0.356757	0.204234	-0.360965	0.461712	0.27162	-0.286354	1.37134	0.364147	0.69005	0.187576	0.778335	0.546957	0.596578	0.453111	0.68134	0.451849	0.32354	0.727175	0.706345	0.389484	0.819121	0.795171	-0.291044	0.249415	0.667805	-0.122892	0.290559	0.747874	0.344104	1.09512	1.25438	0.565471	0.713164	0.68202	1.38489	0.981713
CENPQ	-1.46923	-1.78625	-1.26902	-1.46232	0.157885	-1.34824	-0.907251	-0.779906	0.255718	1.29607	-0.769657	0.177431	-0.143463	-0.468608	-0.948582	-0.66034	-0.839177	0.686088	0.192143	0.165141	-0.130227	-1.01594	-0.0884196	-0.326651	0.496814	-1.19956	-0.653984	-0.219204	-0.451844	-1.50132	-1.72094	-1.5623	-1.29337	-0.0768476	-1.98104	-1.61892	-0.866126	-1.69432	-1.36568	-0.684492	-0.668019	-0.584969	-1.16661	0.381656	-1.72631	-1.15493	-0.704155	-0.762185	-0.446208
CENPU	2.58445	1.76881	2.06808	1.85278	1.23758	1.87638	1.25587	1.59111	1.71431	2.26601	0.932567	1.5575	0.914322	1.25976	1.50199	1.26224	0.832653	1.5218	1.62606	1.53509	1.50259	1.56359	1.33218	1.48134	1.01667	1.58444	1.45289	1.0894	1.06844	1.99828	3.00499	2.15776	1.52001	1.14336	2.36281	3.26056	1.79315	1.09268	0.731337	1.71299	1.44513	1.40639	1.66415	2.21294	1.26928	1.22353	1.19373	1.40122	1.98043
CENPW	1.85368	1.43602	2.58977	2.06966	1.60296	1.90787	1.77244	1.66452	1.85307	2.93495	1.78631	1.86895	1.77209	1.63276	1.23261	2.3755	1.56994	2.52576	1.63257	1.85413	0.854404	1.67179	1.89325	1.65324	1.92464	1.0042	1.50898	0.490768	1.67664	1.44126	1.96149	2.00294	2.27112	1.86171	1.44068	1.91648	2.01905	1.90653	1.63691	1.51745	1.6875	1.82021	1.43208	2.12761	1.43829	1.08409	1.71757	1.61226	1.87214
CEP120	1.82586	1.80574	2.51166	2.63498	2.75865	1.29599	1.45401	2.08294	2.72378	2.64159	1.85211	2.50696	2.41319	1.96051	2.16643	1.63012	1.69259	2.10903	1.72411	2.01463	2.0096	1.80398	1.44009	2.28666	2.39482	1.8637	2.36706	1.34597	2.04731	1.7504	2.85071	2.70141	2.32278	2.71028	2.8476	1.7972	1.92127	2.15907	1.27428	2.32807	1.85149	1.96417	2.36626	2.0708	2.10249	1.98098	2.36391	2.04193	2.52177
CEP126	-0.919055	-0.817021	-0.116656	-1.17899	0.268517	-0.588123	-1.03017	-0.123763	-0.506382	-0.224177	-0.643849	-0.681146	-0.259035	-0.218648	-0.0207875	-0.761885	-0.176731	-0.471002	-0.662785	-0.378963	-0.403448	-1.01059	-0.9601	-0.385067	-0.769915	0.193427	-0.784861	0.417013	-1.14939	-0.654934	-0.258643	-0.258935	-0.325019	-0.0678626	-0.691588	-0.859239	-0.885675	-0.685429	-0.970452	-0.758107	-0.471184	-0.791836	-0.0859507	0.00466895	-0.318065	-0.33804	0.00912098	0.27499	-0.04957
CEP19	2.88536	2.63456	2.54562	2.61609	2.93889	3.06452	2.43765	2.74946	2.89131	3.38075	2.65955	3.1559	3.61365	3.09781	2.80662	3.60668	3.92216	3.66686	3.19075	3.44336	3.18273	2.14672	3.37395	3.51679	3.61861	2.77431	2.74993	3.7392	2.28975	2.76751	2.53183	2.17438	2.67736	3.04997	2.46755	2.32906	2.73181	2.87955	3.08628	3.3183	2.58991	2.82486	2.8277	2.3591	2.77829	3.19783	2.50415	1.83343	2.65834
CEP192	1.81341	1.85462	3.11256	2.97627	3.4912	2.12514	2.13678	2.37957	2.79815	3.64532	3.09648	2.6059	2.98241	3.22338	2.58129	3.36844	2.5171	3.41593	3.10329	2.69985	2.79663	3.10644	2.12995	2.77621	2.69328	2.21462	2.84836	2.79697	2.23857	2.02123	3.06554	3.19137	3.04913	3.19949	3.0071	2.66103	2.87782	2.35836	2.1586	2.7931	2.77348	3.31351	2.56603	3.00267	2.23353	2.34572	2.64823	2.92973	2.78449
CEP290	-0.578863	-0.563903	-0.45922	0.821847	0.626155	0.368875	-0.370258	0.0519416	-0.0536606	0.165528	0.315667	0.0474752	-0.334437	-0.159778	0.237573	-0.0975177	0.0315964	-0.20902	-0.32059	-0.331476	-0.118546	0.434254	-0.468477	0.368909	0.292204	0.182442	0.133976	0.423731	0.105572	0.0409963	0.864819	0.748619	0.938671	0.812014	0.86284	0.737356	0.0686386	-0.011577	-0.555923	-0.0461968	0.338806	0.0551215	0.4076	0.945386	0.252151	0.167023	0.724675	0.466643	0.62198
CEP44	-0.0674658	0.234278	0.706293	0.626752	1.1772	0.282057	0.116193	0.449572	0.91824	1.57931	1.05166	1.15018	1.48468	1.49828	0.928822	1.29573	0.954139	1.53137	0.945816	0.889524	1.09864	1.19358	0.57917	0.90385	1.11826	0.426406	1.01882	1.21408	0.716431	-0.0938185	0.248298	1.11106	1.00218	1.3098	-0.0161167	0.236821	0.687397	0.894726	0.488329	0.981336	1.00248	0.767932	0.97453	1.18811	0.616147	0.709513	0.857091	0.985178	1.11111
CEP55	-0.689481	-0.0208133	-0.517674	-0.539598	-0.593521	-0.694675	-0.675746	-0.484011	0.294092	3.6747	-0.92157	-0.694805	0.335334	-0.740594	-0.523645	-0.448704	-0.5132	0.490799	-0.254492	0.127375	-1.13428	-1.07317	0.00324253	-0.104973	-0.48541	0.0671663	-0.829579	-0.869637	-0.718923	-0.573384	-0.983916	-0.869637	-1.15619	-0.110038	-1.34025	-1.24157	-0.725485	-0.241232	-1.00227	-1.20374	-0.266356	-1.39353	-0.361312	-0.630753	-0.667442	-0.852038	-0.455817	-0.393526	-0.301972
CEP70	-1.67575	-1.55566	-1.05662	-1.0709	-0.970737	-1.27116	-1.68526	-0.84045	-1.02389	-0.754395	-1.7587	-1.63659	-1.24709	-1.65001	-1.50657	-2.2886	-1.75862	-1.60672	-2.19593	-1.48846	-1.31097	-1.08098	-1.63602	-1.1047	-1.17364	-1.01269	-1.32868	-1.27455	-1.72638	-1.5265	-0.615426	-0.661438	-0.821561	-0.811411	-1.08983	-1.40783	-1.24433	-0.601227	-1.45451	-1.40087	-0.802071	-1.5515	-1.09019	-0.139489	-1.58124	-1.7188	-0.92765	-0.559427	-0.878716
CEP72	-0.382801	-0.50313	0.769714	0.755744	1.25025	0.370437	-0.0958476	0.276818	0.221006	1.26015	0.616694	0.247799	0.621461	0.167136	0.424356	-0.17146	-0.569757	0.464355	-0.0979738	0.489487	0.486896	-0.369496	0.991203	1.0406	0.450136	0.880275	-0.114535	0.426814	0.332315	0.742172	0.619983	1.02702	0.80433	1.22283	0.833798	-0.0698187	0.733335	0.438741	-0.473464	0.690539	0.719641	0.205944	0.806109	1.14373	0.216236	0.362336	0.369283	0.398154	0.922749
CEP76	-0.676199	-0.335202	-0.136307	-0.0184269	1.19336	-0.27263	-0.209978	-0.134942	0.754522	1.54376	0.221288	1.25528	1.30686	1.04114	1.01316	0.98316	1.04261	1.56883	0.965261	0.71848	0.633775	0.797542	0.418244	1.24078	0.920419	-0.0113928	0.461174	0.965615	0.175431	-0.493079	-0.314716	0.21023	0.398004	1.00853	-0.321148	-0.399389	0.0705664	0.140951	0.441026	0.307922	0.405124	0.155496	0.547764	0.598169	-0.236117	-0.538719	0.201096	0.211799	0.490384
CEP78	2.302	2.35157	3.51388	2.66786	3.96129	2.578	2.01462	3.08755	1.85894	2.93448	2.86834	2.14994	2.31811	2.67621	2.86653	0.869946	1.93126	1.62149	2.33791	2.43159	2.33777	2.07838	2.51447	1.73276	1.97614	2.79755	1.82533	2.55444	0.833409	2.82732	3.04901	3.07231	3.05484	2.51615	2.74374	2.16853	2.71002	2.47675	1.36542	2.34146	2.59943	2.10446	2.27105	2.51861	1.9169	1.74092	2.17487	2.40598	3.15401
CEP83	-1.66711	-1.34153	-0.49158	-0.73337	-0.678267	-0.014235	-0.754648	-0.604331	-1.3812	-0.351651	-0.413736	-1.01807	-0.365761	-0.263389	-0.682695	-0.544573	-0.897238	-0.507831	-0.331375	-1.12423	-1.0382	-1.27041	-1.18721	-0.916057	-0.463092	-0.419142	-1.05136	-0.304546	-1.14139	-1.18073	-0.919974	-0.174809	0.177601	-0.0923895	-1.1973	-0.915949	0.170482	-0.709241	-0.549272	-0.639437	-0.643947	-0.585001	-0.464901	-0.10317	-0.62488	-0.6932	-0.497001	-0.501392	0.0945624
CEP85L	0.983723	0.753345	1.5601	1.76825	1.10529	1.95945	1.18077	1.28119	1.21675	1.02479	1.57747	1.63449	1.06791	1.23046	0.902023	0.53583	0.465905	0.698404	0.881145	0.320549	1.25191	1.91518	0.612758	1.00338	0.939499	1.84037	0.466338	1.5874	0.776868	1.04322	1.15822	1.74324	1.52162	1.03496	0.853901	1.3545	1.16327	1.01497	0.952111	1.24004	1.22608	1.0375	1.62491	1.44313	1.04383	0.89986	0.830947	1.21422	1.21462
CEP97	-0.123119	-0.35138	0.179089	0.459072	0.824585	0.0494155	-0.326336	0.261192	0.187424	0.147811	-0.249794	0.264619	0.0785407	-0.200603	0.18055	-0.437257	-0.0504919	0.115168	-0.636803	-0.14508	-0.43584	0.263583	-0.781018	-0.211679	-0.232988	0.0200033	-0.675127	-0.0197188	-0.466381	-0.578013	-0.212646	0.122192	-0.0561734	-0.0276376	-0.5517	-0.493001	-0.291283	-0.0219163	-0.0492733	-0.473273	-0.379312	-0.535335	-0.642776	-0.266824	-0.484075	-0.387048	-0.319744	-0.62565	-0.155701
CERS3	-1.30572	-1.42894	-1.07004	-1.66398	-1.83491	-1.401	-1.07837	-1.15858	-1.54014	-1.93032	-1.60638	-1.09897	-1.15314	-1.29355	-1.33324	-1.89432	-2.04967	-1.22811	-1.61457	-1.31572	-1.77782	-0.666006	-0.900571	-1.43984	-1.26002	-0.503992	-1.11085	-0.69083	-1.30762	-1.12717	-1.59678	-1.57	-1.47798	-1.18042	-1.3445	-1.14732	-1.64486	-0.944172	-0.246679	-1.64714	-1.0755	-1.78051	-0.845871	-1.12559	-0.528536	-1.2851	-0.666203	-1.32206	-1.03269
CETN3	-1.44569	-0.348224	0.892252	1.14168	2.39728	1.22405	0.555248	0.668168	1.97976	2.35689	0.331901	2.5371	2.2472	2.09038	1.97044	2.18515	1.97808	2.39068	1.58202	1.81043	0.93276	1.66625	1.09671	2.32499	2.39349	0.611018	1.05716	2.17352	0.995769	-0.935514	-0.545885	-0.0128433	1.35365	2.35	-0.482657	0.81653	0.205609	0.583004	0.89822	0.803503	1.40803	0.932224	1.51552	3.12153	0.816802	0.85195	0.987199	0.791853	1.66134
CETP	-0.436978	-0.386151	-1.16929	-1.3029	-0.914917	-0.878546	-0.977195	-0.470518	1.12127	-0.35326	-0.315953	-0.470518	0.167923	-0.629997	-1.07653	-0.315866	-0.0392029	0.169981	-0.20064	-0.309218	0.0211531	-0.301024	0.275252	-0.623774	-0.716785	0.0577488	0.485497	-0.929349	-0.85067	-0.353423	-0.448442	-1.43835	-0.250832	-1.04102	-0.460503	-0.65669	-0.456287	-0.0484086	0.215232	-0.633023	-1.11182	-0.181184	-0.6572	-1.17185	-0.765513	-0.439404	-0.246041	-0.106885	-0.210737
CFAP126	-2.07726	-1.13683	-0.798342	-1.07294	-1.58583	0.123018	-1.2155	-1.4277	-1.29716	-1.77909	-1.98638	-1.63212	-1.26828	-1.71975	-1.46676	-1.47394	-1.20539	-1.19515	-1.6501	-0.969068	-1.57819	-2.01267	-1.12163	-1.8996	-1.54953	-1.87403	-1.96164	-0.9938	-1.00818	-1.45664	-1.44496	-1.07101	-1.93748	-2.32071	-0.962885	-1.3356	-1.76693	-1.41681	-1.47867	-1.76509	-2.16777	-1.60881	-2.17627	-1.76919	-1.01707	-1.16154	-1.38189	-1.43429	-1.01957
CFAP161	-2.61878	-2.44631	-2.42423	-2.8316	-3.0365	-2.21652	-2.31801	-2.74448	-0.414862	-3.25442	-2.41288	-3.14037	-1.45299	-2.43367	-3.02225	-2.62035	-2.23608	-3.09446	-2.71195	-2.91025	-1.49965	-1.87982	-1.86784	-2.67414	-2.09773	-2.30141	-2.03308	-2.35254	-2.19786	-3.00063	-2.86158	-3.17598	-3.1817	-2.42111	-3.08561	-1.52563	-3.01673	-1.77384	-2.27307	-2.71811	-2.95332	-3.05597	-2.93984	-2.93199	-2.00279	-2.4073	-2.26247	-2.10549	-3.05627
CFAP36	2.791	2.59854	3.636	3.14971	3.02051	3.51188	3.55162	3.17313	3.47998	3.27903	2.52301	3.37804	3.23862	2.96132	3.0803	2.11632	3.19325	3.35512	2.5336	3.13961	3.07837	2.89002	2.33249	3.56773	3.91481	3.08051	3.30712	3.30722	3.01668	3.19212	3.04014	3.64824	3.36229	3.35184	3.30445	3.2438	3.13137	3.52436	1.77831	3.33243	3.30108	3.52149	3.43766	4.68543	3.11659	2.89527	3.63567	3.10297	3.76183
CFAP44	-0.0177169	-0.774302	0.374915	0.675126	0.375491	-0.220847	0.0508056	0.207023	1.32504	0.036346	-0.295488	0.390874	0.151527	0.436301	0.167446	-0.138133	0.664361	-0.0225367	-0.307632	-0.0859379	0.11967	0.175004	-0.963529	0.0743494	-0.0780387	-0.132262	-0.0772756	0.0334073	0.114328	-0.864815	-0.582532	-0.213812	-0.214454	0.419572	-0.443224	0.278672	0.866387	0.0602245	-0.0866074	-0.338684	0.125404	-0.0399081	0.710036	0.361308	-0.328999	-0.32114	-0.0405768	0.0117185	0.288558
CFAP45	1.81187	1.34747	2.00738	1.50076	0.92645	1.40567	1.87896	1.11984	1.54027	1.20376	1.86431	1.66489	1.18944	1.0827	1.64646	1.00743	1.1998	1.99201	2.45121	1.00843	1.41295	0.692203	1.47627	1.26166	1.16562	1.0198	1.27837	0.915241	1.40751	2.0682	1.40354	1.05042	1.64719	1.12688	1.66034	1.78321	1.47446	1.55059	0.881565	1.03008	0.783652	1.14823	1.7566	1.30893	1.28538	0.368791	0.620976	0.763408	1.41317
CFAP53	-1.77189	-2.15094	-1.69364	-2.35746	-2.08427	-1.92045	-2.12857	-2.40791	-2.22189	-2.45523	-1.85875	-2.44598	-2.35204	-2.34799	-2.43682	-2.64873	-2.52353	-2.19959	-2.20849	-1.88865	-2.01208	-1.51016	-2.10638	-1.97865	-1.8881	-1.72534	-1.58082	-1.49515	-1.76387	-1.62937	-1.72717	-2.0221	-1.71796	-1.65388	-1.37971	-1.58861	-1.96045	-2.15057	-1.71806	-1.55023	-1.6163	-1.86432	-1.69214	-1.28191	-1.52073	-2.08638	-1.9309	-1.66656	-1.55634
CFAP54	-1.60083	-1.92046	-1.27035	-1.71055	-2.13264	-1.73265	-2.18307	-1.51237	-1.76971	-2.01781	-2.21878	-2.25779	-1.96617	-2.61062	-2.22423	-2.66575	-2.26396	-2.31489	-1.96143	-2.83661	-2.71074	-1.97161	-2.00356	-2.6628	-2.35503	-2.02386	-2.59808	-2.1829	-2.42441	-1.83529	-2.41427	-2.0375	-2.38992	-2.53771	-2.41573	-2.25392	-1.14513	-1.41629	-0.783442	-2.04374	-1.58547	-2.12163	-1.70433	-2.51354	-2.83522	-1.96239	-2.72397	-2.64113	-2.17814
CFD	5.37818	4.61358	5.80269	4.17265	4.55468	4.50132	4.60266	4.76523	4.31269	6.04906	5.27521	5.79305	4.98176	5.41685	5.60841	5.3311	4.56135	6.05544	5.17861	4.54164	4.70959	4.63036	6.07238	4.6887	5.32498	3.75954	5.35524	3.86707	4.62928	3.89386	4.14165	3.18602	4.82166	4.45793	4.07271	4.90374	5.40204	4.88745	5.66727	4.22932	3.8966	4.20229	5.25424	4.10205	3.47825	4.87408	3.81995	4.75815	4.3906
CFH	-0.541418	-0.615406	0.557791	-0.0713307	-0.635653	-0.25058	-0.0827406	0.189753	-0.607145	-0.797292	-0.543176	1.17429	0.144785	-0.310841	-0.721195	-1.82336	0.33474	-0.46294	0.0132681	0.0968161	-0.906672	-0.488233	-0.0783102	-1.39587	0.229211	-1.51882	-0.313937	-0.30526	-0.577226	-1.25117	1.30586	-0.528199	2.01467	0.285877	0.898236	-0.674769	-0.500777	0.282921	-1.24403	-0.983265	-0.432202	0.148881	-0.548879	0.0866127	-0.644468	-0.808899	-0.585186	-0.165386	0.174395
CFHR1	0.211748	0.74573	0.945052	1.3128	0.292623	0.116681	0.427385	1.37686	0.415118	-0.369601	0.561282	2.51106	0.254854	0.654863	0.617352	-0.430371	1.17759	0.822784	0.592425	1.43255	0.62804	0.583433	0.836521	-1.07772	1.40586	-1.60252	0.698499	0.598853	0.295321	-0.463092	3.61892	0.933346	3.10989	2.2811	2.17034	0.21155	0.481361	0.819645	-0.502877	0.112543	1.02725	2.0888	-0.0820104	1.14703	0.923913	0.577726	0.244809	1.04349	1.68093
CFHR2	-1.20735	-0.915647	-1.42294	-1.87341	-2.00595	-0.964068	-1.65633	-1.45304	-2.02083	-1.81212	-1.93728	-1.15589	-1.58065	-1.42721	-1.78619	-2.29258	-1.72071	-1.92021	-1.34046	-1.18002	-1.35288	-0.76164	-0.652717	-1.35804	-1.21101	-1.10962	-1.29943	-0.812442	-1.18137	-1.24914	-0.919622	-1.36889	-1.50856	-1.24727	-0.933642	-1.27941	-0.913557	-1.0171	-0.13418	-1.81787	-1.0357	-0.524369	-2.27279	-1.36764	-0.606144	-1.03306	-0.792544	-0.344243	-0.567995
CFL2	1.31023	1.36509	1.20541	0.450423	0.331556	0.771185	0.260857	0.547046	0.696184	0.0313396	0.304217	0.12746	0.0833396	-0.104149	-0.0083369	0.0637285	0.193121	0.376811	-0.159707	-0.238492	-0.32473	-0.311092	-0.685545	0.164041	-0.119325	0.0159833	0.0211104	-0.351291	0.431065	0.843838	2.01177	1.80326	0.465643	0.170737	1.69438	1.77279	0.305114	0.385922	-0.377504	0.732546	0.428908	0.461246	1.13633	1.12245	0.763621	-0.0793486	0.342605	0.451231	0.763288
CFLAR-AS1	0.353974	0.369156	-0.0801505	-0.0884624	-0.424926	-0.0606789	-0.836874	-1.35132	-0.161205	-0.649722	-0.237312	-0.603463	-0.346826	-0.563506	0.0202689	-0.369786	-0.682827	-0.50114	-0.0277516	-0.905493	-0.893069	0.00173479	-0.760114	-0.83809	-0.314225	-0.516879	-0.46044	-0.893639	-0.526793	0.553116	-0.254333	0.180646	-0.434881	-0.287136	-0.0225424	0.57734	-0.0851221	-0.411957	-0.844462	-0.164776	-0.65682	-0.419111	-0.702875	-1.49051	-0.348012	-0.275101	0.126004	-1.01936	-0.595055
CGRRF1	3.27074	2.96008	3.51429	3.53485	3.22178	2.95386	2.54014	2.99327	3.12772	2.78435	2.9829	2.80533	2.82383	2.59521	2.78495	2.33661	1.94307	2.88887	2.35404	2.5647	2.76337	2.78892	2.38494	2.73309	2.86414	2.36732	2.64224	2.19098	2.62175	3.13541	3.68483	3.95336	3.20248	3.12678	3.87047	3.30799	3.22794	3.13237	1.64847	2.55537	2.7133	2.26448	2.62059	3.83051	2.12536	2.09667	2.35072	2.21192	3.02216
CH17-360D5.1	-0.853886	-0.330813	-0.925781	-1.44387	-1.36501	-1.75638	-1.41474	-1.33828	-1.49113	-0.853886	-1.69654	-1.38328	-0.736887	-1.38229	-1.65853	-1.53753	-0.815944	-1.35526	-1.58002	-1.00415	-1.28964	-1.21304	-0.309682	-1.2177	-1.16622	-1.16556	-1.13823	-0.887335	-0.972137	-0.340164	-1.54349	-1.21579	-1.17152	-0.905189	-0.833793	-0.888931	-1.01044	-0.226975	-0.414872	-1.5266	-1.89962	-0.770209	-0.587853	-1.40257	-0.785589	-1.32492	-0.732367	-1.33531	-0.803601
CH17-408M7.1	-2.66128	-2.47126	-2.48347	-2.88576	-2.81409	-2.86874	-2.70194	-2.56892	-2.66232	-2.60766	-2.80036	-2.94487	-2.84618	-2.5545	-2.52266	-2.90771	-2.55577	-2.90381	-2.54093	-2.60292	-2.31154	-1.85863	-2.13233	-2.46107	-2.56332	-1.83703	-2.50136	-2.32147	-2.42918	-2.10196	-2.33709	-2.30377	-2.48905	-2.72599	-2.45253	-2.40278	-2.64909	-2.43778	-1.64802	-2.77671	-2.02764	-0.192364	-1.96647	-2.91018	-1.93371	-2.2994	-2.56325	-0.773847	-2.0006
CH25H	-1.36959	-1.2849	-1.27496	-1.65965	-2.7131	-1.40487	-2.08113	-2.00753	-2.48429	-3.21855	-2.70964	-2.58585	-3.10251	-3.17763	-2.89075	-3.23732	-3.14613	-3.29522	-3.28445	-2.69345	-2.8691	-2.67559	-2.72226	-2.71991	-2.52163	-2.81854	-2.72709	-2.84654	-1.39788	-0.865495	-1.35213	-0.793835	-1.76982	-2.28746	-0.61019	0.0444015	-1.75511	-1.92451	-2.43082	-1.62193	-2.21427	-1.85126	-2.10449	-2.00698	-2.52639	-2.2156	-2.39422	-2.64684	-2.59936
CHAC2	-0.478275	-0.730728	0.0623639	0.525525	0.859606	0.474105	0.0210449	0.106579	0.340448	2.71663	-0.369507	0.591307	0.676014	0.356197	0.433626	0.108514	0.769642	1.7523	0.306359	0.4811	-0.0194004	-0.140911	0.0280038	0.704283	0.829007	-0.273557	-0.356719	1.20599	0.51917	-0.806712	-0.220774	0.168914	0.0512739	1.1923	-0.814939	-0.343976	-0.345558	-0.0178182	-0.172542	-0.0504427	-0.0175354	-0.339286	-0.159738	1.12847	0.372069	0.329727	0.62128	0.0896474	0.991832
CHEK1	-1.4075	-1.21764	-0.965293	-1.387	-1.10924	-0.962127	-1.32055	-1.24773	-0.66421	0.743897	-1.13158	-1.33994	-0.985837	-1.27124	-1.31665	-1.42878	-1.84445	-0.705442	-1.61647	-1.12161	-1.73675	-1.4497	-1.25732	-1.41542	-1.06789	-1.26448	-1.27852	-1.39777	-1.63371	-1.02065	-1.18021	-0.90373	-1.29313	-0.790075	-1.19329	-1.65535	-1.45083	-0.415157	-1.21147	-1.29638	-1.50599	-1.00058	-1.44689	-1.0471	-0.694446	-1.34028	-1.70465	-0.960154	-1.02803
CHI3L1	2.12578	1.74932	1.74606	1.73771	1.78085	1.74513	1.54932	1.81885	1.81051	1.78369	2.15696	1.98824	1.85948	2.68993	1.54553	1.74933	2.51068	2.32669	2.21667	1.84549	1.76868	1.64679	5.45974	2.17963	1.87445	2.50997	1.96218	1.64643	2.32336	2.18263	1.83563	2.03294	2.41741	1.72689	2.04552	1.94671	1.78861	2.06661	1.66613	2.54093	2.31795	2.44304	1.57641	1.50203	2.1477	1.58903	0.610573	0.949309	0.402979
CHI3L2	1.10491	0.83245	1.16267	1.31358	1.92749	2.34473	1.60241	1.47867	1.37726	2.79572	0.571836	1.63648	1.27873	0.637473	3.03534	0.56504	1.53857	1.41479	0.231428	2.41353	0.826122	0.856278	0.219145	0.606286	0.53292	1.64455	1.52135	0.903406	1.00124	1.28145	1.61689	1.38265	1.94066	0.871856	1.31467	1.38463	1.7105	2.99793	0.480166	0.928781	1.71301	1.18868	1.29492	1.92639	2.42861	0.991345	1.38791	1.20564	2.67154
CHIA	-0.784037	-1.35902	-1.10426	-1.76983	-1.74151	-0.136322	-1.32247	-1.73742	-1.72014	-1.90041	-1.76485	-1.71857	-0.970611	-1.26742	-1.56031	-1.55613	-1.66745	-1.55947	-1.42048	-1.44928	-1.26645	-0.382451	-0.793498	-1.52704	-2.35888	-1.65988	-1.95762	-1.23389	-1.44392	-1.19432	-1.48636	-1.60087	-1.32163	-1.07795	-1.51165	-1.50065	-1.69025	-1.54059	-1.76331	-1.13744	-1.78289	-1.2572	-1.96638	-1.18805	-1.4638	-1.91192	-1.415	-2.15062	-1.01396
CHIC2	3.88354	4.06831	3.81559	3.31463	3.52516	3.56255	3.65558	3.83055	3.56465	3.44963	3.34829	4.03199	3.23603	3.51734	3.62908	3.90302	3.53714	3.51354	3.45029	3.69905	3.49515	2.57691	3.50405	3.63001	3.49973	3.41874	3.35003	3.54213	3.68927	3.58225	3.3278	3.44657	3.34253	3.48981	3.35211	3.384	3.29233	3.57975	3.48374	3.35888	3.18128	3.41452	3.00991	2.86644	3.05219	3.21847	2.62468	2.60724	3.15727
CHIT1	0.0965929	-0.242941	-0.287175	-0.404891	-0.326156	-0.341742	-0.361303	0.152974	0.0665566	0.104701	0.236473	-0.540306	-0.632182	0.101278	-0.956461	-0.52991	0.301894	-0.442404	-0.0155858	-0.280622	-0.106256	-0.324351	2.6051	-0.13238	-0.542777	0.121666	-0.287026	-0.455003	0.187371	-0.46054	-0.352526	-0.47682	-0.265761	-0.79665	0.10922	-0.358142	-0.563742	-0.886144	-0.197406	-1.14999	-0.0265256	-0.782902	-0.985148	0.283789	0.0243357	0.0338599	-0.378706	-0.890586	-0.780333
CHKB-CPT1B	2.52134	2.75736	3.82201	4.00879	3.7785	3.78718	3.35317	2.95724	3.41471	3.46899	2.9526	2.75395	3.37527	3.84968	3.28632	3.17728	3.92575	2.68764	3.97894	3.15019	3.84773	3.38446	3.39641	2.86901	3.31436	3.265	2.78689	3.55112	3.12326	3.61959	2.7011	3.52213	3.7132	3.82232	3.3833	2.84912	4.04289	3.63658	2.04108	3.101	3.00757	3.21322	3.28096	3.18697	2.73225	2.65414	2.57649	2.91104	3.27537
CHM	-0.40785	-0.423966	-0.555363	-0.253367	0.0409518	-0.618908	-0.678496	-0.387259	0.189136	0.441489	-0.0474629	0.890253	-0.182364	0.00473457	-0.00897781	0.41472	-0.512132	0.307959	-0.315789	-0.0997067	-0.0800649	0.130616	0.294811	0.853824	0.145195	-0.995125	0.244286	-0.324838	-0.0925416	-1.02076	-0.171056	-0.599018	-0.455965	-0.00750227	-0.761947	-0.614486	-0.397906	-0.729301	0.00713683	-0.313057	-0.107418	-0.768295	-0.35368	-0.234382	-0.222288	-0.210891	-0.08764	-0.236447	0.347079
CHMP1B	4.25039	4.48447	4.25749	4.1389	3.8434	3.53729	4.19419	4.03761	4.17718	3.19098	4.1114	4.1742	3.23819	3.44662	3.79599	3.50859	3.01338	3.51553	3.39725	4.01082	3.83456	2.64607	3.52277	4.0278	4.10538	3.60464	3.67076	2.99859	3.99522	4.01575	3.94534	3.64363	3.46462	3.43699	3.93777	4.34471	4.06687	3.76198	3.18001	3.74793	3.67507	3.29232	3.75439	3.62533	3.68292	3.65554	3.27445	3.04047	3.75242
CHMP5	3.30328	3.13493	4.24336	3.95551	4.4204	3.42743	3.21668	3.33879	4.0492	4.37825	4.16955	4.36393	4.11292	4.33231	4.09585	4.46937	3.78607	4.42091	4.20588	4.01932	3.93299	4.16736	4.25485	4.11182	4.24951	3.31615	3.94231	3.57617	3.89453	3.09525	3.95984	3.80151	4.07088	4.21672	3.72472	4.17929	3.64378	3.58594	3.84336	3.4019	3.60102	3.35056	4.00459	4.42293	3.5584	4.02546	3.46623	3.1674	3.99413
CHN1	1.2225	2.47083	2.39225	0.897777	1.64533	0.791481	0.73759	1.47478	0.519373	0.808832	0.0311992	0.730677	1.54131	0.698137	0.361786	-1.04707	0.671772	0.282305	-0.196193	1.29394	0.771041	0.48162	-0.600324	1.47907	1.7803	0.166146	1.4166	1.07935	-0.219408	1.3397	1.85192	3.08796	-0.0867102	1.04031	0.802044	0.41914	0.301181	0.838547	0.777267	0.101259	0.432721	-0.0602153	0.88021	0.192639	0.212781	0.961474	0.659958	0.83577	0.683872
CHODL	-1.77947	-2.09937	-2.30593	-2.37902	-2.43336	-2.42286	-2.65365	-2.12583	-2.90916	-2.8393	-2.67762	-2.7103	-3.24436	-2.84587	-2.61093	-3.53556	-3.20233	-2.53298	-2.49875	-3.39749	-2.92279	-2.74953	-2.32816	-3.54534	-2.72315	-2.70727	-3.04714	-2.08564	-3.07706	-3.03945	-1.74094	-2.78305	-2.48174	-2.36504	-2.3525	-2.43595	-2.37468	-2.01814	-1.54457	-2.42648	-2.46036	-2.66394	-2.80983	-3.15963	-3.09084	-1.60283	-2.93081	-2.55556	-2.2374
CHPF2	3.06413	2.98399	2.93486	2.80767	2.7769	3.16882	2.97813	3.01907	2.57551	2.80768	2.88175	2.6376	2.89834	2.74566	2.67369	2.77754	2.60406	2.93263	2.87234	2.83853	2.58605	2.26874	2.90564	2.45517	2.86761	2.68111	2.74127	2.38935	2.6556	2.86941	2.56235	2.66698	3.10343	2.78442	2.5923	2.80064	3.08278	2.94133	2.39697	2.14976	2.19317	2.52089	2.10351	2.00794	2.26366	1.8479	1.79354	1.84045	1.91053
CHRAC1	3.20774	3.04161	2.94447	2.87412	2.50352	2.93666	2.69445	3.11491	2.77901	2.27269	2.91005	2.56185	2.71706	2.49782	2.42538	2.3875	1.79583	2.87889	2.24823	2.38012	2.13956	1.56717	2.62027	2.34236	2.66259	2.5732	2.34988	2.17284	2.65146	2.86286	3.33946	3.18973	2.90526	2.56444	3.22415	3.23746	3.23162	2.99517	2.37227	2.69731	2.18666	2.51465	2.60662	2.09434	2.65353	2.18705	2.04266	2.54072	2.35687
CHRM3-AS2	3.09372	1.42862	3.60997	4.4513	3.16266	3.69182	3.98173	3.00168	4.06734	3.99352	3.31863	1.86536	4.04992	2.75614	3.88382	3.20624	2.91975	2.16087	3.0129	3.04847	3.6882	3.92345	1.41731	3.7364	2.77306	4.11669	3.80543	3.82114	2.30094	3.58008	1.98585	3.6582	3.50488	2.64143	2.59897	4.09972	3.34208	3.2839	2.25861	3.48197	3.71695	2.3895	3.91673	4.63828	3.34265	2.98281	3.78821	4.03145	3.85073
CHRNA5	-2.62672	-2.65333	-2.66956	-2.50526	-2.21374	-3.02184	-2.34819	-2.8361	-2.98247	-3.00377	-2.22932	-2.89147	-2.60717	-2.58261	-2.4828	-3.73091	-3.08089	-2.74772	-2.53038	-2.75564	-2.75844	-2.1686	-2.80734	-2.2444	-3.05976	-2.37393	-2.57682	-2.70479	-3.46023	-2.36255	-3.12296	-2.77998	-2.80175	-3.37474	-2.78215	-3.02489	-2.96942	-2.49846	-1.77589	-2.65434	-2.20099	-2.88952	-2.70076	-2.70459	-2.93275	-3.2326	-2.84681	-2.61236	-1.98869
CHRNA6	-0.700448	-0.322186	-0.97342	-1.22807	-1.35876	-0.0892039	0.462378	-1.37106	-1.42303	-1.36478	-0.625753	-1.33019	-1.28911	-1.63117	-1.16621	-1.39003	-1.00404	-0.929848	-1.06171	-0.997288	-0.664184	-0.195166	-1.61258	-1.47673	-0.772527	-1.07871	-0.676604	-1.28121	-1.66041	-0.481967	-0.810579	-1.03076	-1.12944	-1.06118	-0.981844	-1.10516	-1.15005	-0.90524	-0.941589	-1.48101	-1.40793	-1.11497	-0.914048	-1.80429	-1.08299	-0.918811	-1.00326	-0.711605	-1.4655
CHRNB4	-2.3847	-1.94338	-2.42886	-2.66326	-2.99623	-2.35611	-2.45854	-2.38728	-2.37399	-2.27442	-1.9755	-2.87305	-2.60149	-3.03492	-2.22027	-2.91146	-2.41232	-2.4955	-2.34979	-2.67363	-2.68069	-3.35892	-2.89346	-2.83188	-2.50228	-2.47338	-2.55106	-2.56207	-2.72575	-3.1315	-2.56833	-3.24481	-2.9901	-2.90831	-3.08681	-2.20149	-2.91042	-2.29555	-1.95224	-2.24187	-2.30311	-1.65617	-2.46743	-2.50426	-2.84793	-3.24708	-3.11694	-3.14415	-2.66086
CHST2	0.872694	1.27718	1.87213	0.551019	0.81241	1.36791	0.774452	1.18429	0.57866	1.41144	1.5512	0.438403	0.843259	0.94696	0.556152	0.624947	0.157589	0.718584	0.644324	1.12128	0.364402	0.423244	1.20278	0.998724	0.663386	1.27575	0.367924	0.999376	0.383453	2.25083	0.832451	1.02164	1.07281	1.01236	0.429792	1.53499	1.71012	1.36492	0.524727	0.721797	1.36364	1.04884	1.14923	0.667176	0.965764	1.21954	1.35985	1.27044	1.8541
CHST7	3.56202	3.66097	3.26098	2.47329	2.27464	3.29302	2.4251	2.79765	2.84778	2.76252	2.68982	2.15575	2.92579	2.52607	2.34887	3.12864	2.77129	2.65673	2.25548	3.07513	2.40455	2.06366	3.24802	2.37563	2.6091	2.08113	3.01635	2.4048	2.30405	4.01165	3.2156	3.15146	2.95494	2.33584	3.156	3.64546	3.33957	2.82455	2.37388	2.7771	2.7349	2.4027	3.1432	2.3833	2.0722	2.22309	2.05911	2.0296	2.87835
CHUK	2.55669	2.37691	3.5022	3.48466	3.9608	2.99826	2.69723	3.04233	3.39283	3.6523	3.42508	3.58406	3.59688	3.76316	3.41128	3.66257	3.20464	3.79565	3.40227	3.44234	3.34137	3.03607	3.27599	3.41373	3.92456	2.90516	3.15321	3.16423	2.94926	2.47445	3.31064	3.25398	3.64933	3.89192	2.68515	3.2955	3.40368	3.17022	2.94368	2.981	3.02553	2.65363	3.01737	3.50725	3.11141	3.15847	3.0063	2.85604	3.45157
CHURC1	4.98937	3.54549	3.64798	3.73739	3.81142	3.98367	4.65084	3.9097	4.6701	3.79598	3.46785	5.1548	4.54141	3.6715	4.68464	4.05386	4.0196	4.57031	3.84477	4.37638	4.48704	3.88223	3.29845	4.00362	3.70382	4.70074	4.53579	3.71942	4.28371	3.44013	3.61622	3.74981	4.39421	3.88477	3.69232	4.16638	3.34355	3.65435	3.49342	3.49722	3.32163	3.33947	4.10368	4.69828	4.36262	4.15373	4.13718	3.99926	4.19505
CIART	-1.56162	-1.62892	-1.6765	-1.95708	-1.50697	-2.19763	-2.01799	-1.43087	-1.97566	-1.13372	-1.34602	-1.89088	-1.87981	-2.10695	-1.8877	-1.39341	-1.30399	-1.21317	-1.51972	-0.883408	-1.14006	-0.670631	-1.44067	-1.59877	-1.30241	-1.53268	-1.44225	-2.17056	-1.08992	-1.35097	-1.67917	-1.94053	-1.45177	-1.84023	-0.924225	-1.09599	-1.78081	-1.31366	-1.19856	-2.13363	-2.63482	-1.20473	-1.23332	-0.711571	-1.26089	-1.05872	-1.17354	-0.925809	-1.68621
CIDEB	4.12826	4.22494	3.67648	3.13705	3.63221	3.90178	4.2582	4.09539	3.54521	3.92608	4.07711	3.46676	4.28572	3.71197	3.85067	4.29679	4.09098	4.05468	4.44191	3.93637	3.97939	2.7687	4.63927	3.00317	3.83697	3.3037	3.86023	3.5044	3.99771	4.11785	3.03044	2.78821	3.70978	3.84976	2.90197	3.33823	4.23569	3.8916	3.89747	2.9129	2.7817	3.11553	3.3833	3.39667	3.2945	3.36565	3.27657	3.18659	3.29313
CIDECP	1.31178	1.4616	0.988719	0.955803	0.476896	0.908295	1.14542	0.867388	0.954089	0.848069	0.985175	0.663733	1.03535	0.809641	0.932223	0.822288	0.440043	1.03442	0.544047	0.804987	0.365365	1.4957	0.387393	1.0936	0.083209	0.438284	0.937088	1.71001	0.752776	2.09541	0.616528	1.83926	1.03037	0.42471	1.15209	0.967317	0.976235	1.02011	0.521348	0.726487	1.29716	1.07162	1.1511	1.12467	1.41359	0.530645	0.0521295	0.996757	0.452399
CILP	-0.348784	0.413218	0.634757	-0.226758	-0.258667	-0.380844	-0.0317523	0.0225842	-0.754878	-1.63284	-0.70925	-0.603888	-0.7197	-0.712432	-0.512804	-1.21815	-1.31342	-0.826481	-0.447157	-1.36177	-1.37863	0.0763985	-0.881985	-1.62736	-1.01035	-0.327868	-0.904906	-0.23315	-1.09105	-0.843216	-0.931032	-1.06101	-1.16681	-0.761227	-1.5225	-1.11114	-0.320643	-0.956877	-0.0414776	-0.745304	-1.3767	-1.95996	-0.346666	-0.516505	-1.93335	-1.4983	-1.21331	-1.63258	-1.01908
CIPC	1.54112	1.73302	2.29338	2.17013	2.12362	2.74775	2.34215	2.82087	3.26263	3.30578	2.27576	3.07975	3.24198	2.89425	2.76931	3.37887	2.91018	3.2726	2.3221	2.97685	2.20772	2.04962	2.50109	3.22769	2.70382	2.28577	2.68622	2.67068	2.33426	2.13894	1.66059	1.91	2.76803	2.75183	1.41266	2.07712	2.53096	2.52452	1.78916	2.78196	2.72964	2.74739	2.69132	2.79868	2.37919	2.13094	2.14456	2.35486	2.6174
CISD2	1.4383	1.16389	1.88064	1.67781	1.7425	1.64247	1.7871	1.7929	1.63856	1.89103	1.86083	1.58891	1.69753	1.89292	1.55226	1.46039	0.859071	1.75009	1.46085	0.961785	1.32229	1.21557	1.01486	1.2673	1.60457	0.895367	1.46782	3.37867	1.81362	2.02272	1.54605	1.73297	1.63879	1.52651	0.969741	1.15212	1.9292	1.26704	0.605897	0.969343	1.09419	0.940852	0.737434	1.63251	1.28906	1.72842	0.940581	1.53765	1.68953
CISH	2.31398	2.44969	2.63113	2.68658	3.40228	2.71853	3.04748	2.56978	3.33087	4.4667	2.81537	3.81381	4.32732	3.86672	3.95621	3.8959	3.90669	3.76422	3.46465	3.88705	3.53304	3.32323	3.68081	4.12099	4.30856	3.35979	3.68909	3.97615	2.95307	2.58324	2.27346	2.41743	2.3691	3.18562	2.21264	2.33085	2.49226	2.75182	3.47741	3.46037	3.01053	3.72902	3.77265	4.10026	3.26167	2.66124	3.51293	3.54454	3.50127
CITED1	-0.63866	-0.152323	-1.20388	-1.03334	-1.41896	-1.22547	-1.19457	-0.455802	-0.950882	-1.1782	-0.64476	-1.77497	-1.01246	-1.63038	-1.24392	-1.18481	-1.84755	-1.04461	-0.749854	-1.62208	-0.83233	-0.996821	-1.03441	-1.2879	-0.797952	-2.58438	-1.02466	-1.68148	-0.867479	-1.3188	-0.860784	-1.23198	-1.33866	-1.07104	-0.756879	-1.24031	-0.726751	-0.320315	-0.31373	-1.60987	-0.966633	-0.365251	-0.852415	-0.864137	-1.40113	-1.46704	-0.544557	-1.77161	-1.46607
CITED4	1.00831	0.92298	0.457364	0.576623	0.173685	1.03394	1.50633	0.718222	0.899411	0.430706	0.751024	0.445381	0.709294	0.257252	0.802457	0.476322	0.632362	0.718585	0.437388	0.77852	0.734495	0.790094	0.978058	0.749065	0.439232	0.37481	0.747087	-0.0210129	1.16359	1.46713	0.688669	0.589889	0.795945	0.265392	0.566472	0.724045	0.561826	0.775466	0.743062	-0.446589	0.0441108	0.211877	0.392529	0.24972	0.211609	0.334023	0.351158	0.0246768	-0.056791
CKAP2L	-0.712251	-1.18384	-0.775183	-1.10053	-1.55481	-0.196762	-0.891751	-1.02656	-1.63772	-0.206203	-1.072	-1.49779	-1.82139	-1.75213	-1.48532	-1.63135	-1.64559	-1.98753	-1.64152	-1.48213	-1.63355	-0.0535122	-1.35531	-2.19147	-1.55894	-1.13294	-1.56788	-1.7507	-1.652	-0.990664	0.490445	-0.114763	-0.908954	-1.29022	-0.844819	-0.407118	-1.27476	-0.618426	-1.03005	-1.88012	-0.663836	-0.748406	-0.948183	-1.15833	-1.52775	-0.911746	-1.62086	-1.76091	-1.80814
CKAP4	3.23414	3.22759	2.52007	2.15183	1.99799	2.87369	2.87888	2.32062	2.28726	2.32727	2.53011	2.6293	2.2717	2.10768	1.96329	2.50485	2.37956	2.40018	2.32539	2.33805	2.43582	2.4672	2.90936	2.08002	2.50355	2.7359	2.30082	2.35885	2.48599	2.62709	2.72832	2.35186	3.00419	1.90831	2.54106	3.17223	2.73785	3.00424	2.50548	2.649	2.09652	2.16053	2.15839	2.20771	2.09668	2.31762	2.11358	1.9303	2.57059
CKB	-0.134936	1.16036	0.750791	0.0517591	-0.336491	1.18781	0.999681	1.37006	0.845074	0.438275	0.708025	0.657581	1.16122	1.13034	0.368513	1.76487	0.19383	0.869773	0.946182	0.955088	0.67517	-0.0109687	0.967679	1.07856	0.87118	1.51556	1.39696	0.0308477	0.602298	1.31841	0.422001	-0.323622	0.0756363	0.750877	0.0976522	1.36767	1.24907	0.381354	0.317797	1.86643	0.755266	1.00342	0.908589	0.21671	0.358185	0.886297	0.924277	1.37042	1.73687
CKLF	5.01039	5.01537	5.00677	4.97944	5.27559	4.90744	4.98665	5.04835	5.40908	5.45063	5.16866	5.54616	5.40858	5.50963	5.22536	5.58566	5.30967	5.32732	5.32125	5.47083	5.27485	5.2031	5.22701	5.27652	5.25025	4.95825	5.29775	5.03411	5.30101	4.67251	4.87187	4.81885	5.10487	5.31774	4.73881	5.13275	5.15992	5.07066	5.30438	4.85975	4.85643	4.47176	4.39751	5.26247	4.57202	4.69889	4.52952	3.86624	4.58755
CKM	-1.69601	-1.13124	-1.37456	-2.29104	-1.69376	-0.624848	-1.43604	-2.15964	-1.23098	-1.72747	-1.65611	-2.72208	-1.86972	-1.74944	-1.80931	-1.47603	-1.42839	-1.76499	-1.36689	-2.04008	-1.72788	-2.28306	-1.62882	-2.10843	-1.97099	-2.31723	-1.7083	-2.32885	-1.30251	-1.7083	-1.99894	-2.02325	-2.2216	-1.76242	-1.81733	-2.26148	-1.66924	-1.76307	-2.7717	-2.0698	-2.06816	-1.88839	-1.01727	-2.06277	-2.33068	-1.27689	-2.28331	-1.95973	-1.49394
CKS1B	1.68599	2.06389	2.62033	2.04415	2.51414	2.56721	2.07939	2.50592	3.02631	3.45801	1.9341	2.27585	2.80035	2.35419	1.93472	2.58584	1.67944	2.8729	2.40136	2.4707	1.90844	1.52904	2.06794	2.70879	1.93665	2.90211	2.06262	1.95943	2.06656	2.36002	2.11833	2.58513	2.07922	2.69592	1.60467	2.34236	2.46462	2.18452	1.45543	2.38334	2.12441	2.39366	2.33523	3.15577	1.89459	2.123	2.26728	2.43671	2.72825
CKS2	2.37872	2.29695	3.46665	2.32262	2.90902	2.77483	1.93154	2.90194	2.51575	3.92181	1.49742	3.05797	2.82039	2.58893	2.36127	3.01927	2.95923	3.40431	2.97232	2.84138	1.83432	1.83859	2.23279	2.96405	2.21661	1.7202	1.20968	2.4431	1.35169	2.27607	3.12492	3.30447	2.32244	3.24464	2.79926	2.58007	2.88773	2.49957	2.01053	2.25156	2.05024	2.30678	1.69043	3.40307	1.84267	2.66389	2.4196	2.07556	2.76912
CLC	4.32798	3.72872	5.05721	4.93931	5.24191	4.40457	4.70952	3.7714	6.46594	6.28182	5.88886	5.21111	5.41163	7.14312	6.29819	6.04963	6.29958	5.13866	6.41419	4.41082	6.26823	6.0868	5.98588	6.99661	5.25056	5.71374	6.79637	6.81531	5.52919	5.2025	3.70115	3.12499	4.11908	4.87819	4.63446	3.91561	3.58373	4.74074	5.88211	5.67076	4.94484	5.51326	4.97479	5.56342	4.61685	5.00851	5.07197	4.03	5.62939
CLCA4	-2.75255	-3.16199	-3.02728	-3.49609	-3.39546	-3.11676	-3.04884	-3.13625	-3.01564	-3.09706	-2.46955	-3.07104	-3.19976	-3.48008	-3.17925	-2.54417	-3.02473	-2.94152	-3.03186	-3.02329	-3.28637	-2.54701	-2.72854	-2.83895	-2.54031	-2.63193	-2.55369	-2.88868	-2.77708	-2.90342	-3.34719	-2.78876	-2.88404	-3.27176	-2.79519	-2.79519	-2.73335	-2.63096	-1.62165	-2.91125	-1.07112	-3.18341	-2.80334	-3.1124	-1.78965	-2.9857	-3.17478	-2.54385	-2.58525
CLCF1	2.94112	2.62798	2.60413	2.18901	1.86474	2.27575	1.99742	2.10066	1.54595	1.39492	2.47207	1.78892	1.30826	2.01341	1.67135	1.05891	1.83187	1.3756	1.73729	1.98784	1.81862	1.556	2.37246	1.41856	1.9376	2.02383	1.78149	1.37956	1.83808	3.3718	2.47496	2.41385	2.11569	1.9648	2.65601	3.3296	2.00018	1.93003	1.9063	2.53158	2.56113	2.67887	2.06425	1.99973	1.53834	1.82837	1.46471	2.30306	2.53972
CLCN4	-0.431346	-0.497445	-0.412896	-0.890067	-0.941403	-0.704848	-0.697374	-0.544691	-0.305969	-0.856404	-0.669685	-0.635327	-0.477651	-1.20415	-1.06095	-0.74473	-1.25383	-0.456029	-1.16198	-1.35624	-1.00555	-0.94939	-0.816572	-1.02457	-0.258667	-0.66777	-0.991165	-0.550946	-0.752239	-1.23322	-1.2153	-1.05141	-1.4247	-1.64446	-1.22218	-1.10048	-0.864519	-0.997015	-0.937065	-0.779348	-0.533539	-0.584895	-0.971318	-1.96526	-0.605276	-1.83271	-1.16456	-1.07916	-1.59546
CLDN10	0.191912	-0.11423	0.149944	-0.483916	-1.26091	-0.0790786	-0.647582	-0.702027	-1.4102	-1.80828	0.0259372	-0.490182	-1.35933	-1.18195	-0.503374	-1.98052	-0.775354	-0.68944	-1.08694	-1.06729	-0.607678	-0.169421	-0.951281	-1.47031	-1.08436	-1.46729	-0.0600078	-1.23302	-1.07353	-0.723358	-1.01166	-1.22964	-1.00977	-1.06259	-0.624966	-1.45165	-0.986818	-0.567909	-0.208805	-1.5321	-1.3812	-0.41777	-1.18298	-1.56356	-0.605836	-1.4541	-0.919018	-1.46335	-0.620181
CLDN12	-0.619383	-1.12776	0.00681521	-0.242969	-0.102381	0.249468	-0.894874	-0.0938038	-1.02706	0.286747	-1.03041	-0.318719	-1.03815	0.673845	-0.216222	-0.411344	0.531126	-0.464178	-0.638086	-0.966461	-0.431721	-0.732284	-0.383277	-0.841049	0.68024	-1.83587	-0.616972	0.441038	-0.578983	-1.58515	-0.662117	0.17986	-0.6138	-0.182876	-0.423017	-0.19323	0.526279	-0.507395	-0.171457	-0.710176	-0.334488	-0.782253	-0.670863	0.50135	-0.765481	-1.04382	-0.908112	-0.329341	0.0214071
CLDN2	-1.42321	-1.92327	-1.89082	-2.5539	-2.50028	-1.4777	-1.23485	-2.316	-1.92377	-2.41576	-2.10998	-2.20626	-2.14533	-2.40655	-2.23585	-2.63205	-2.25875	-1.88682	-2.76808	-2.50461	-2.46321	-1.144	-1.98933	-2.16156	-2.01747	-2.30393	-2.20549	-2.46595	-2.11286	-2.12734	-1.41449	-2.29412	-2.35095	-2.7228	-2.28709	-2.00479	-2.17951	-1.10389	-2.12734	-1.36244	-2.0677	-2.37252	-1.86404	-2.4569	-2.15403	-2.37108	-2.67522	-1.95991	-1.49685
CLDN20	-0.936342	-2.25978	-2.64049	-2.36893	-2.73627	-2.1033	-1.90036	-2.58993	-2.10348	-2.86511	-2.61745	-2.19455	-2.42058	-2.31337	-1.83932	-2.37713	-2.25519	-2.39228	-2.09583	-2.08305	-1.87815	-1.39276	-1.99364	-2.10339	-1.93635	-1.52467	-1.9574	-2.35341	-1.29461	-2.29098	-2.08914	-1.58892	-2.11064	-1.88718	-2.11338	-1.68711	-1.90047	-2.13662	-1.36049	-0.881731	-1.71823	-1.78472	-1.90404	-1.98542	-2.27413	-1.53921	-1.8346	-2.46683	-0.863343
CLDN23	-1.02501	-0.669703	-1.47316	-1.17805	-1.56484	-1.12097	-0.752578	-1.31599	-1.40469	-0.647248	-1.23914	-1.12138	-0.577686	-0.112896	-1.42021	0.0728758	-0.359676	-0.738943	-0.929372	-0.638455	-1.14471	-1.1168	-0.246177	-0.531172	-0.496955	-1.06983	-0.139928	-0.693398	-0.390376	-0.995273	-1.10511	-1.38453	-1.02803	-0.501124	-0.818931	-1.02038	-0.380314	-0.947829	-0.260416	-0.208933	-0.677818	0.0972734	-0.442778	-1.03814	-0.558622	-0.52066	0.104352	-0.783783	-0.0787678
CLDN5	1.2175	0.855557	-0.07795	0.473069	0.276421	0.1519	0.535381	0.448608	1.9486	0.610241	1.4763	0.635624	0.681892	0.788506	0.763934	1.49236	1.7272	0.288778	0.570132	0.466894	2.3274	1.39289	1.22095	1.42029	1.01209	1.29704	1.54565	1.72265	1.50092	0.0552555	0.899844	0.32011	0.819847	0.551499	0.572972	0.78623	0.0984036	0.35946	1.57109	0.671477	1.27425	1.09759	1.99695	0.333921	1.38199	0.437215	0.769478	0.702493	1.01071
CLDN8	-2.54645	-2.70565	-3.00127	-3.21267	-2.97902	-2.62473	-2.73129	-3.0328	-3.02038	-3.02054	-2.49257	-3.05105	-2.89757	-2.87916	-2.54938	-3.12056	-2.77287	-2.99074	-2.97618	-3.08939	-2.60071	-1.84097	-2.95769	-2.92285	-2.64628	-2.4655	-2.75536	-2.68822	-2.53485	-2.60141	-2.81057	-2.40305	-2.63738	-2.92414	-2.95702	-2.99269	-3.01668	-2.70373	-1.16571	-1.84572	-1.40553	-2.14506	-3.00722	-1.50952	-2.88947	-2.65182	-1.9355	-1.80743	-3.14337
CLEC10A	1.90286	2.24112	1.91745	1.38908	0.765823	2.09102	2.38393	1.69908	1.75132	1.47079	2.48356	1.96034	1.49112	2.11007	1.24017	3.21158	1.86061	2.63437	2.03255	2.59543	1.78088	1.54591	1.43951	1.53126	2.83251	1.79743	1.50057	1.16095	2.20305	1.53848	1.75051	0.782069	1.16211	1.8135	1.50694	2.02491	1.62541	1.47709	2.59145	2.41	2.1789	2.27358	2.81643	1.56813	2.08	1.68336	2.23906	2.07586	1.96492
CLEC12A	2.73744	2.81649	2.22799	2.37456	2.35163	2.58972	1.88973	1.7036	2.05511	2.95488	3.14694	2.83636	3.18978	4.54046	2.54293	4.36364	2.03521	3.24986	3.34534	2.27884	3.01051	3.93637	3.90837	3.57461	3.72897	1.99096	2.40307	2.75792	2.66946	1.58789	1.90542	1.61598	2.56166	3.27455	1.49603	3.1175	2.57742	3.17957	3.63196	2.03387	2.27294	2.1986	3.38448	2.45591	1.90823	1.96094	1.95066	2.75155	3.39354
CLEC12B	0.0271591	0.369062	0.700794	0.129094	0.207077	0.199886	0.11506	-0.145285	0.720206	0.84185	1.3993	0.887153	1.33837	2.5133	0.735146	2.13035	-0.0868034	1.12247	1.63922	0.261511	1.1258	1.54982	1.58043	0.353885	1.25271	-0.134223	0.736023	0.0833909	0.530809	-0.40173	-0.709199	-0.509749	1.05438	0.271585	-0.373232	1.57016	1.44145	0.117416	1.56329	0.31858	0.0344538	0.0388518	1.08163	0.353453	-0.210211	-0.31244	-0.0458615	0.442835	1.27494
CLEC18A	0.759242	0.770927	0.997292	0.210854	0.71879	0.923744	0.1771	0.533215	0.170232	0.0694582	0.0154021	-0.268764	0.0929207	-0.386171	0.188972	-0.441638	0.0971165	-0.219054	0.300603	0.0378223	-0.289205	-0.39615	-0.274868	-0.194997	-0.294529	-0.087487	-0.483603	-0.391164	-0.0677498	0.645459	-0.147319	0.0106908	0.448934	-0.106641	-0.0877504	0.508917	0.748002	-0.406066	-0.502212	0.37916	0.309656	-0.724129	0.209784	0.275011	0.129629	-1.02003	-0.690989	-0.67476	-0.0193206
CLEC1A	0.368457	0.169947	0.330456	0.424	0.505649	-0.22835	0.15459	0.274051	0.332759	0.747027	1.27863	0.957137	0.694957	1.31377	0.705683	0.974089	0.748657	1.40493	1.35605	0.609575	1.25692	1.12547	1.20369	0.534907	0.0427123	0.684112	0.813767	0.979167	0.995941	0.199123	0.589257	0.266372	0.568361	0.421932	0.10233	0.99111	0.850244	0.43821	1.14584	-0.188186	-0.131439	-0.0642581	1.11894	0.0507595	0.0154582	0.132247	0.0914017	-0.0630313	0.00694417
CLEC1B	3.53476	2.60881	2.30735	2.54758	2.09211	2.26148	3.1633	2.49815	4.70225	2.69522	2.80675	2.47692	3.55113	2.24467	2.5189	2.91671	3.61318	2.41702	2.47662	1.43338	4.36804	3.83179	3.24602	3.47499	3.43613	3.64986	4.2617	3.81051	3.31846	1.41168	3.57128	1.17711	2.46046	2.62726	1.50233	3.15601	1.30847	2.34613	3.65563	4.10745	3.05209	2.87385	3.21917	1.41486	3.12622	2.67792	2.48266	2.83451	3.13492
CLEC2B	4.88934	5.10375	5.52524	5.7329	4.75083	5.1962	4.72647	5.59858	4.89598	4.81643	5.40111	4.63842	4.30477	3.8886	4.8139	4.61238	4.41421	4.42391	4.90554	5.20331	4.00489	3.8417	3.79503	3.85045	4.57654	4.33455	5.28884	4.28177	4.03941	5.08078	5.3832	5.1194	5.20766	4.5137	4.62093	4.71578	4.3099	4.97738	3.26748	4.29497	4.49722	3.9916	4.43043	5.79148	4.00628	4.41938	4.31848	3.99676	5.32201
CLEC2D	2.84913	2.75796	2.74229	3.85107	3.67991	2.54137	2.64049	3.41671	3.4976	3.62918	1.81613	3.0626	3.07902	2.98205	3.41717	2.27212	3.25847	2.65732	2.80279	3.08216	3.16845	3.11955	2.4168	2.90145	2.91681	2.93758	3.01627	2.90104	2.52909	2.3559	3.34831	3.56019	2.81431	3.63093	3.72162	2.54062	2.42621	2.88998	1.78767	2.79788	3.14202	2.87263	3.14022	3.77529	2.55303	2.57524	2.67494	3.08292	3.33444
CLEC4C	0.441745	0.88275	0.498332	0.351911	0.4585	1.48315	0.977569	1.76933	-0.218814	0.440452	2.47789	3.94513	1.67826	2.30994	1.66134	2.50061	1.68704	2.46722	3.58836	0.451522	-0.253296	0.268863	0.550298	2.23579	0.274233	0.3076	0.41638	1.69934	0.977276	0.857637	1.53574	-0.331383	0.378301	-0.160066	0.187391	0.385369	1.79551	0.316443	0.972948	2.00988	1.41813	-0.923246	1.74176	1.25102	1.56868	1.30559	-0.170028	0.413718	-0.387111
CLEC4D	3.84794	3.42104	3.75662	3.25148	3.74618	2.93205	3.04263	2.89054	2.98521	3.39012	4.02713	3.90711	3.41646	4.01514	2.92247	3.12655	3.21723	3.72183	3.49832	3.11284	3.79947	3.97173	3.8031	3.80066	3.90375	3.22796	3.24937	2.62883	4.09358	3.68962	3.72337	3.0813	4.4889	2.50631	2.79773	5.00647	3.33354	3.50305	3.41405	2.16018	2.6191	2.28201	2.56956	3.66664	2.35751	3.27304	3.24336	1.66528	2.96288
CLEC4E	4.96413	4.78176	4.45175	4.55133	4.41666	3.96039	3.95804	3.52691	4.54378	4.24803	4.59273	4.85613	4.11581	4.33502	3.88641	4.68812	3.23278	4.33668	4.33957	4.09986	5.05872	4.48076	4.87805	4.36431	4.01674	4.25809	4.24263	3.64182	5.31513	4.11688	4.65918	4.41609	4.81354	4.60473	4.10163	5.27349	5.03106	4.62088	4.43056	4.05201	3.88424	4.01272	4.36929	3.65522	3.93977	3.98618	3.05501	2.73462	3.48289
CLEC4F	-1.31805	-0.0463803	0.314516	-1.68433	-1.25652	-0.13422	0.0532398	-1.65548	-1.68725	-1.23888	0.481943	-1.57406	2.07863	-1.35117	-1.36792	1.10479	-1.66384	0.843145	1.53818	0.185207	-0.416847	-0.80248	1.25544	0.667673	0.804898	0.482434	1.21655	-0.546647	-1.37265	0.507649	-0.754793	-1.60676	-1.08446	-0.445176	-0.922916	-1.21601	0.527682	0.576	0.295409	-1.28311	0.862493	-0.287545	1.902	0.45828	-1.43022	-1.39819	-0.786527	2.15379	1.98524
CLEC4G	-0.652333	-0.766778	-0.498784	-0.54353	-0.436338	-1.01041	-0.59375	-0.377814	-0.52753	-0.170978	-0.293727	-0.564404	-0.111432	0.183776	-0.409734	-0.0964147	-0.118508	-0.0287798	1.4921	-0.203648	-0.52993	-0.658173	-0.0456168	-0.821963	-0.230596	-0.32849	0.290572	-0.575217	-0.065754	-0.131443	-0.0537149	-0.390661	-0.35073	-0.560377	-0.648955	-0.0524471	0.445232	-0.272776	-0.00646292	-0.971626	-0.166123	0.788214	-0.29029	-0.0404508	-0.166704	-0.258219	0.112995	-0.0451385	0.0540559
CLEC5A	2.82498	2.30556	1.78005	3.02591	1.32562	1.56731	1.29137	0.949953	0.49784	1.02421	2.05935	2.11553	1.44708	2.01347	1.69237	2.07849	1.22442	2.62702	2.0692	1.45537	2.62099	2.94546	2.54727	2.22114	2.48533	1.70911	1.46641	1.21383	3.51844	1.73018	1.87937	1.48859	2.16871	1.49321	0.94281	3.60996	1.80716	2.69185	1.66816	1.20906	1.22245	1.70209	1.25088	1.31451	1.45737	1.16947	0.831082	1.60159	0.441282
CLEC7A	2.90649	2.97317	3.01875	3.2011	2.82362	2.20698	2.69785	2.75718	3.25213	2.69338	3.45762	3.63648	3.05385	3.28201	2.7768	3.33842	2.81917	3.17447	3.17615	3.10356	3.10595	2.71283	3.51766	3.22045	2.85034	2.69442	3.0955	2.02169	3.58964	3.09926	2.80126	2.67215	2.99465	2.71092	2.76664	3.51535	3.27812	3.1112	2.94235	2.95208	2.90104	2.93362	3.08555	2.86974	2.57181	2.91087	2.70322	2.08068	2.88561
CLECL1	0.108725	-0.141297	-0.00713941	-0.449516	-0.106862	0.109079	-0.0803356	0.169152	0.370101	-0.526099	0.0534975	-0.0212442	-0.561524	-0.580453	-0.909074	-1.26019	-1.09688	0.246545	-1.52728	-0.707588	0.0799625	-0.84319	0.436215	-0.669715	-0.0923428	-0.961517	-0.355315	-1.59427	0.568828	0.0676849	-0.0252277	-0.185833	-1.12272	-0.216036	0.412902	-0.530162	0.173287	0.738916	-0.422935	0.290352	0.301757	-0.336257	-0.290617	-0.345725	-0.748745	-0.254809	0.428715	-0.182166	-0.106524
CLHC1	-0.870791	-0.758752	-1.08453	-0.778257	-0.824325	-0.513519	0.197909	-0.868729	0.335579	1.27654	-0.626688	-1.30027	1.94347	-0.584362	-1.17961	-0.55728	-0.932393	0.657352	1.10413	-1.33628	-0.817561	-1.03609	-1.09915	-0.857397	-0.608605	-0.683175	1.25741	0.838323	-1.17098	-1.38923	-0.982465	0.591166	-0.973239	-0.0452947	-0.886938	-0.801385	0.746324	0.0418161	-0.154126	-1.4357	0.420997	-0.14252	0.35524	-0.139568	-0.555256	-0.293625	0.260246	-0.52611	0.121956
CLIC2	0.416763	0.805135	1.81733	0.547979	1.14807	-0.27331	0.0366788	-0.12316	0.369252	1.09002	2.33767	1.7495	1.66705	1.83549	0.588159	2.03443	0.307461	1.88008	2.18843	1.16614	1.11822	0.601426	1.3697	1.03708	0.963822	-0.811996	0.192842	2.56301	0.825838	1.2354	0.634458	0.731076	1.01507	0.810204	0.986924	2.47391	1.36985	0.436264	0.197678	0.588523	0.690138	0.1096	0.3896	0.508756	0.324932	0.797086	0.481144	0.274707	1.29473
CLIC3	1.75853	2.72779	2.14073	0.90139	2.73145	2.44623	2.22284	3.19703	0.584619	1.97774	2.30859	1.75673	1.51422	1.42471	2.75706	0.768234	1.10713	1.20008	1.80697	1.58834	1.09918	0.415936	1.01942	1.38976	0.900123	3.10913	0.86852	1.93997	0.93644	2.65966	1.93703	1.81491	1.62181	1.82818	1.34249	1.68858	1.87721	1.67183	1.08216	2.57202	2.31686	2.61516	2.46812	2.12059	2.12036	1.72761	2.25793	2.06858	2.25014
CLIC4	3.32467	2.97095	2.67246	2.23023	1.85049	2.08013	1.95981	1.69198	2.71371	2.48465	2.17211	2.31857	2.27023	2.18571	1.79999	2.17652	1.88804	2.64168	1.95674	2.26575	2.44372	2.0441	2.31325	2.47879	2.14712	1.44689	2.37284	1.6979	2.71934	3.05066	3.58998	2.68692	2.35927	1.85895	3.09294	3.15285	2.02584	1.88568	2.0585	2.24504	1.7994	2.33265	2.28641	1.37494	2.16145	1.89907	2.37905	2.14129	2.39525
CLK1	6.12169	5.91868	6.35442	6.50243	5.6934	6.02092	5.80408	6.07135	5.66751	5.13496	5.49991	5.31056	5.135	5.56136	5.23001	5.39809	6.02886	5.42098	5.36843	4.97487	5.31667	5.20795	4.96635	5.35232	5.49165	5.48603	5.27719	5.01538	5.18657	6.06864	6.28469	6.61025	6.43555	5.55194	6.57502	6.51586	6.21311	6.07684	4.97012	6.15588	5.82575	5.61981	5.5614	6.4093	5.37348	5.43583	5.61488	5.50211	6.13747
CLK4	2.36093	2.03431	2.55434	3.12795	1.90258	2.23257	2.15502	2.32024	2.34484	2.31936	1.82236	2.33818	2.4023	2.40355	2.27019	2.08921	2.82437	1.9168	2.53542	1.5695	2.15651	2.37586	1.30961	2.31785	1.74173	2.27319	1.17908	2.38537	1.15357	2.34827	2.26428	3.34224	2.52051	1.55156	3.09555	2.7975	2.49017	1.82936	1.69309	2.70181	2.60494	1.88392	2.46058	2.56144	2.0778	2.28169	2.38334	1.78635	2.31588
CLNK	-1.78015	-2.02756	-2.35711	-2.1839	-2.2604	-2.28448	-1.90347	-1.90217	-2.19403	-2.67185	-1.93106	-1.91956	-2.16729	-2.43954	-2.09563	-2.71085	-2.32034	-1.94183	-2.39115	-2.09647	-2.04481	-1.66888	-1.72988	-2.09379	-1.60461	-1.38237	-2.22479	-1.52714	-1.9795	-1.22567	-1.82376	-1.93311	-1.93101	-1.62695	-1.39205	-1.92842	-2.10939	-1.57368	-1.10562	-1.8478	-1.5169	-1.66519	-1.68971	-1.47782	-1.49704	-1.29989	-1.39817	-2.08551	-1.45945
CLRN3	-2.50059	-1.84078	-2.22688	-2.48314	-2.15662	-2.7196	-2.10471	-1.80419	-2.58535	-1.98452	-2.94178	-2.57315	-2.40419	-2.62874	-2.5575	-3.03672	-2.6109	-2.98503	-2.8772	-3.2349	-2.16703	-2.95289	-1.87745	-2.43848	-2.9508	-2.41005	-3.22942	-2.86146	-2.0651	-2.0512	-2.59581	-2.71085	-2.60111	-3.02374	-2.28815	-2.14007	-2.53728	-2.10054	-2.03977	-2.45639	-2.65243	-2.76265	-2.59178	-2.92689	-3.09358	-2.7612	-2.91154	-3.35295	-2.04745
CLTC-IT1	0.896765	1.10629	0.275878	0.606962	0.959853	0.338967	0.410015	0.510474	0.142823	0.351748	0.143704	0.250485	-0.0984655	0.532174	0.575974	1.95932	2.19473	0.0441253	0.559993	0.39892	0.258462	0.161403	-0.0690362	0.262156	0.0660742	1.40205	0.205033	1.55206	0.297008	0.100354	0.292016	0.412505	0.474976	0.368674	0.396524	0.564864	0.381796	0.0922401	0.502625	1.2766	1.05334	1.13833	0.393164	0.1967	0.783491	0.963853	0.754085	0.710684	0.421422
CLTCL1	1.86645	2.05038	1.30235	0.909198	1.19407	0.828044	1.02334	1.90828	0.787826	0.725963	1.68436	1.03203	1.24498	1.10498	1.10714	1.4371	1.22444	0.878996	1.28107	1.34577	0.559578	1.25843	3.18973	0.655435	1.86492	1.40739	0.891023	1.26086	1.46469	1.59502	0.818406	0.891276	1.08141	0.824687	0.885189	1.32713	2.22616	1.85906	1.51089	1.48406	1.80312	0.864794	0.44979	1.51901	0.726686	1.81673	0.891737	0.683859	1.06406
CLU	2.2915	1.63894	1.0586	1.29509	0.935959	0.92085	2.00732	1.25143	2.93083	1.07715	2.16032	1.10054	2.19364	1.4825	1.34329	2.19548	2.5215	1.73891	1.44874	1.06536	3.07926	2.7029	2.59174	2.03116	1.86294	2.27207	2.44043	2.33073	2.23808	1.16372	1.86835	0.977965	1.3782	1.58639	1.07295	2.0276	1.00096	1.84629	2.57411	1.82037	2.00578	1.98899	2.2763	0.749639	1.76902	1.80682	1.82529	1.79584	2.45981
CLYBL-AS2	-1.40297	-1.92224	-2.10897	-2.30683	-2.5721	-1.93648	-1.91229	-1.51256	-2.53534	-2.85602	-2.4847	-2.69521	-2.56149	-2.45309	-2.03617	-2.38058	-2.22699	-2.56954	-2.10117	-2.52867	-1.71465	-1.7999	-1.66651	-2.2083	-1.99874	-1.7955	-1.42812	-1.41991	-1.83751	-0.869492	-1.62354	-2.26432	-1.7893	-2.50615	-1.09519	-1.86902	-1.33226	-2.07476	-1.67985	-1.60229	-0.716668	-2.50706	-0.709708	-1.70268	-2.15696	-1.69819	-2.56514	-1.05541	-1.28193
CMC1	3.86358	2.88627	3.82318	3.93235	4.34427	3.70712	3.39797	3.98365	3.19934	3.66003	3.04931	4.01778	3.54424	3.42347	3.78078	3.15662	3.34658	2.92725	3.08354	3.57833	3.08836	3.56624	3.12376	2.93534	3.13666	3.66562	2.94286	3.38306	3.48408	3.52265	4.24288	4.57092	4.60937	4.02926	3.76929	3.3808	3.34087	3.36314	2.99254	3.47611	3.85956	3.76469	3.08321	4.42445	3.06254	3.79754	3.73996	3.4459	4.38197
CMC2	4.09672	3.96928	4.52364	4.46282	4.3738	4.37109	3.82996	4.05559	4.14448	3.87229	4.05183	3.88083	3.95177	3.82576	3.83743	3.45749	3.48391	3.86045	3.71513	3.92588	3.71028	3.88104	3.75973	3.65012	4.05946	3.38003	3.64223	3.42196	3.8427	4.21341	4.51664	4.67058	4.12728	4.11875	4.36868	4.44648	4.35394	4.39399	3.33548	3.18306	3.41005	3.39854	3.44293	4.51854	3.69365	3.56195	3.59582	3.69682	3.69374
CMPK2	2.58854	3.55749	4.96352	2.97385	3.83773	3.40062	3.16069	2.82643	3.02635	4.37388	4.14265	2.00766	3.15257	3.76472	3.10715	3.82777	3.00604	4.04291	3.63931	3.57441	3.46403	3.47847	4.29448	3.86169	3.41444	2.96758	3.49434	2.81772	4.58504	2.95304	3.40983	2.91447	3.5217	3.56051	4.0063	4.59286	3.97859	3.49101	3.76625	3.79289	3.43724	4.72557	5.76592	3.76583	3.37131	5.23789	3.37633	3.10121	4.83529
CMTM2	5.27158	5.05807	4.98366	4.97861	4.85822	4.57672	5.21091	4.67196	5.28513	4.82709	5.10396	5.41181	5.18443	5.72274	5.11868	5.22747	6.0261	4.81483	6.92898	5.08985	5.74103	5.20303	5.38541	5.86703	5.34664	5.31174	5.53731	5.01509	5.77265	5.8039	4.55089	4.84492	4.98924	4.7603	4.83662	5.26387	5.22961	5.69438	5.17025	5.2847	5.10648	5.12984	4.78371	5.09996	5.0313	5.24962	4.94861	4.34297	4.78873
CMTM5	2.46486	1.59787	0.584681	1.09638	0.742561	1.03487	2.35237	1.18522	3.60639	1.05179	2.14295	0.763673	2.51561	1.1911	1.53939	2.38794	3.01465	1.69216	1.2592	0.859361	3.67373	2.78877	2.9548	2.28728	2.2986	2.26749	2.85979	2.88713	2.60067	0.982753	1.8102	0.684382	1.46463	1.69466	0.957905	1.89308	0.252467	2.14808	2.42842	1.72837	2.31535	2.08881	2.87275	0.920378	2.31988	1.64439	2.05578	2.25845	2.12874
CMTM8	1.47245	1.85089	1.12753	1.75335	1.39585	1.56466	2.12235	1.67556	1.4301	1.62975	0.543736	1.29589	1.53932	0.709466	1.11615	1.38022	1.27212	1.46201	0.931063	1.91127	0.51675	1.52735	0.525903	1.47196	1.14559	1.32213	0.96466	2.19074	0.903873	2.30926	1.47974	1.84602	1.47879	0.866438	0.35041	1.77053	1.43094	2.15005	1.05501	0.798332	1.26099	1.55694	1.8388	2.16095	1.81303	1.06332	1.18336	0.908858	0.692939
CMTR2	1.94152	2.57661	2.95627	3.00252	3.85294	2.95395	2.85756	3.29579	3.63723	4.11351	3.42068	4.00393	4.16422	3.91582	3.66863	4.33821	3.58162	4.02598	3.8607	3.7363	3.17384	3.37278	3.21014	3.84691	3.56475	3.4549	3.54135	3.97311	3.26646	2.39237	2.85259	3.08917	3.2986	3.93743	2.46336	2.30168	3.01165	2.80629	3.6956	3.12715	3.21579	3.12659	3.23345	3.79714	3.33796	3.02208	3.26631	3.36707	3.97207
CNDP1	-2.35294	-2.25238	-2.331	-2.68772	-2.38349	-2.01412	-2.60738	-2.2834	-2.8504	-2.91186	-2.6065	-2.56999	-2.49498	-2.98075	-2.17236	-2.77013	-3.08189	-2.43741	-3.05024	-2.75438	-3.06124	-1.8467	-2.04738	-2.88247	-3.27356	-2.14092	-2.90209	-2.90077	-3.0386	-2.76851	-2.79757	-2.79495	-3.14344	-2.886	-2.65989	-2.7802	-2.17417	-2.47601	-2.09271	-2.4494	-3.11934	-2.75075	-2.97759	-2.9554	-2.9865	-2.64697	-3.0922	-3.23159	-2.12199
CNEP1R1	3.61316	4.00304	4.69094	4.77597	5.00663	3.59527	4.10589	4.6261	4.69148	5.06978	5.17648	4.87126	5.00274	5.09254	4.67901	5.04703	4.69785	5.26813	5.20726	4.68439	4.56365	4.60633	4.78272	4.76805	4.7714	3.9318	4.75879	4.42842	4.38136	4.20663	4.45547	4.69295	4.712	5.0373	4.28447	4.41214	4.94789	4.46441	4.59511	4.80908	4.62935	4.34305	4.59068	4.13352	4.53659	4.38947	4.11316	4.08785	4.63075
CNGA4	-2.25022	-1.89543	-1.85101	-1.46969	-1.04386	-1.55547	-1.89443	-1.4751	-1.37503	-1.80253	-0.633917	-2.14448	-1.6333	-1.83754	-1.51122	-1.51242	-0.455722	-1.61044	-1.55833	-1.55945	-2.07058	-2.12765	-1.6075	-1.2975	-0.894672	-1.68728	-1.67338	-1.32959	-1.83634	-1.48921	-1.59744	-1.60153	-0.787436	-1.66507	-1.23876	-0.831182	-1.97637	-2.14199	-1.16668	-1.94756	-2.0464	-1.44281	-1.57951	-2.20002	-1.29034	-0.752362	-0.833657	-1.32026	-1.40559
CNN3	-1.27263	-0.546103	-1.35857	-1.1774	-1.36177	1.15496	-0.114619	-1.21774	-1.28175	-0.71267	-1.50705	-1.61662	-1.03936	-2.21794	-1.55794	-1.32457	-1.66351	-1.13354	-1.28646	-1.42298	-1.46427	-1.23813	-1.37253	-0.876101	-1.13206	-1.09396	-0.465835	-1.01406	-0.83729	-0.981881	-0.897319	-0.914277	-0.899885	-1.13801	-1.35986	-0.809996	-2.04101	-0.645482	-0.525384	-0.982573	-0.663602	-0.90547	-1.40963	-0.85077	-0.925819	-0.821808	-0.173623	-0.944636	-0.989735
CNNM1	-1.80214	-1.36961	-2.61174	-2.14881	-1.8563	-2.10426	-1.60104	-1.54496	-2.16587	-1.82745	-1.36524	-2.20673	-1.85198	-1.82412	-1.67443	-1.93818	-1.94506	-2.69282	-2.09847	-1.51736	-2.10747	-1.57743	-1.73844	-1.84306	-0.978603	-1.5772	-2.12595	-1.7072	-1.4915	-0.950062	-1.75697	-2.20388	-2.42838	-2.42664	-1.93589	-2.45968	-1.71549	-1.20274	-1.49661	-1.9202	-1.98204	-2.28301	-1.16047	-1.27038	-1.35455	-1.77694	-2.72509	-2.00674	-2.86177
CNR2	-0.803923	-1.15956	-0.918052	-0.918573	-1.33928	-1.42766	-1.01047	-0.787257	-1.25753	-1.39016	-1.56704	-1.28576	-1.33303	-1.13462	-1.23402	-1.93049	-1.24295	-1.46733	-1.44838	-1.20837	-0.83389	-0.854632	-0.752068	-1.04536	-1.14207	-1.17542	-1.38424	-0.69363	-0.593006	-0.336372	-1.45294	-0.598429	-1.54769	-1.30792	-0.937297	-0.736372	-0.761066	-0.308194	-0.237005	-0.841318	-0.360244	-1.75752	-0.0939391	-0.786321	-1.27988	-0.549858	-0.534414	-0.52117	-0.339749
CNRIP1	-0.666892	0.0129322	-0.462386	-0.75254	-0.941098	-0.872959	0.457529	-0.626149	-0.904834	-1.53405	0.500218	0.599145	-0.00595751	0.0835591	-0.672412	0.666266	0.184862	0.130795	0.62084	-0.534357	-0.811888	-0.212577	0.349702	-0.728525	-0.0885157	-0.625095	0.133794	-0.905183	-0.0152645	0.146508	1.26197	-0.198234	0.623093	-1.1662	-0.0995101	0.557171	0.66827	-0.651382	0.90456	-0.666507	-0.750139	-0.181961	0.360644	-0.707251	0.484168	0.0389077	-0.291728	0.0284976	-0.0353771
CNTNAP1	-0.34492	0.224293	0.332097	-0.247675	-0.339686	-0.0022876	-0.263106	-0.510696	-0.203474	-0.842174	-0.409913	-0.28619	0.334425	-0.19898	-0.180137	-0.541937	0.322188	-0.47801	-0.331492	-0.376353	0.0737586	-0.184407	0.323387	-0.0422391	0.0411269	-0.37462	0.132398	-0.1706	0.360928	0.795283	-0.220847	0.00501189	-0.49087	-0.068644	0.360459	-1.08409	0.063489	0.0728562	0.825623	-0.602741	-0.0531989	0.217681	0.222242	-0.220496	0.328603	-0.534253	0.279735	0.48833	-0.342234
CNTNAP2	-1.22855	-0.948019	-0.971177	-1.50502	-1.69015	-2.13431	-1.81667	-1.93049	-1.31868	-1.36225	-1.57183	-1.45578	-1.20756	-1.89832	-1.88523	-2.28967	-1.51293	-0.669288	-1.7944	-1.40585	-1.39189	-1.37477	-1.29362	-0.425723	-0.57871	-0.672778	-0.647406	-0.377767	-1.34894	-0.855032	-0.423168	-0.826295	-1.5133	-1.40421	-1.42153	-1.63433	-1.39361	-0.557846	-1.03737	-0.543437	-0.268308	-0.38806	-0.359758	-2.31825	-2.45914	-0.15734	0.0402526	-0.353824	-1.26366
CNTNAP3	-0.92963	-0.633452	-0.925955	-0.952905	-0.635635	0.655675	-0.176578	-0.655346	-0.642227	-0.506922	-0.640067	-0.673409	-0.76016	-0.410171	-0.464516	-0.510397	-0.995022	-1.00435	-0.841922	-1.39305	-2.26508	-1.52579	-1.46231	-1.69923	-1.94115	-1.63599	-1.73043	-1.60247	-1.8174	-1.56461	-1.67845	-1.68722	-1.60069	-1.74549	-1.66014	-1.72237	-1.37227	-1.5984	-1.58686	-2.5747	-2.51639	-3.37295	-1.06934	0.0940857	-1.24609	-1.5834	-1.35436	-3.96029	-2.33935
CNTNAP3B	1.11984	1.15022	1.37391	1.0981	1.18109	1.2624	1.49471	1.2375	1.25567	1.10822	1.49374	1.08671	1.13497	1.37797	1.38482	1.0998	1.05333	0.966449	1.07786	0.478273	0.930483	1.60808	1.11559	0.66521	0.297603	0.746267	0.853408	0.686333	0.294492	0.38977	0.270593	0.458156	0.3885	0.411411	0.495923	0.459009	0.352974	0.293313	2.47233	0.218042	0.429567	-1.98028	1.23815	1.33048	0.226594	0.321469	0.375298	-1.76341	0.110756
CNTNAP3P2	-0.377699	0.0697633	-0.709544	-0.613205	-0.873877	-0.709882	0.944705	-1.02732	-0.95211	-1.09169	-1.20921	-1.02446	-0.763262	-0.781811	-0.87669	-1.55104	-1.41635	-1.18868	-0.575404	-1.76354	-1.94588	-0.483761	-1.26768	-1.96445	-1.6064	-1.63865	-2.11266	-1.17316	-2.13613	-1.35784	-1.5903	-1.74901	-2.42525	-2.02088	-1.72382	-2.12647	-1.92381	-1.41836	-0.78325	-1.37433	-1.58808	-2.45286	-1.12227	-1.49126	1.30956	-1.40163	-1.11898	-0.516973	-2.78319
COCH	1.20718	1.56564	1.06275	2.18559	1.12805	1.98359	1.69222	1.59323	2.05575	2.07584	0.524238	1.10506	1.0337	0.272506	0.589873	0.482528	1.57136	2.31373	0.563009	0.549	0.310849	1.15113	0.879328	0.874878	2.0463	0.825756	0.854898	1.01082	2.36689	0.278795	1.0166	1.67056	0.94137	1.49609	1.29018	-0.0215599	0.993128	1.45373	0.591002	0.770974	-0.19241	1.22794	1.71108	0.522029	0.958744	1.32114	0.964812	1.0836	1.22967
COG3	-0.505183	-0.941138	0.122872	0.29595	0.670393	-0.778673	-0.774428	-0.496169	0.741407	0.773774	0.227505	0.851879	0.641818	0.33656	0.498132	0.0124584	0.282133	0.734246	0.418299	0.0772552	0.399881	0.077802	-0.0452054	0.635054	0.592215	-0.48787	0.447653	-0.769033	0.385265	-0.190008	0.358224	0.40963	0.127738	0.302509	0.126485	-0.310135	0.180619	0.268678	-0.911366	0.16192	0.0798443	0.187991	0.0915621	-0.0103956	-0.086827	0.322536	0.166037	0.1657	0.255072
COL13A1	-0.848041	-0.0920292	1.40517	-1.094	-0.861591	0.0914258	-0.819949	0.042146	-0.795682	-0.624641	0.395867	-0.481546	-0.347191	0.261367	-0.180978	-0.867341	-0.929052	-0.702379	-0.426409	-0.695851	-0.132687	-0.37819	-0.418262	-0.426784	-0.449903	-0.126601	-0.356942	-0.0143534	-0.47678	-0.0591527	-0.481278	-0.467079	-0.0560794	-0.63165	-0.263411	-0.0766297	-0.210733	-0.375863	-0.12775	-0.290026	-0.294194	-0.0963824	0.0894845	-0.448283	0.183078	-0.123892	-0.343213	0.2658	-0.460556
COL15A1	-2.81781	-3.30128	-2.47025	-3.32077	-2.02225	-2.63681	-2.91019	-1.84162	-2.84411	-2.22942	-2.93484	-2.83327	-2.4198	-2.8787	-1.67029	-3.26786	-2.71798	-2.87785	-2.33876	-3.02296	-2.72189	-2.90149	-3.66922	-2.69321	-2.5836	-2.69157	-2.39543	-1.77454	-2.16294	-2.72891	-3.06297	-2.87378	-3.05688	-3.11788	-3.23157	-2.76625	-2.12381	-2.93029	-2.1479	-2.48932	-3.4589	-2.14545	-2.55734	-3.34219	-2.11881	-2.46381	-2.55564	-2.47348	-2.29432
COL17A1	-0.967352	-0.286682	-0.928304	-0.888723	-0.715872	-1.4297	-0.521762	-1.37817	-0.869256	-0.698858	-1.19003	-1.128	-0.721506	-0.839231	-1.16832	-1.41756	-0.437628	-0.157561	-0.704169	-1.02803	-0.622977	-0.042179	0.84792	-0.792825	-0.717844	-0.877265	-0.334967	-0.985273	0.0725277	-0.220615	-0.342295	-0.86009	-0.752841	-0.822511	-0.904917	-1.02183	-0.594728	-0.726561	-0.874941	-1.13869	-0.568962	-1.14127	-0.99631	-0.142677	-0.802524	-0.169799	-0.556147	-1.23944	-1.46556
COL18A1	2.63773	2.48337	2.30854	2.13399	2.10379	2.31168	3.13375	1.88744	2.09214	1.71755	2.79276	2.39996	3.26579	2.31138	1.62848	1.99161	2.56898	2.04022	2.37668	2.37401	2.78039	2.16832	2.21929	2.54573	2.59039	2.66436	1.87207	2.02012	1.48602	2.68744	1.19196	2.51931	1.47312	2.77132	3.3048	2.43614	1.83098	3.03287	1.95103	2.48151	2.8357	1.97448	2.69162	2.6023	2.4085	1.79081	2.0544	2.15888	2.73136
COL24A1	-2.26223	-2.38189	-2.8801	-2.36899	-2.37747	-2.19758	-1.92116	-2.77239	-2.47674	-2.91742	-1.41679	-1.55673	-2.27504	-1.62657	-2.15169	-2.31927	-2.0158	-1.72341	-1.19773	-1.48822	-1.57672	-1.64722	-1.77296	-0.7781	-1.78786	-2.81548	-1.80043	-1.76026	-1.33957	-2.52891	-1.45676	-1.76026	-1.60056	-1.51393	-1.81437	-1.93602	-1.86981	-2.39376	-1.66791	-2.579	-1.7968	-1.0158	-2.59363	-1.37721	-1.09462	-2.51359	-2.53317	-1.65455	-1.46153
COL4A4	-1.08276	-1.48429	-1.68196	-1.76436	-1.90718	-1.14594	-1.37485	-1.45258	-1.59201	-1.30415	-2.09685	-1.43581	-1.90167	-2.4194	-1.94026	-2.1568	-1.54897	-2.00626	-2.14408	-1.88065	-1.85707	-1.41491	-2.02427	-2.17474	-1.55957	-1.58368	-1.8265	-1.21228	-1.25172	-1.29654	-1.42872	-1.24931	-1.63165	-1.50829	-1.42849	-1.57173	-0.90182	-0.79152	-1.2661	-1.97917	-1.52188	-1.29704	-1.51395	-1.7178	-1.48568	-1.16626	-1.37405	-1.13398	-1.2003
COL5A3	-0.335141	-0.313014	-0.153974	-0.822062	-0.831488	1.16357	-1.07146	1.42672	-0.457383	-0.945954	-0.797412	-0.303322	-0.560308	0.0765402	-0.581139	-1.34813	0.314844	-0.92438	-0.259355	0.043132	0.737895	-0.101291	0.147906	-0.359123	-0.265862	0.587634	-0.282519	-0.261054	-0.333368	-0.477668	-0.277096	-0.919142	-0.590756	-0.114421	-0.175474	-0.181687	-0.425393	0.577737	-0.334943	1.12892	0.311242	1.26224	0.496923	-0.617072	0.358801	0.289234	0.343271	0.206876	0.21843
COL6A3	-0.138849	-0.560351	-1.09509	-0.90877	-1.68379	-0.840336	-0.414628	-0.920233	0.583784	-0.863929	-1.01111	-1.92542	1.12554	-1.08919	-1.46219	-1.14052	-0.367826	-0.529682	-1.45875	-1.36097	-1.19149	-0.352203	-0.915143	0.250362	-0.79742	-0.301904	-0.481187	0.526161	-0.458362	0.443575	-0.540281	0.116546	-0.912131	-0.192166	-1.01168	-0.645571	-0.560175	0.615661	0.0871708	-1.73506	-0.550924	-1.58666	-0.218577	-0.365254	-0.166808	-1.05502	-0.496375	-0.124357	-0.808569
COL8A2	-0.334503	-0.021319	-0.374999	-0.406304	-0.641886	-0.929114	-0.238591	-1.05622	-0.242002	-0.0808617	-0.293256	-0.158743	0.371913	0.12468	-0.179205	0.750754	-0.110522	0.815153	0.718226	0.688231	-0.345172	-0.753094	0.706706	-0.435126	0.0719415	-0.473577	-0.305319	-0.678546	0.349378	-0.437572	0.084601	-1.0568	-0.3669	-0.198915	-0.905617	-0.110041	-0.0367515	0.159106	-0.146653	-0.265569	-0.294072	0.00768529	-0.232635	-0.69941	0.134932	-0.163099	-0.1894	-0.0144783	-0.399692
COL9A2	0.539249	0.689205	-0.0265016	0.0773807	-0.552422	-0.0446372	0.599606	0.120808	-0.0151596	-0.109102	0.997499	0.138718	0.267157	0.224328	-0.193731	-0.348236	0.272892	0.662845	0.789813	-0.268298	-0.230723	-0.463868	0.393139	-0.391159	0.305902	-0.100804	-0.196913	-0.206608	0.0727283	0.522931	-0.337811	-0.797493	-0.334557	-0.465838	-0.463525	0.61004	-0.00390168	0.199736	0.868741	-0.307797	-0.556715	0.33526	0.309993	-0.17579	-0.2787	-0.445442	-1.00003	-0.261655	-0.186508
COL9A3	2.93507	0.504116	0.366437	1.58995	0.77743	1.70621	2.08127	1.62698	1.24441	0.951097	0.771108	2.40624	0.980779	0.780435	1.03637	1.9294	2.57986	1.6279	1.08774	0.513167	0.574604	0.339737	1.27149	2.12027	1.16008	2.1251	0.574604	1.20674	1.80535	0.463455	1.06992	2.01824	1.46931	0.7401	2.27641	1.67189	2.1373	1.59596	-0.175684	2.70462	0.999302	0.0742591	0.815841	1.85488	1.1107	1.6096	0.529529	1.85659	1.15699
COLEC12	-1.84733	-0.500156	-2.22194	-1.76144	-2.2534	-2.04484	-2.30668	-1.94865	-1.70394	-2.45489	-1.71022	-1.00711	-2.45063	-0.0133552	-1.63689	-2.29891	-1.53676	-1.40337	-1.68021	-2.58164	-1.33483	-1.73967	-1.17664	-0.949983	-1.24765	-1.79895	-1.76385	0.344299	-1.55809	-2.19423	-1.6123	-2.2846	-1.79167	-1.36073	-1.84632	-1.06295	-2.12517	-2.08148	-0.737661	-1.83755	-0.17071	-1.71128	-0.492507	-2.09671	-1.14088	-1.13407	-1.51622	-1.71854	-2.43447
COLGALT2	-0.631322	0.150577	0.944253	-0.851715	-0.11705	0.031339	-0.501685	-0.0881477	-1.03744	-1.11002	0.0185837	-1.07465	-1.34238	-0.506246	-0.258413	-1.01566	-1.08606	-1.30733	-0.759425	-0.766806	-1.24222	-0.463743	-0.627161	-1.31716	-0.854082	-0.192661	-1.28331	-0.174233	-1.2654	0.767851	-0.429954	-0.403792	0.0947156	-0.157946	-0.374213	-0.861862	-0.778246	-1.02679	-0.718531	-0.941933	-0.0248874	-0.783492	-0.195135	-1.10609	-0.430632	-0.594588	-0.887838	-0.0978893	-0.63337
COLQ	0.670666	1.54722	2.48105	0.580615	2.26436	2.37262	1.70395	1.93833	1.24034	1.72625	1.92762	1.64858	1.87569	1.41081	1.64707	1.04729	1.57266	1.55495	1.44222	1.03875	1.01529	1.17267	1.59875	1.32582	1.41515	1.62395	1.40666	1.47629	1.19687	2.88764	1.36498	1.64533	1.14983	1.83127	-0.0240333	1.83578	1.97395	2.14047	0.202226	2.1968	1.71623	1.64426	1.4405	1.14282	1.86592	0.64374	0.979785	1.06065	1.82377
COMMD3	3.85729	3.79934	4.04206	4.22715	4.46418	3.98327	4.1468	4.18451	4.63608	4.91449	4.68807	4.77696	4.76414	4.61677	4.58943	5.00523	4.63282	4.96073	4.82841	4.54796	4.36111	4.57964	4.45452	4.50456	4.4693	3.89484	4.45127	4.19289	4.55668	3.56677	3.6091	3.9035	4.32244	4.38401	3.74826	3.96771	4.31732	4.15926	4.57356	4.00196	4.06062	3.87638	4.07133	4.971	3.68942	3.41238	3.78975	3.7962	4.2069
COMMD3-BMI1	4.02069	4.127	4.91172	5.35112	5.87603	4.37188	4.60194	4.71147	4.89935	4.74829	4.16807	4.63247	4.54386	4.23375	5.16548	4.28919	4.53748	4.30659	4.0657	4.52542	4.46395	4.91558	4.05526	4.34855	4.65991	4.37847	4.47636	4.79503	4.31504	3.85536	5.12473	5.59297	5.39514	5.17265	5.18673	4.50978	4.39772	4.4459	4.00521	4.45729	4.52305	4.23531	4.39882	4.98007	4.60409	4.55859	4.65678	4.61795	4.72236
COMMD6	2.73931	2.59482	2.76539	2.52178	2.64075	2.76102	2.98969	2.87499	2.77055	2.51213	2.50931	2.87878	2.81089	2.78381	2.88368	2.52958	2.59261	2.85101	2.76766	1.6923	1.87573	2.10476	1.67963	2.26624	2.19862	2.11364	2.47486	2.09117	1.85587	2.06273	2.47857	1.82795	2.19054	1.61624	2.11847	2.42296	2.33799	2.41456	2.40156	1.44722	1.72685	2.27571	2.20122	3.39311	1.91064	2.13609	1.78228	1.54393	1.9091
COMMD8	2.60682	2.78018	3.90876	3.90876	4.38805	3.15553	3.06835	3.47609	3.78595	3.81131	3.93328	4.00684	4.00558	4.07935	3.90436	4.07306	2.71524	4.2359	3.85071	3.08031	2.98818	4.45429	3.32696	3.44038	4.08125	3.22575	3.16076	2.67529	3.31924	2.35728	3.31597	3.20951	4.05904	4.09173	2.76807	3.33928	3.14857	3.23017	3.13067	2.54087	3.14763	2.95592	3.11301	4.96908	2.90376	3.36111	3.3345	2.66941	4.03695
COPG2IT1	-1.50916	-1.34932	-2.37555	-1.38092	-1.43148	-1.43421	-1.85086	-1.48536	-1.89884	-0.931411	-1.43635	-1.46735	-1.41049	-1.52032	-1.4155	-1.54123	-1.7768	-1.43447	-1.38319	-0.1111	-0.924439	-2.30197	-1.12614	-0.598461	-1.18048	-1.55599	-0.509262	-1.41077	-1.04587	-1.34091	-0.802483	-1.43451	-1.44153	-1.19624	-0.713466	-0.761258	-0.989045	-0.945335	-1.37735	-1.3891	-0.597647	-0.587067	-0.351961	-0.917736	-1.66018	-2.10456	-0.757246	-0.779306	-0.207089
COPS2	3.97531	3.8521	3.91535	3.75751	3.3613	3.74145	3.41163	3.92829	3.4461	3.22522	3.55159	3.10167	2.969	2.80871	3.27606	3.00181	2.38776	3.08015	2.38454	2.87602	2.6173	2.74621	2.56362	2.98737	3.00205	2.7977	3.08674	3.17633	3.04982	3.40025	4.27419	4.29102	3.51324	2.97496	3.96572	3.28733	3.40395	3.13324	2.32526	2.99629	2.87822	2.78871	3.02175	4.2711	2.37794	2.71578	2.88002	2.54504	3.50829
CORIN	-0.604105	0.029093	-1.02771	-1.21275	-1.27085	-1.18338	-0.797158	-1.04099	-1.18088	-1.37685	-0.940571	-1.25331	-1.4546	-1.10139	-1.60308	-1.26447	-1.58565	-1.24663	-1.26963	-1.50702	-1.75744	-1.34136	-1.59795	-1.80755	-1.42271	-1.2831	-1.79355	-1.41809	-1.5692	-1.38749	-1.7711	-1.78279	-1.62449	-2.06255	-1.80553	-1.67973	-1.29393	-1.15127	-1.4966	-2.23317	-1.40148	-2.26617	-1.57706	-1.6222	-1.1245	-1.37074	-1.50837	-1.42022	-2.16851
CORO2B	-1.00624	-0.992941	-1.14577	-1.8485	-1.23568	-1.37275	-0.948325	-1.19359	-1.33459	-1.64804	-2.10183	-1.47595	-1.41009	-1.35323	-1.46862	-1.11709	-1.68856	-0.374055	-1.9252	-1.21678	-0.460867	-0.84429	-0.936703	-0.921778	-0.935073	-1.28475	-0.555962	-0.234326	-1.02685	-0.992906	-1.5789	-1.04754	-1.30949	-1.55795	-0.913908	-0.784311	-1.48516	-0.378411	-0.350627	-0.626794	-0.875047	-0.908479	-0.852123	-0.535574	-1.54825	-1.10074	-0.46561	-0.393597	-0.650036
COX10-AS1	-0.191151	-0.598931	0.207927	-0.0775244	-0.139234	-0.324331	-0.498328	0.17159	0.600442	0.0425862	-0.207496	-0.189598	-0.0536936	0.0742405	-0.217661	-0.68589	-0.549761	-0.329351	-0.0125048	-0.344009	-0.199246	0.905997	-0.268183	0.0154672	-0.130557	0.952443	0.217742	0.845097	-0.432927	0.150651	-0.947095	0.779627	-0.0781223	-0.43949	-0.792291	0.101132	0.541804	0.230867	1.13815	-0.906973	0.177854	0.111174	0.142989	0.838883	0.10802	-0.264826	0.309856	0.516806	0.59326
COX16	3.37728	3.21507	3.3334	3.34737	3.20176	3.67502	3.18629	3.66845	3.82429	3.80853	3.23485	3.9697	3.65315	3.70063	3.78862	3.84758	3.30553	3.70771	3.62186	3.27193	2.76191	2.80579	2.87878	3.59245	3.15305	3.15663	3.01	2.93012	3.60791	2.72271	2.99066	3.16541	3.13078	3.16057	3.11139	3.09717	3.05645	2.88467	2.57842	2.10203	2.32275	2.01081	2.48685	3.95354	2.18469	2.57861	2.70946	2.92329	2.79487
COX17	1.0369	1.37552	2.11398	2.3571	1.7962	1.29408	1.12027	1.42613	2.26129	-0.0751615	1.49922	1.01409	0.422518	0.886267	0.888732	0.778325	0.51728	0.316576	0.132284	1.05638	1.24557	0.91573	0.930042	0.515278	1.06454	1.26418	1.09855	0.95083	1.07014	1.67014	1.44992	2.09746	2.42714	1.90255	1.44887	2.01317	1.70312	1.03229	1.20248	1.06136	0.870008	1.19626	1.18484	1.62108	1.02098	1.10739	1.26692	1.11204	1.52366
COX6C	4.8704	4.69805	5.4827	5.17342	5.28206	5.49804	5.29998	5.46909	5.28594	5.39415	4.64168	5.31251	5.33713	4.96738	5.27623	4.92936	4.74082	5.30949	5.13238	4.52705	4.19984	4.66246	4.00827	4.62056	4.35815	4.5359	4.36247	4.21172	4.45469	4.58579	4.5981	4.8333	4.62812	4.44519	4.52359	4.84497	4.76635	4.53417	4.16679	3.87424	4.23442	4.05173	4.02128	6.42716	3.62019	4.3658	4.5322	4.12952	4.51883
COX7A1	-1.89434	-0.539708	-1.52141	-1.85726	-1.26536	-1.49759	-1.06409	-1.8469	-1.37921	-1.6173	-0.827809	-1.0986	-1.41727	-1.35167	-1.13572	-1.27947	-1.07811	-1.68488	-1.12042	-1.33988	-1.05023	-1.85366	-2.18896	-1.40024	-0.905727	-1.88684	-1.14299	-1.60547	-1.18582	-2.01674	-1.65896	-1.47964	-1.81188	-1.61594	-0.147307	-1.25636	-1.6918	-1.47727	-2.32655	-1.35233	-1.98843	-0.817075	-2.32497	-1.27859	-1.45446	-1.07046	-2.01631	-1.4446	-1.28091
COX7B	3.347	3.66806	3.81677	3.80331	3.55751	3.76233	3.81164	3.83588	3.59495	3.72823	3.48672	3.50135	3.91946	3.71769	3.65851	3.70866	2.95133	3.9609	3.66252	3.32145	2.60225	2.7788	3.17201	3.40063	3.43804	3.56108	3.11967	3.40026	3.57596	3.12038	3.49101	3.49904	3.46404	3.30335	3.14605	3.37837	3.77215	3.49996	2.93445	2.80208	3.04521	2.91569	2.82591	4.33574	2.90108	3.03787	3.05321	2.60911	3.42322
COX7C	5.57173	5.43193	5.77576	5.84336	5.67745	5.77638	6.01471	5.87215	5.92903	5.96706	5.53779	5.83565	6.07225	5.76039	5.83716	5.83567	5.65906	6.03665	5.7022	5.45679	5.26186	5.48755	4.75718	5.49811	5.52779	5.27447	5.4912	5.24693	5.50335	4.94326	5.45986	5.57046	5.6144	5.29816	5.41278	5.57473	5.52754	5.43403	5.31845	5.0776	5.30256	5.31106	4.69979	6.72597	4.69508	5.18294	5.56976	4.9262	5.06522
CPA3	0.642505	0.593007	1.16015	1.09005	1.07595	0.996653	0.51608	0.392554	2.647	1.85448	2.07271	0.983103	1.84579	3.61927	2.04344	1.95084	2.39123	1.32672	2.68933	0.118147	2.48868	2.27988	1.90792	3.20657	0.793118	1.69764	3.14536	3.61768	1.37473	2.52374	0.50028	0.106505	1.12428	0.486869	0.482604	0.573369	0.731393	1.05715	2.22034	1.94482	1.04248	1.93798	1.82364	-1.48969	0.758643	1.24855	-1.75023	-0.962811	1.38511
CPA5	0.484376	0.225178	-0.233138	0.951966	-0.591848	-0.760138	2.32904	1.12922	-0.228287	1.48731	-1.04751	-0.619092	-0.416651	-0.333773	2.06961	-0.944822	1.85385	0.473216	-0.299193	-0.311743	-1.05177	-0.5713	-1.23454	-0.41202	1.83674	-0.843069	0.346552	-0.180926	1.41092	-0.559781	-0.0900652	0.917524	-0.878892	-1.56563	-0.032208	1.08883	-0.827057	-0.399855	0.85852	0.437023	-0.140736	1.77179	2.19567	-0.643467	-0.566327	-0.706402	-1.49998	1.90858	0.381094
CPAMD8	-0.351686	0.340116	0.0199559	0.316865	-0.0989843	-0.66749	0.106443	-0.0194659	-0.156037	0.603001	0.77216	0.0107784	1.45375	0.865752	0.287799	0.358471	0.11113	0.574327	1.11907	-0.161619	0.781744	0.606426	0.672374	0.608193	0.373159	0.251973	1.05835	-0.131424	0.133303	-0.162895	0.123119	-0.317343	0.508859	0.658522	0.0627409	0.508245	0.342399	0.372251	-0.0840633	0.416993	0.126534	0.541436	0.531112	0.624765	0.787881	0.344006	0.777025	-0.0754569	0.317328
CPD	3.42808	3.26021	3.26789	3.24507	3.65663	2.74635	2.89797	3.08342	3.32603	3.5118	3.68971	3.73117	3.5627	3.51897	3.34503	3.66809	3.23932	3.64424	3.28828	3.47116	3.39624	3.18516	3.51024	3.43064	3.36209	3.30441	3.54041	2.93088	3.494	3.33539	3.60666	3.07203	3.3344	3.39483	3.4285	3.06189	3.24924	3.35537	3.23361	3.0191	2.6353	2.79514	2.86852	2.09714	2.93909	3.01154	2.46729	2.2279	2.50743
CPEB4	1.87197	1.85544	1.35447	1.82977	1.64531	1.77334	1.29189	1.69282	1.42953	1.23476	1.9712	1.62262	1.03693	1.64898	1.48527	2.11839	1.75171	1.14629	1.06142	1.30106	1.46922	0.897994	1.3207	1.38707	1.18057	1.97529	1.04979	2.09717	1.31651	1.20996	1.59905	1.44984	1.21639	1.46862	1.237	1.50047	1.06055	1.08426	1.48989	1.14033	1.31878	0.38548	0.728032	0.514257	1.53689	1.45833	1.19233	0.947002	0.77834
CPED1	0.472212	0.637528	0.743406	0.570827	1.66614	-0.136268	1.09715	0.529191	1.20829	0.794539	1.79059	1.22121	1.03027	1.30935	1.05435	1.44485	0.885821	2.24091	1.26201	1.53884	0.759124	1.44035	1.16158	0.10555	0.0490697	0.544901	1.48699	0.538425	1.90687	0.458367	0.664494	-0.243491	0.736885	0.708076	-0.0454432	0.920197	1.7027	0.725902	1.47277	0.587972	0.603173	0.587215	1.18339	0.489427	0.24353	0.248158	1.60621	0.951965	0.703524
CPNE2	2.9223	2.89672	2.53495	3.04064	2.05022	2.68535	2.98993	2.49459	2.92581	3.24801	2.93654	3.65924	2.99416	3.29626	2.75392	3.45202	3.29747	3.64465	3.10664	3.5261	3.12532	2.43724	3.71508	3.2847	3.03237	2.43184	3.30584	2.57259	3.54723	2.92356	2.29018	2.18334	2.96925	2.86126	2.03758	2.86767	2.7497	3.31849	3.29142	2.94822	2.87747	2.68318	2.90702	2.25823	3.36201	2.69113	2.38741	2.60058	2.26274
CPNE5	2.06979	1.78696	1.15401	1.20513	0.777848	2.1167	2.33357	1.63541	2.43597	1.75	1.27386	0.935298	1.33042	0.451722	1.24711	0.877105	2.09505	1.89602	0.690339	1.21419	1.97327	0.622029	1.74961	1.50773	1.68446	1.05738	1.56565	1.35457	2.2474	1.20525	0.993716	1.44406	0.938981	1.29161	1.17241	1.01066	1.82815	2.06746	1.15798	0.599752	1.10285	1.05534	1.91309	0.642672	1.25408	0.838319	0.497816	1.94221	0.881288
CPNE8	-0.0175748	0.247889	0.298437	0.507281	0.51775	0.0258087	0.220209	0.169438	0.442707	0.703266	1.20223	0.885581	0.484758	0.810507	0.462039	1.51521	0.473593	1.08683	0.698026	0.48673	0.316825	1.02146	1.02886	0.571329	0.638758	-0.093889	0.572093	0.45907	0.531332	-0.250883	0.226816	-0.0841066	0.630034	0.761558	-0.174828	0.620561	0.467898	0.267763	0.505242	0.516332	0.429496	-0.1091	0.67762	-0.0844466	0.0887001	0.429899	0.733476	0.53267	0.418491
CPOX	1.30649	1.55743	2.50236	2.45228	3.04198	1.69783	1.86838	1.86526	2.69845	3.30674	2.57624	2.97183	3.23674	3.03832	2.51332	3.57889	2.86562	3.38203	2.92688	2.68878	2.74761	2.78912	2.51971	2.92033	3.19016	2.03654	2.38676	2.38226	2.36886	1.59421	1.88927	2.40031	2.97011	3.19269	1.86908	2.18021	2.00979	2.24428	2.36632	1.55682	2.38711	1.81209	2.53641	2.81286	2.14483	2.37649	2.73717	2.36261	2.63779
CPQ	3.55993	3.53346	3.87726	3.65129	3.65843	3.25248	3.56237	3.46172	3.74794	3.76742	4.01134	4.0226	4.01685	4.01648	3.66791	4.15015	3.31165	3.88591	4.28151	3.56441	3.857	3.85689	4.07979	3.6259	3.7507	3.65143	4.08747	3.35382	3.80976	3.69619	3.71375	3.78499	4.16487	3.90166	3.67392	3.99893	4.10447	3.92252	3.59686	3.44452	3.30249	2.99213	3.28048	2.84795	3.67219	3.31982	2.89004	2.80117	2.55879
CPSF1	-1.37729	-1.02358	-3.18385	-1.64596	-1.88878	-2.03449	-1.58876	-1.59371	-1.63262	-1.72511	-1.3304	-1.33915	-2.4963	-1.43633	-1.28364	-1.63051	-1.39106	-2.03099	-1.76657	-1.3851	-1.83044	-3.04339	-1.02803	-1.38265	-1.89986	-1.977	-1.41823	-2.14443	-1.08854	-1.46423	-1.81976	-1.89306	-2.20262	-1.72568	-1.20398	-1.69678	-2.26069	-1.49291	-1.60755	-0.903003	-1.485	-2.25438	-1.1591	-1.65374	-1.03237	-0.905407	-1.85832	-1.85398	-1.5446
CPT1C	-0.626458	-0.897497	-0.30091	-0.252553	-0.348649	-0.940912	-0.477138	-0.0929049	-0.279586	-0.346894	-0.355444	-0.421048	0.105093	0.105488	-0.359842	-0.450131	0.0705735	-0.584156	-0.103085	-0.9673	0.0771238	-1.30802	-0.289072	0.207887	-0.423862	-0.765546	-0.760332	0.0515247	-0.554057	-1.08161	-0.742986	-0.30753	-0.536958	-1.18996	-0.276717	-1.00975	-0.903104	-0.112819	-1.51793	-0.416694	-0.531541	-0.549429	-0.712317	-1.81612	-0.506057	-0.894741	-0.212352	-0.120177	-1.24552
CR1	2.03432	1.89256	2.16054	2.16477	1.86346	1.60331	1.81638	1.38803	2.00628	2.43691	2.06935	2.18292	2.28298	2.59313	2.00224	3.21101	2.10735	2.5579	2.1658	2.24806	2.20739	2.12091	2.51386	2.50125	2.77845	2.00262	2.12796	1.84237	2.36254	2.00146	2.04046	1.9871	2.3186	1.9207	1.6429	2.12714	2.22251	2.47533	2.3593	1.90375	1.50122	1.56833	1.57446	1.462	2.03646	2.3209	1.56125	1.05615	1.53346
CR1L	2.03755	1.68428	1.72992	0.689519	1.23098	1.76421	2.01625	1.21071	1.65843	2.00938	1.34884	0.96082	1.31202	1.23253	1.05466	2.38561	1.54838	1.20279	1.66428	1.11235	1.90262	0.796374	1.90507	1.29365	1.56519	1.23487	0.651946	5.40187	2.30104	2.39518	0.822273	0.940284	1.00232	0.995234	0.802423	1.11502	1.52448	1.7227	1.01026	1.07369	-0.0614289	0.647277	1.05263	-0.276917	1.62083	2.17704	0.964428	1.68527	1.28632
CRACR2B	0.154897	0.0809426	-0.474043	0.743997	-0.0661343	1.01206	0.547179	0.150333	1.47445	1.29517	0.363493	0.438414	0.545574	0.254863	-0.0660957	0.228368	0.226337	0.724948	0.709554	0.261158	-0.327846	-0.079469	1.19007	-0.14416	-0.0185689	0.538003	0.609462	-0.228345	0.441383	0.412741	0.193083	-0.291952	0.774738	0.358764	1.47964	0.289625	0.557632	0.315714	0.35039	0.175271	0.390297	0.134272	-0.0622211	0.230082	-0.292004	0.0524225	0.242638	-0.337292	-0.349679
CRAT	2.13136	2.58655	2.31166	1.08864	1.22916	2.19195	1.93762	1.8425	2.47274	1.46402	2.11447	1.37528	1.53319	1.24596	1.09413	1.96323	1.54515	1.30282	1.66864	1.04628	2.16483	2.12313	2.0318	1.26335	1.65798	1.39038	1.40724	1.82829	2.12427	1.32632	2.16753	1.43482	1.76446	1.05095	1.70675	1.6862	1.86676	1.79416	1.53646	1.70564	1.52195	1.51646	1.57529	0.965132	1.22585	1.31914	1.17518	1.56451	1.3436
CREB5	3.50524	3.2797	3.05102	3.10397	3.14332	3.14564	3.093	2.99969	3.31337	4.03229	3.48511	3.62545	3.55101	4.33455	3.1654	5.57989	4.6047	3.80821	4.1138	3.35921	3.51137	3.32936	3.96739	3.72228	3.53289	3.46827	3.12553	3.90243	3.54709	3.32713	2.98171	3.11676	3.32481	3.17818	3.0476	3.54882	3.07323	3.38022	3.96154	3.78777	2.67163	2.83049	3.59172	1.67927	3.20472	3.48236	3.46362	1.72252	2.83491
CREM	1.09802	1.0614	1.58161	1.24759	0.696215	1.22922	0.870592	1.22625	0.362988	0.273933	0.628846	0.0178906	0.102084	-0.122508	0.10788	-0.297648	-0.265782	-0.00763528	-0.21142	0.217023	0.0453413	0.043448	0.00457032	0.134723	0.250189	0.517795	0.272114	0.0530232	0.248769	1.39962	1.30134	1.59027	1.00688	0.511	1.52122	1.41999	1.2689	1.18009	-0.303539	0.202687	0.349031	0.077357	0.457579	0.729023	0.774564	0.276795	0.365596	0.365358	0.695354
CRHBP	-1.59503	-1.59939	-2.13221	-2.43321	-2.02959	-0.895853	-1.56298	-1.82068	-1.51678	-1.89034	-0.877433	-1.53534	-1.1324	-1.58424	-1.46164	-1.35735	-2.53828	-2.15235	-1.79505	-1.52139	-1.81046	-1.61857	-1.04322	-1.12452	-1.98867	-1.52127	-2.07944	-0.749262	-1.38348	-0.515671	-1.64982	-1.99489	-1.13142	-1.82072	-1.34903	-1.67419	-2.09447	-1.5233	-0.480914	-0.862511	-2.40583	-0.793254	-1.97955	-2.57594	-1.09017	-1.02347	-1.29662	-2.31715	-2.28096
CRIP2	0.551298	1.55506	1.1214	1.04312	0.639584	1.26446	1.27863	0.945138	1.68735	0.625753	0.410704	0.874443	0.63977	0.207072	0.887969	0.0907943	0.942792	1.17357	0.0405278	0.920881	0.217988	0.479222	0.0942406	1.70459	1.26128	0.355381	0.781447	0.160785	0.387912	0.766414	0.497075	1.34895	-0.0232483	0.607052	0.555371	0.150122	0.740921	0.980718	0.166723	0.351099	1.318	1.1407	0.656715	1.19243	0.784995	0.2723	1.20119	-0.132902	1.11249
CRISP2	-1.07595	-0.819752	-1.34499	-1.1674	-1.21565	-1.97581	-0.835089	-0.179412	-0.724242	-1.54561	-1.25774	-1.25161	-1.86142	-1.25774	-1.35297	-1.61161	-0.972035	-1.63189	-0.920573	-2.24018	-1.88305	-2.0501	0.10108	-2.25694	-1.71401	-2.68215	-2.15887	-2.45102	-2.01193	-2.2155	-2.25944	-2.1777	-2.17154	-2.17992	-1.75905	-2.34177	-2.04328	-1.23728	-2.04067	-2.97359	-2.49233	-2.15015	-3.33296	-0.348306	-1.96248	-0.533988	-3.22776	-2.30661	-2.20656
CRISP3	0.95344	0.630341	0.597181	0.490752	0.865757	0.0631705	0.610133	0.267983	0.597729	0.584412	1.13074	0.815993	0.386976	1.53181	0.629051	0.710708	2.78225	1.74584	1.5984	0.276813	0.607143	0.563466	8.21468	0.616565	0.983622	1.73139	0.874015	0.405422	1.55521	0.921186	0.710177	0.252662	2.41796	0.531499	0.557209	0.557014	0.609383	1.41938	0.74442	-0.105402	1.44217	1.04257	-0.00221082	3.27449	0.464724	2.68978	0.722687	-1.23222	-0.179646
CRISPLD2	2.54406	2.42343	2.03239	1.4173	1.84694	1.79414	2.17237	1.57245	1.80325	2.35403	2.79282	2.06329	2.05726	2.3871	2.09178	2.86233	1.34502	2.41217	2.12006	1.63771	2.64656	1.96305	2.51549	1.62981	2.13983	2.08248	2.60691	1.68835	2.75025	2.0028	2.31072	1.14825	1.81508	1.49402	1.65644	1.92323	3.16813	2.12176	2.18781	2.41988	2.30616	2.3143	1.8446	0.919251	2.06831	2.66224	1.86372	1.28137	1.71182
CRLF2	-0.936709	-1.3114	-1.58316	-1.91112	-2.26341	-1.67226	-1.63054	-1.35099	-2.08528	-2.43384	-1.47688	-2.41327	-2.07199	-1.92642	-2.37014	-2.0213	-2.17976	-1.82439	-1.88949	-2.37542	-2.15921	-2.13097	-1.96604	-2.36692	-1.73691	-2.57649	-2.11103	-2.00752	-2.02832	-1.56108	-1.7253	-1.86931	-2.1731	-1.93649	-1.01801	-0.261723	-2.55902	-1.36688	-1.39251	-2.23591	-2.13386	-1.94962	-1.42585	-2.59037	-0.940227	-2.7086	-2.57559	-1.48737	-2.42443
CRNDE	-2.02904	-1.99598	-2.21229	-2.10514	-0.353685	-2.40463	-2.03861	-1.78702	-2.3266	-2.33408	-1.79335	-2.02585	-1.69371	-2.06009	-1.36722	-1.8832	-2.56416	-2.05384	-2.30591	-1.49885	-1.6723	-1.71827	-1.31518	-2.34469	-2.00147	-2.2666	-1.60281	-2.27666	-2.24189	-1.52843	-1.73184	-0.847915	-1.88323	-1.20338	-1.55827	-1.80438	-1.34818	-1.60825	-0.7716	-1.82732	-2.35032	-2.11595	-1.21038	-1.00882	-2.10432	-1.94766	-1.90232	-2.73051	-1.49093
CROT	-0.905167	-1.15392	0.0621623	-0.182167	0.576568	0.163588	-0.662229	0.175704	-0.409214	0.167762	-0.592133	0.299969	0.332123	0.464524	0.0157656	-0.356454	0.379468	0.463408	-0.0168938	0.450094	-0.491923	-0.285544	-0.153019	-0.0302604	0.384793	-0.24162	-0.195365	-0.0238349	-0.974954	-0.60597	-0.161642	0.45823	0.613489	0.0753664	-0.187681	-0.293521	0.267521	-0.316449	0.0298648	-0.0872479	0.20103	-0.120427	-0.140364	0.821442	-0.0361162	-0.813093	-0.101752	0.129577	0.564306
CRTAM	2.53523	2.01232	1.65904	3.19187	3.521	2.72403	2.32821	2.9233	2.81755	3.7446	2.09764	3.45979	2.79432	2.96172	3.10672	3.30527	2.78218	2.63188	2.58448	2.53273	1.82848	2.6491	2.22816	2.29552	2.27055	1.70192	2.2581	2.56139	2.43917	1.73035	3.8937	3.55194	3.53304	2.93571	2.71249	2.584	2.45682	2.4598	3.09875	2.96922	2.9279	2.46028	2.50824	3.0171	2.40667	2.98679	2.2372	3.20768	3.39207
CRY1	1.63848	1.99197	2.73372	2.81349	3.29592	2.22267	2.00794	2.58513	1.83524	2.53947	2.3841	1.94485	2.07422	1.70113	2.35746	1.45021	1.57438	1.77227	1.61384	1.8307	1.92635	2.05874	1.48446	1.95217	2.2553	2.40487	2.29472	2.16631	1.70695	2.64078	3.16905	3.69676	2.66628	2.91961	3.04735	2.46362	2.06487	2.29908	0.964402	2.26752	2.60006	2.2778	2.2683	3.12763	2.43643	1.96169	2.48584	2.50029	2.67603
CRYBA1	-0.195386	-0.870923	-1.20406	-1.56258	-1.62185	-1.52261	-0.472155	-1.38901	-1.77767	-1.84603	-1.52261	-1.95909	-1.86241	-1.5834	-2.0005	-2.11265	-1.64922	-1.69056	-1.5159	-1.50507	-2.05186	-1.94239	-1.48791	-1.90535	-1.11036	-2.1729	-2.23129	-1.94534	-1.77439	-1.05893	-1.41733	-1.73912	-1.75575	-1.94686	-0.693049	-2.24666	-1.32769	-1.57397	-1.6617	-1.95837	-2.10666	-2.65448	-1.43599	-1.21092	-2.12525	-1.25673	-1.21952	-1.90957	-0.994601
CRYGD	-0.842339	-0.670776	-0.407021	-1.07551	-1.46941	-1.24383	-1.09771	-0.920822	-1.08221	-0.947207	-0.403492	-0.801597	-0.480655	-0.482455	-0.738023	-1.14014	-1.33429	-1.18907	-0.544661	-0.922556	-0.481933	-1.56257	-0.62435	-0.856293	-0.799106	-0.0501685	-0.961882	-1.0237	-0.341052	-0.545387	-0.618348	-0.838647	-0.315196	-0.735196	-0.800978	-0.3387	-0.0905984	0.041495	-1.14706	-0.133701	-0.899951	-0.418647	-0.891595	-0.990838	-0.470983	-0.0142999	-0.661377	-0.555321	-1.69732
CRYM	0.614602	1.12417	0.144414	-0.114097	0.425235	0.129409	1.12908	0.594506	0.2826	-0.515679	0.937518	0.540387	0.677144	0.898362	0.642313	0.353711	0.358719	0.542601	1.57443	0.0460512	0.914323	1.10003	0.427806	0.247194	0.257397	0.632218	0.595401	0.758835	0.494157	0.177532	0.525552	0.224097	-0.130753	-0.024211	-0.30733	0.229499	0.233348	-0.0529575	0.974506	0.525062	0.512545	0.541035	1.14559	-0.402622	0.00907957	0.416436	0.0816618	-0.064252	0.621436
CRYZ	3.06328	2.48203	3.25777	4.41208	4.89538	2.85709	2.7126	3.1378	3.25291	4.62214	2.67756	3.41035	4.0865	2.94933	4.04672	3.25578	2.51062	3.36783	3.67561	3.51997	3.04449	3.51919	2.58985	2.86544	2.99208	3.05212	2.51717	3.70124	2.56485	3.30791	3.80187	3.76943	2.47652	4.36416	3.57241	2.66646	2.87684	3.81452	3.56068	3.50459	3.2741	3.21953	3.43104	4.05607	2.83986	3.19271	3.24545	3.27483	3.77057
[truncated: 4,517 more rows]
[truncated: 79 more columns]
