# Supplementary material for: Identification of immune-related key genes in the peripheral blood of ischaemic stroke patients using a weighted gene coexpression network analysis and machine learning
Source: J Transl Med. 2022 Aug 12;20:361. doi: 10.1186/s12967-022-03562-w (PMC9373395; doi:10.1186/s12967-022-03562-w)
Supplement: Supplementary file 3 — Additional file 3. Table S2. The expression profile of the 17468 genes in the testing set (GSE16561). [file 12967_2022_3562_MOESM3_ESM.xls]

## Sheet: Additional Table S2
Genesymbol	GSM416567	GSM416568	GSM416569	GSM416570	GSM416571	GSM416572	GSM416573	GSM416574	GSM416575	GSM416576	GSM416577	GSM416578	GSM416579	GSM416580	GSM416581	GSM416582	GSM416583	GSM416584	GSM416585	GSM416586	GSM416587	GSM416588	GSM416589	GSM416590	GSM416528	GSM416529	GSM416530	GSM416531	GSM416532	GSM416533	GSM416534	GSM416535	GSM416536	GSM416537	GSM416538	GSM416539	GSM416540	GSM416541	GSM416542	GSM416543	GSM416544	GSM416545	GSM416546	GSM416547	GSM416548	GSM416549	GSM416550	GSM416551	GSM416552
A1BG	0.514243	-0.100934	-0.0762449	0.342055	0.014425	-0.0932008	-0.0122423	0.133967	-0.406607	-0.0629155	0.145701	0.167524	0.0796005	-0.334825	0.212349	0.131927	-0.0770612	-0.172431	0.310104	-0.165449	-0.0868254	0.0343083	0.169699	-0.0335244	-0.0568564	0.182128	-0.0165299	0.564851	0.0153704	-0.06401	-0.0959455	0.0828103	-0.193115	-0.215905	0.0409987	0.0749036	0.0548572	-0.0545387	0.104316	-0.0509757	-0.17904	0.249706	-0.13013	-0.0288357	0.239023	-0.0656632	0.479543	-0.0312142	-0.307729
A1CF	0.262022	0.0492509	-0.0573766	0.336497	-0.142902	-0.228372	-0.320763	-0.177932	-0.231761	0.0243356	0.0248693	0.183003	0.0395245	-0.0102891	0.33279	-0.069267	-0.0124214	0.0259328	0.240718	-0.280718	-0.100705	-0.0615379	0.085338	-0.0653783	-0.11392	0.131246	0.272033	0.39705	-0.0673517	-0.286766	-0.0754925	-0.0601154	-0.129936	0.0145777	-0.0109861	-0.125928	-0.238206	-0.0802831	-0.384583	0.0700284	-0.338757	0.194969	0.0177094	0.104925	0.183769	-0.164567	0.0926194	-0.0341113	-0.155311
A2M	0.218846	-0.178776	-0.0446491	-0.0792165	-0.0145177	-0.0677372	0.201683	0.154687	-0.0440679	0.359731	-0.244474	0.0405234	0.0454135	-0.13505	0.0746269	-0.240745	0.063011	-0.109908	0.144183	-0.330652	-0.241799	-0.00847299	0.00771435	-0.0265631	0.00205346	0.0927502	0.219574	-0.00763327	-0.272588	-0.0394191	-0.0734932	0.0130402	0.220496	-0.0870822	0.0711961	0.0581155	0.0648068	0.00584439	-0.0238222	0.0617101	-0.138959	0.00991531	0.0189874	-0.0426787	-0.078985	-0.491119	-0.0669166	-0.221121	-0.115211
A2ML1	0.532125	0.048169	-0.0315976	0.495926	-0.105306	-0.176204	-0.208405	-0.104293	-0.643383	0.177903	-0.108274	-0.0424145	0.419625	-0.203731	0.0209816	-0.0110794	0.05696	0.203862	0.729013	-0.108233	-0.103021	0.0320982	0.224622	-0.061042	-0.141705	0.55583	0.492153	0.50923	-0.161182	-0.156224	-0.211558	0.126882	-0.224658	0.0506703	0.00710244	-0.0196429	-0.0778297	0.0342322	-0.178144	-0.0140432	-0.402154	0.20665	-0.158524	0.0673325	0.272544	-0.297787	-0.0556318	0.0961011	-0.139445
A3GALT2	0.241907	0.160324	-0.00535993	0.874857	-0.50842	-0.422743	-0.290832	-0.344297	-0.277779	0.0334489	-0.0852392	0.0383272	0.287637	-0.0287376	0.215112	0.0791924	-0.0572172	0.0617461	0.216408	-0.312017	-0.186621	-0.217594	-0.0215227	-0.0946725	0.140137	0.0695028	0.144948	0.0883015	-0.0649834	-0.160542	-0.428809	-0.00381558	-0.0969035	-0.250157	0.0548572	-0.391319	-0.275994	-0.362082	-0.632576	-0.051091	-0.186158	-0.0243516	0.105483	0.305592	0.03801	-0.275693	0.162037	0.198416	-0.187647
A4GALT	0.486095	0.0796398	-0.19447	0.272213	-0.0528642	-0.0829417	-0.266934	-0.168558	-0.0890911	0.0435547	-0.0458152	0.0175657	0.162037	0.0631573	0.332119	-0.126079	-0.18448	0.0911708	0.466642	-0.0885279	-0.496399	-0.0521789	0.260841	0.0517354	-0.178054	0.153274	0.683484	0.452312	-0.323782	-0.34942	-0.217731	0.0340505	0.0869656	-0.0870822	0.35008	-0.115979	-0.0551596	-0.139904	-0.334539	-0.0248725	-0.0977223	0.0925457	-0.0799236	0.0674495	-0.0195798	-0.221883	0.153237	0.306118	-0.369238
A4GNT	-0.0536673	-0.210519	0.0778424	0.0505557	-0.0354748	0.0926194	-0.144659	0.0392026	-0.282997	0.165058	-0.138757	-0.0948802	-0.027609	-0.17146	-0.0699186	-0.363369	-0.307526	0.35008	-0.103462	-0.0650805	-0.480158	-0.141105	-0.270532	-0.238089	0.119335	-0.0534062	-0.0152873	-0.0015191	0.0542293	0.140582	-0.0573454	0.129461	0.343333	-0.0747759	0.0907228	0.022006	-0.115396	0.129908	-0.0579769	-0.0784976	-0.157606	-0.131063	0.0884036	-0.071091	-0.0337987	-0.0253557	-0.000552159	0.108927	-0.0891171
AAAS	-0.00579084	0.14289	0.00778515	0.0725673	0.101677	0.31096	0.223246	0.193717	0.305896	0.279526	-0.043905	-0.179002	-0.0401868	-0.176863	0.0236686	-0.0245821	-0.282844	-0.247876	-0.128065	-0.0582471	0.146597	-0.306411	0.11975	0.307591	-0.0551073	-0.0658132	-0.0557931	-0.0728838	0.204982	0.128685	0.130027	-0.2103	0.0295474	-0.201415	0.355718	0.11662	0.319773	0.0713837	0.111901	0.226984	0.227066	-0.352201	-0.464807	-0.235522	-0.181685	-0.0593865	-0.109216	-0.304756	0.0189874
AACS	0.291243	0.0610954	0.0967797	0.619346	0.0541517	-0.160285	0.0593038	-0.298192	0.119428	-0.187178	0.147471	0.423387	0.0656087	0.124147	0.751107	0.203862	0.159767	-0.00196956	-0.0324197	0.100787	-0.0792834	-0.130495	0.0783571	0.165917	-0.152231	0.31831	-0.0465534	-0.0509077	0.0659809	-0.103097	0.134579	-0.121232	-0.146392	-0.426871	-0.106775	-0.41074	-0.55978	-0.0563056	-0.8319	-0.307729	-0.00142038	0.0726379	0.0304492	0.275529	-0.0119348	0.0880415	-0.0410259	0.235339	-0.0203279
AADAC	0.239391	0.125316	-0.295413	0.197719	-0.36409	-0.0454964	-0.14399	-0.171595	-0.36184	0.159709	-0.259349	0.25376	0.0879606	-0.0127278	-0.0579769	0.129001	-0.203607	-0.053814	0.154212	-0.46538	-0.0242691	0.137714	0.0261817	-0.56074	-0.0920197	0.32493	0.378106	0.17961	-0.0186092	-0.0911233	-0.254553	-0.147466	0.0721611	-0.0637999	-0.00740741	0.0443615	-0.244954	-0.200137	-0.184212	-0.140255	-0.40908	-0.0732762	-0.163482	-0.139113	-0.09271	-0.195592	-0.0763819	-0.201234	-0.132993
AADACL2	0.0777184	0.157075	-0.0856211	0.294451	-0.316178	-0.553299	-0.301676	0.03801	-0.321674	0.226547	0.0473193	-0.0796689	0.310689	0.0640724	0.164181	-0.0228946	0.102176	0.0342688	0.402225	-0.500626	-0.202968	0.0592184	0.0827734	-0.197522	-0.289024	0.481803	0.351604	-0.0222529	-0.27621	-0.0658652	-0.0369009	-0.027848	0.0360785	-0.143915	0.111305	-0.202264	0.00172244	-0.0961876	-0.299208	0.0959676	-0.0744543	0.309202	0.209628	-0.0264178	0.0640724	-0.0848564	-0.0324771	0.196182	-0.314787
AADACL4	0.147763	-0.0972716	-0.180772	0.230523	-0.699988	-0.237646	-0.1513	-0.0725706	-0.622934	-0.16985	-0.151892	-0.106304	0.106223	-0.134184	0.104567	0.00248853	-0.0445879	0.358918	0.211895	-0.184701	-0.0938028	-0.0761725	0.392082	0.0662359	0.268235	0.720408	0.334242	0.326503	-0.0463958	-0.331319	-0.0320505	0.00487823	0.136437	-0.00647691	0.160627	-0.122952	-0.154123	0.0429009	0.0262823	0.0302844	-0.278222	0.227066	0.220425	0.351354	0.0861305	-0.120222	0.0765982	0.307297	-0.0621978
AADAT	0.133556	0.0111811	-0.146476	0.0993067	-0.274011	-0.258052	-0.355559	-0.251328	-0.250221	-0.0361365	-0.162991	0.137063	0.241758	0.0318589	0.0368136	0.0469057	0.0324726	0.110501	0.228439	-0.0753927	-0.226117	0.0209553	0.11063	-0.126611	0.0247623	0.0925457	0.0543022	0.290721	-0.161699	-0.180238	-0.114061	-0.0337661	-0.105482	-0.156271	0.0622282	-0.119772	-0.0399175	-0.296707	-0.0482491	0.0973124	-0.172898	0.240862	-0.0177201	0.0981494	-0.02147	-0.117251	0.0296252	0.020583	-0.0574347
AAED1	-0.120427	0.346124	0.0869656	-0.182822	0.131388	-0.00334133	0.126565	0.555468	0.118026	0.22686	0.0346465	-0.076422	-0.234684	0.13291	0.0170169	0.23918	-0.0218814	0.0726028	-0.02147	0.141414	-0.0219309	0.26257	0.424823	-0.28043	-0.375329	-0.102034	-0.196935	-0.19761	-0.396131	0.0457862	0.137363	0.168319	0.0411866	-0.0870822	-0.250157	0.0975541	0.022063	0.0392026	0.148603	0.328158	0.19269	0.17352	-0.19272	-0.340001	0.499167	0.100754	-0.281414	-0.349659	0.202038
AAK1	0.0499885	0.163187	-0.106372	0.089373	-0.00327307	-0.357268	-0.397989	-0.227567	-0.435052	-0.0735917	-0.0363734	0.121576	0.254359	-0.116053	0.156743	0.0790381	0.00270241	0.202212	0.131833	-0.131031	-0.228016	-0.160987	0.330206	-0.0798674	0.100625	-0.0377219	0.133556	0.0488897	-0.124219	-0.417841	-0.0701261	0.0358193	-0.317452	-0.131373	-0.0903155	-0.314884	-0.206873	-0.131199	-0.287444	-0.080801	-0.384155	0.406939	0.26805	-0.188146	-0.0736602	0.0130061	0.34409	0.067284	-0.100469
AAMDC	-0.201026	0.497392	0.223324	-0.15535	0.0712325	0.0516308	0.107381	0.104163	-0.0629473	-0.133528	0.236883	0.129407	-0.124663	0.357879	-0.0255016	0.446546	0.137759	0.0740578	0.0234112	0.00162516	0.209381	0.297074	0.277328	0.00778515	-0.293821	-0.220008	-0.13505	-0.312609	-0.304991	0.0748092	-0.376156	0.00101155	-0.064316	-0.0870822	-0.198594	0.173859	0.271312	-0.440377	0.11286	-0.308903	-0.185799	0.113903	-0.00873479	-0.361074	0.374484	0.142772	-0.26239	-0.0652323	0.14289
AAMP	-0.0888027	-0.137699	0.17932	-0.11708	0.272359	0.177927	0.173397	0.410496	0.248019	-0.218178	-0.00317403	-0.190074	-0.123847	0.0954417	-0.0725406	-0.114881	-0.234577	-0.448421	-0.234624	0.104698	0.152029	-0.541032	-0.105982	0.249837	-0.226117	-0.229076	-0.0931672	-0.31654	0.0692894	0.0897034	0.249371	0.148895	0.401505	0.0717285	0.0439711	-0.0424145	0.218561	0.361552	0.13415	0.25216	0.114297	-0.42811	-0.223571	-0.177975	0.162255	0.0641046	-0.133395	-0.361676	0.16148
AANAT	0.112497	0.228368	-0.170754	0.150618	-0.0717044	-0.141297	-0.181471	-0.0360113	-0.352201	0.0334489	-0.122277	0.419985	0.0206627	0.174681	0.407997	0.143336	-0.0271565	-0.132265	0.0165658	-0.0616918	0.0337859	-0.0632303	0.201857	0.123423	-0.192183	-0.000221034	0.756121	-0.0243831	-0.20256	-0.12772	-0.332859	0.0126394	-0.14704	-0.015942	0.302897	-0.242733	-0.434301	-0.101094	-0.177932	0.20434	-0.206873	-0.0820224	-0.158641	0.0937659	0.0793565	-0.141375	0.0320664	-0.0863361	-0.269182
AAR2	-0.0888672	0.966954	0.340663	-0.156348	0.149304	-0.167338	0.11175	-0.0085725	0.158331	-0.613168	0.964653	0.22602	0.23743	0.130693	0.179674	-0.0491234	0.430673	0.160683	-0.109739	0.913973	0.154486	-0.461374	-0.0774443	0.468767	0.469281	-0.246947	-0.22286	-0.373626	-0.0691738	-0.0568564	0.0172749	-0.693999	-0.0623635	-0.384986	-0.330494	-0.212608	-0.50502	0.154617	-0.489859	-0.205977	-0.0678967	-0.162743	-0.22556	0.498346	0.448336	0.74156	-0.0940976	0.227263	1.16352
AARD	0.0982034	0.15357	-0.186658	0.467603	-0.138068	-0.34288	-0.351869	-0.130328	-0.179505	-0.00369191	-0.268313	0.451648	0.0614601	-0.0771217	-0.00589101	0.0758841	-0.122522	0.366774	0.272629	-0.252929	0.043523	0.212287	0.186805	0.0815753	0.240779	0.477626	0.709684	0.0865801	-0.0590479	-0.159926	-0.269394	-0.256788	-0.0802831	-0.25989	-0.0385913	-0.0127278	-0.376156	-0.184657	-0.0343209	0.0682004	-0.125786	-0.1125	-0.0696054	0.1305	0.275347	-0.102258	0.164181	-0.0237565	-0.0980526
AARS	-0.305457	-0.359112	0.539966	-0.0337313	0.177027	-0.653651	0.104163	0.232482	0.125689	-0.259556	0.729013	0.0257342	1.04738	-0.0319906	-0.282716	0.198416	0.289046	0.212888	-0.518047	0.541279	0.643834	-0.549379	0.802806	1.02989	0.928994	-0.40184	-0.0553894	0.021019	0.243097	0.490063	-0.705696	-0.906618	-0.469404	-0.16598	0.107754	0.210671	0.0382466	-0.791512	0.245542	-0.643917	0.0266363	-0.406801	-0.0583867	0.320852	-0.497771	0.64497	-0.0890911	0.415328	0.384693
AARS2	-0.15285	-0.152785	0.245303	-0.13019	0.241339	0.0724519	0.451419	0.351865	0.146993	0.518863	0.155917	-0.0455931	-0.0346505	-0.108748	-0.196624	0.293372	0.112764	-0.0236934	-0.194615	0.141198	0.317536	0.423589	0.0462364	0.432643	0.335338	-0.21142	-0.193833	-0.177038	0.169699	0.0123603	-0.00920569	-0.22865	0.127479	-0.38147	-0.245601	-0.219811	0.234323	-0.0127946	0.142099	-0.217236	0.158896	-0.221121	0.130452	-0.150805	-0.303298	0.116378	-0.332779	-0.0101721	0.159147
AASDH	-0.320472	-0.311162	0.252651	-0.252929	0.371172	0.15473	0.327694	0.507168	0.157535	0.188132	0.171852	-0.245907	-0.122815	0.242531	-0.224163	-0.17896	0.213664	0.114872	-0.299532	0.196463	0.323877	0.383114	0.649574	0.561248	-0.141705	-0.376298	-0.293261	-0.20537	0.0662	0.368986	0.0548572	-0.468993	-0.11926	-0.0573454	-0.284689	0.222289	0.230381	-0.534055	0.197577	-0.304093	0.306476	-0.0366922	0.422431	-0.329314	-0.480846	0.158743	-0.361074	-0.389509	0.176127
AASDHPPT	-0.487285	-0.178827	0.281541	-0.464605	0.522019	0.577562	0.43143	0.815699	0.725022	0.094415	0.214585	-0.450871	-0.496187	-0.534579	-0.384731	-0.273181	-0.401672	-0.40619	-0.50604	0.256284	0.779328	0.226298	0.234235	0.416329	-0.402767	-0.500891	-0.59345	-1.01501	0.172969	0.707006	0.525902	0.0986881	0.498622	0.280179	-0.538644	0.322495	0.289416	0.0736922	0.535874	-0.0507732	0.498622	-0.385276	-0.322715	-0.679853	-0.462599	0.0808121	-0.887198	-0.859703	0.102761
AASS	0.0138194	-0.010801	-0.134256	0.0777567	-0.360415	-0.255733	-0.295065	-0.148696	-0.269734	-0.0120631	-0.212301	0.324345	0.380609	-0.169395	0.22714	0.0455123	0.150241	-0.00308857	0.231644	0.0147509	-0.056246	-0.0605996	-0.244046	-0.209361	-0.0194577	0.0840417	0.151164	-0.0504087	-0.170584	-0.00850275	-0.253846	-0.185799	-0.192753	-0.0870822	-0.00627665	-0.320763	-0.429821	-0.348305	-0.28823	-0.152743	-0.430346	0.155211	0.230231	0.0516591	-0.0191469	-0.404989	-0.0851625	0.0848527	-0.304578
AATF	-0.249326	-0.137581	0.0371842	-0.132667	0.156239	-0.138105	0.0813182	-0.489151	0.117703	-0.524836	0.484277	0.400117	0.161243	0.158743	-0.144774	-0.148411	0.157422	-0.141934	-0.180606	0.272819	-0.0057623	-0.620971	-0.313588	0.175904	0.765013	-0.28257	-0.145346	-0.262795	0.43047	0.123423	0.213041	-0.249851	-0.136921	-0.379477	-0.0726951	0.142995	-0.115032	0.27445	-0.0975329	-0.10271	0.179437	-0.569822	-0.607052	0.584237	-0.15816	0.315779	0.609539	0.31735	0.431017
AATK	0.0638944	-0.0078268	-0.174471	0.0427074	-0.220582	-0.146332	-0.406801	-0.00902687	-0.165782	-0.0134732	-0.127971	-0.0386617	-0.0655738	0.0570927	0.017239	0.0964918	-0.213453	0.0858101	0.106879	-0.398745	-0.130901	-0.330652	0.183967	-0.0864278	-0.056169	0.139113	-0.0425122	0.073738	-0.495122	-0.238382	-0.11511	0.105094	0.041112	-0.139312	0.00453045	-0.017752	-0.00164096	-0.101408	-0.106007	-0.215543	-0.165857	-0.287921	0.00103663	-0.0403154	-0.00647691	-0.113192	0.18156	-0.212174	-0.436747
ABAT	-0.0959455	-0.244954	-0.175295	-0.0442031	0.0440791	0.245391	0.0308184	0.0793988	0.0575604	0.267432	-0.283766	-0.206982	-0.0774161	-0.0909769	-0.186753	-0.146105	-0.419154	-0.162138	-0.0525194	-0.315344	-0.157852	0.0780138	-0.0854641	-0.12949	-0.130798	0.00588056	-0.03059	0.035248	0.357569	0.200665	0.232566	0.200262	-0.102002	0.0809686	0.377412	0.305896	0.24522	0.277704	0.146954	0.170001	0.234323	-0.214493	-0.244363	-0.0275739	-0.225923	-0.221237	-0.0968044	-0.229733	-0.23041
ABCA1	-0.928577	-0.916318	-1.33812	-0.99683	0.34652	-0.523386	0.174462	-0.287863	-0.195265	-0.0661441	0.586513	-0.974165	-0.594255	-0.59628	-0.635066	-0.581109	-0.0408062	-0.297787	-0.449131	-0.137699	-0.658993	1.14653	-0.82797	-0.571926	-0.69317	0.0100455	-0.0555394	0.711793	-0.144065	0.184896	-0.683303	0.643314	0.101677	-0.112433	0.334863	1.61265	0.236801	0.612694	0.490546	-0.3912	0.26933	1.14236	0.586513	-0.665875	-0.961075	1.16352	0.924467	0.950925	0.00103663
ABCA10	0.0136841	-0.047905	-0.1246	0.0497291	-0.0386252	0.014186	0.102846	0.159323	0.199674	-0.012185	-0.475044	-0.164165	-0.10439	-0.24364	-0.0922587	-0.127213	-0.303015	-0.201078	-0.0322303	-0.144617	0.0769712	-0.0230394	0.0206627	0.120178	-0.023169	0.00896148	0.0526944	0.115091	-0.0014889	0.206767	-0.0292531	-0.0175978	0.263065	0.341924	-0.0693014	-0.010359	0.0950206	-0.103689	0.166619	-0.0499012	0.23497	-0.226414	-0.13013	-0.347683	0.0304148	-0.571516	0.0428143	-0.0612532	-0.168473
ABCA11P	-0.0495094	0.0745389	-0.0177886	-0.0480776	-0.0611645	-0.324308	-0.0145177	-0.029573	0.0114367	0.161576	0.0968715	0.192444	0.0279036	0.295975	0.0254996	0.164454	0.164181	0.00864185	0.259686	-0.0150657	-0.143614	-0.0133052	-0.030025	-0.168598	-0.189933	-0.0048998	0.0382645	-0.111513	-0.117692	0.104163	-0.339276	0.00806782	-0.244178	0.206385	-0.101768	-0.531707	0.0563442	-0.449492	-0.205691	0.0379799	-0.201733	-0.100964	0.138727	0.150571	-0.0904815	-0.0979637	-0.0834986	-0.142385	-0.00530082
ABCA12	0.0554794	-0.12112	-0.11809	0.0300602	-0.0934393	-0.157852	0.00949366	0.0562696	-0.016629	0.00152959	-0.222273	-0.024452	-0.107096	-0.13818	-0.0194072	-0.193753	-0.142106	-0.105408	-0.043608	-0.120986	-0.118563	-0.259029	-0.067512	0.0131002	-0.110127	-0.023599	0.0966034	0.145701	-0.159532	-0.00961421	0.0585603	0.1032	-0.0768691	0.367752	0.0586423	0.0390752	0.1097	0.0820644	-0.0221625	0.0936804	-0.0400146	0.148895	0.0213136	-0.0905413	-0.00264221	-0.0478203	0.0168446	-0.0172858	-0.0622589
ABCA13	-0.0524491	-0.151692	-0.326086	0.109838	-0.0220456	-0.0798036	-0.314528	-0.112161	-0.179276	0.489418	-0.488899	-0.179002	0.144183	-0.0965737	-0.158475	-0.300897	-0.186362	-0.154612	-0.0695528	-0.35014	0.0314599	-0.381315	-0.283287	-0.344001	-0.0214385	-0.0343799	-0.0796004	0.460867	0.106603	-0.153293	0.108613	0.222056	-0.310462	-0.0565942	-0.208641	-0.244588	0.297712	0.00484803	0.00438512	0.0531446	-0.437462	-0.00463099	-0.0690506	-0.215049	0.737836	-0.272033	-0.167848	0.146993	-0.247013
ABCA2	-0.0431284	0.228516	-0.20581	0.17685	-0.0602021	0.0235704	0.0691206	0.016494	-0.00109785	0.336192	-0.0694875	-0.0514403	-0.00384208	-0.302379	0.0942072	-0.126454	-0.0484515	-0.0403154	-0.0535439	0.0180434	-0.208833	-0.17028	0.100126	0.00646685	0.0955802	-0.0528905	-0.0575606	-0.128885	-0.111021	-0.000487282	-0.0220111	0.256044	0.00997351	0.0655625	-0.00194091	-0.317742	-0.153524	0.257382	-0.0841821	0.484798	0.0451847	-0.0359533	-0.190978	0.13291	-0.0297665	0.013202	0.0529597	-0.132505	-0.0581544
ABCA3	-0.0749798	-0.123676	-0.160743	-0.0431621	0.00771435	0.226621	0.0870136	0.119991	0.0919926	0.392606	-0.0266366	-0.254776	0.155584	-0.191984	-0.156764	-0.104988	-0.122885	0.0265001	-0.0632951	-0.129447	0.0865801	0.115091	0.303984	0.308977	0.081902	-0.121023	0.0219648	0.0599852	0.090209	0.12419	-0.133528	0.048233	-0.270532	-0.324242	0.0656087	-0.318135	0.140292	-0.196895	0.117045	-0.0384766	0.0539796	-0.0360749	-0.105982	-0.201733	-0.138254	-0.214895	-0.114475	-0.242733	-0.140049
ABCA4	0.193415	-0.104021	-0.172827	0.365703	-0.183035	-0.318028	-0.225028	0.0962732	-0.324413	-0.0433527	-0.168247	0.320396	-0.0370921	0.119335	-0.0815567	-0.259692	-0.229125	-0.0945896	0.485614	-0.116492	-0.0849209	-0.225028	-0.0554224	-0.184124	0.00366513	0.526926	0.151978	0.178724	-0.0771564	-0.131437	-0.127401	-0.163189	0.0368136	0.296166	0.40995	0.0492789	0.0178522	0.0238152	-0.372687	0.191996	-0.038501	0.0565657	-0.0909769	0.11662	0.0165369	-0.125201	-0.0419739	-0.00526687	-0.196475
ABCA5	-0.0215393	-0.0175978	0.00781513	-0.0213701	0.0282881	0.0674885	0.13544	0.145873	-0.0203034	0.159264	0.0391639	0.173746	0.0896604	-0.0866554	0.0931386	-0.0921594	0.00613366	0.107866	0.0116433	0.0791133	0.14635	0.21408	-0.0129957	0.10857	-0.26371	-0.00730889	-0.0278172	-0.0689534	0.0141127	0.023634	-0.301778	-0.188904	-0.013899	-0.0660124	-0.137087	-0.0823104	0.0726833	-0.207274	-0.0556622	0.030148	-0.00624552	-0.0330629	0.0212082	-0.0902208	-0.127182	0.0451847	0.0171643	-0.0432259	0.0689976
ABCA6	0.507699	-0.15203	-0.0457557	-0.0226192	-0.366157	-0.261663	-0.336215	-0.156397	-0.458189	-0.263122	-0.0714025	0.394709	0.139734	-0.015162	0.207254	0.136302	0.0469057	-0.0117704	0.560818	-0.251216	-0.402474	-0.44931	0.118859	-0.167043	-0.231833	0.0328758	0.0887411	0.274594	-0.101551	-1.04925	-0.505774	0.164244	0.050996	-0.149355	-0.136333	-0.343603	-0.356377	-0.101196	-0.388311	-0.280514	-0.300014	0.208231	0.283356	0.172696	-0.0437432	-0.339072	0.357569	-0.320763	-0.349014
ABCA7	-0.161422	-0.131616	-0.544633	-0.0320505	-0.206673	-0.105904	0.0531143	0.0913026	0.0457542	0.34514	-0.111224	-0.0857507	-0.219189	0.125742	-0.125172	0.219669	0.286048	0.216718	-0.111546	0.0642671	0.243418	0.259426	0.198921	0.0571684	-0.117938	-0.156308	0.109838	0.662239	0.195162	-0.500408	-0.0180952	-0.613168	-0.491119	-0.0375381	0.00131016	-0.00505812	-0.604325	0.286152	-0.092583	0.0988133	-0.0244153	-0.158524	0.0493484	0.243968	-0.011533	0.000674083	0.595975	0.746156	0.0366996
ABCA8	0.263335	0.0717758	0.0799584	0.131927	-0.203317	-0.0237251	-0.178144	-0.0501994	-0.2839	0.00183197	-0.10392	0.177841	0.0654743	-0.153524	-0.0207229	0.0165955	-0.397702	0.125923	0.255102	-0.451286	-0.531397	-0.135494	0.283443	-0.00779114	-0.120986	0.0865801	0.291444	0.497392	-0.443309	-0.217491	-0.22539	0.0340962	-0.302924	0.232169	-0.00436686	-0.196852	-0.223371	-0.167848	-0.538936	0.0607184	-0.305634	-0.043798	-0.0457174	-0.0985731	-0.0903155	-0.550684	0.017895	0.24043	-0.264322
ABCA9	-0.0240666	-0.0741738	-0.165141	-0.027848	0.0320982	0.0265723	-0.026152	-0.000933246	-0.0158488	-0.10265	-0.086181	0.19079	-0.0261191	-0.113466	-0.0323572	-0.117169	-0.38095	0.0630892	-0.0572441	-0.0263667	-0.0164452	-0.131905	-0.00952865	-0.147703	0.0139714	-0.0714025	-0.0156152	-0.00614562	0.132812	-0.022278	-0.0134732	0.115787	0.172745	0.00246226	-0.0874326	-0.197939	-0.15281	-0.0495952	-0.028175	0.0164614	-0.00807852	-0.0860034	-0.0574127	-0.180238	-0.115775	-0.225812	-0.0726951	-0.180772	-0.169066
ABCB1	-0.168684	-0.176821	0.100379	-0.0721529	0.156375	0.389611	0.417328	0.127008	0.312377	-0.314135	0.26987	0.0379273	-0.193784	-0.312781	-0.132929	-0.237841	0.666993	-0.135926	-0.190258	0.247604	0.28317	0.31096	-0.177735	-0.13615	-0.32152	-0.208452	-0.203464	-0.206673	-0.125094	0.281904	-0.145425	0.0940786	0.356168	-0.302758	-0.390708	-0.66074	0.112353	-0.0940976	-0.183078	0.0579278	0.238952	0.0565311	0.084291	0.0414752	-0.354711	0.180852	-0.313926	-0.143662	0.188457
ABCB10	-0.2372	-0.32281	0.260937	-0.246129	0.134913	0.074719	-0.00970542	0.235802	0.387698	0.105674	-0.092649	-0.524173	-0.364466	0.322282	-0.281803	0.139939	0.426061	-0.35751	-0.361303	0.358599	0.116075	0.132854	-0.398745	-0.0485522	-0.680459	-0.154777	-0.388311	-0.464605	-0.690959	0.333626	0.40851	0.15666	0.109416	-0.069887	-0.412612	0.187822	0.175019	0.0317542	0.449931	0.0926604	0.37925	0.735547	0.589628	0.386579	0.384848	0.286831	-0.64755	-0.401397	0.191078
ABCB11	0.522019	0.235198	0.0312203	0.798194	-0.617545	-0.185141	-0.449652	-0.279689	-0.118563	-0.0280258	0.000537573	0.13711	0.193107	0.0274724	0.216523	-0.0622935	-0.217778	0.0487024	0.279269	-0.156512	-0.0338134	0.0485701	0.102559	-0.244954	0.0626052	0.26276	0.156867	0.217591	-0.358563	-0.123384	-0.656595	-0.230086	-0.0719126	0.364965	0.30226	-0.048739	0.000786591	-0.196186	-0.408584	-0.10271	-0.172791	0.20484	0.0507872	0.132854	0.317258	-0.226768	0.0627239	0.220772	-0.235714
ABCB4	-0.045985	-0.164891	0.0562316	-0.00725246	0.114712	-0.216831	-0.068253	0.054045	0.156416	-0.00870516	-0.00773292	-0.094365	-0.159303	0.13382	0.400272	0.0805317	0.0976543	-0.0110125	-0.000128441	0.0589354	0.189457	0.120989	0.0164274	-0.130666	-0.0225176	0.0234462	0.0616001	0.0233317	-0.251867	-0.148275	-0.257777	-0.278076	0.108286	0.0803608	-0.0927654	-0.2241	-0.15942	-0.249851	-0.248339	0.181209	-0.345131	-0.11289	0.00910827	0.496342	-0.24873	-0.0143441	-0.0436667	-0.0276357	0.106974
ABCB5	0.0112506	0.0117131	-0.100254	0.212668	-0.406607	-0.23309	-0.107128	-0.129901	-0.118231	0.174521	-0.0983185	-0.00267036	0.276594	0.0666217	0.253032	0.00248853	-0.0507157	0.106123	-0.0166861	-0.104988	-0.0281226	0.0241596	0.125173	-0.0395086	-0.0928754	0.18276	0.425838	0.0423189	-0.0881063	-0.210637	-0.359112	-0.104784	-0.0808941	-0.00775763	0.196228	-0.0496241	0.136833	-0.00627665	-0.0993445	-0.0897825	-0.112727	0.107115	-0.154267	-0.124703	0.260122	-0.0778631	0.0751549	-0.173527	-0.047905
ABCB6	-0.0172858	-0.0960413	-0.244707	-0.0814166	-0.103486	-0.342559	-0.149185	-0.0239195	0.0419787	0.0913026	-0.0742826	-0.0962899	-0.0320844	-0.127572	-0.07226	-0.0500207	-0.0869871	-0.0722216	-0.038501	0.00854004	0.0959306	-0.0691127	0.171789	-0.0201311	0.148204	0.277169	-0.0421025	0.104883	-0.0369009	-0.0527455	-0.186115	0.048233	0.112721	-0.236081	0.208862	-0.0672673	-0.0982902	0.0590466	0.0898199	0.0177836	0.0122973	-0.139531	-0.198081	-0.0308036	0.0344544	-0.0442588	0.0407041	0.366774	-0.00560095
ABCB7	-0.460688	-0.454121	0.180204	-0.260857	0.286745	0.308977	0.238202	0.188515	0.049907	-0.0126736	-0.0812281	-0.240426	-0.335115	-0.326596	-0.254974	-0.0940976	-0.00514682	0.232169	-0.180932	-0.0255756	0.163905	0.462538	-0.156478	0.352821	-0.0745363	-0.418016	-0.232042	-0.0466757	0.0441197	0.480055	-0.0079046	0.0913026	-0.389786	0.0942899	-0.195124	0.0795566	0.35682	0.153378	0.297897	-0.0937381	0.344747	0.00236275	0.4187	-0.113764	-0.12073	0.0873432	-0.325814	0.239695	0.294967
ABCB8	0.092877	0.0709211	-0.288046	-0.0604934	0.00620031	-0.0641576	0.102176	0.161717	0.0152974	-0.129261	-0.232329	-0.0259992	-0.106279	-0.245483	0.0589713	-0.193876	-0.173552	0.152565	0.0671649	0.0306453	0.0542683	-0.166801	0.0438958	-0.0911854	-0.119288	0.223704	-0.0406354	-0.0130351	-0.117125	0.123026	-0.0370582	0.00633437	0.0609176	0.230077	0.0898981	-0.163814	0.0420884	0.196851	-0.174604	0.115306	-0.00205931	-0.102258	0.209325	-0.139113	-0.00853822	-0.00920569	0.156207	-0.263261	-0.0370041
ABCB9	0.0231803	0.0106726	-0.238264	-0.00279348	-0.0852392	-0.213882	-0.019489	0.0690374	-0.068253	-0.0841821	-0.0164452	-0.0349832	0.105063	-0.236415	-0.0969324	-0.150984	-0.197988	-0.0650805	0.0340042	0.152886	-0.00807852	0.147557	0.192823	0.0903478	-0.165857	0.0396329	-0.017496	0.0173054	-0.176283	-0.268519	-0.437462	-0.286389	0.105019	-0.008415	-0.111021	0.0109463	0.044444	-0.292317	0.258888	-0.232138	-0.0931015	-0.153366	0.0913026	-0.027848	-0.0159086	0.130839	-0.143007	0.0107955	0.0527276
ABCC10	-0.0712748	0.271493	-0.306806	-0.0756552	-0.0332662	0.156561	0.0656711	-0.0803095	0.119281	0.056465	0.159818	-0.17041	-0.120355	0.0595577	-0.137339	-0.406313	0.0795254	-0.120393	-0.18645	0.117	-0.00892836	0.0453756	0.00765956	-0.178435	-0.0407257	-0.102426	-0.112696	-0.0449724	0.0805317	0.0638664	-0.0766013	-0.155609	0.32515	0.0604823	-0.0136517	-0.127942	-0.233432	0.0620023	-0.0674374	0.252486	-0.038772	-0.222602	-0.260788	0.12442	0.0430524	0.0473981	-0.0343523	-0.0533897	0.107566
ABCC11	0.284838	0.0748855	-0.157813	0.0921375	-0.37125	-0.18925	-0.198339	-0.0124509	-0.154231	0.00768973	-0.158996	0.0528867	0.106413	-0.0974458	0.0483118	-0.106222	-0.0315341	0.0157838	0.242867	-0.234734	-0.179928	-0.0487954	0.0774285	-0.156224	0.238722	0.121704	0.29244	0.0555143	-0.148696	-0.0250182	-0.0962899	-0.0839432	-0.195967	0.0680028	0.0517705	-0.0793452	-0.00712936	-0.140845	-0.0986732	-0.0197613	-0.366909	-0.0908528	0.00395417	-0.0337661	0.00969139	-0.199833	0.0460659	-0.0647995	-0.2106
ABCC2	-0.0648317	-0.149791	-0.377018	-0.0547819	-0.310027	-0.44619	-0.319819	0.230667	-0.269116	-0.0719126	-0.103462	-0.0790217	-0.0158771	0.14997	-0.124447	0.0190948	-0.0557931	0.104032	0.0301218	-0.00611031	-0.0480414	0.0408064	-0.0629802	-0.26671	-0.125421	-0.0595164	-0.0283563	0.06484	-0.0835815	-0.713186	-0.305072	0.00969139	-0.220792	-0.152895	-0.0348635	-0.0280258	-0.132863	-0.20419	-0.133279	-0.217491	-0.113576	-0.12618	0.289904	-0.0251095	-0.0135865	0.0234112	0.164629	-0.0580699	0.03791
ABCC4	-0.0897825	-0.300125	-0.108855	-0.137266	-0.0286154	0.37431	0.286831	0.442909	0.123925	0.136949	-0.346054	-0.204731	0.0182211	-0.254553	-0.209687	-0.330494	-0.438794	-0.36601	-0.250679	-0.127001	0.151569	0.126735	0.329422	0.169699	-0.241547	-0.010324	0.0808121	0.182597	0.320396	0.520047	0.2922	-0.0180591	0.23086	0.201097	0.763301	0.218779	0.164674	-0.0200562	0.237638	0.475899	-0.0248158	-0.0659611	-0.40606	-0.0506403	-0.134924	-0.610811	-0.263497	-0.239963	-0.196429
ABCC5	-0.327953	-0.249326	-0.0725706	-0.172477	-0.0340439	-0.209547	0.0519611	-0.226117	0.073738	0.200187	0.178002	-0.221483	-0.203257	0.076196	-0.220736	0.105483	0.35021	0.0344101	-0.0146165	0.113356	0.0149737	0.546345	-0.272741	0.0659439	-0.405114	-0.0924611	-0.172898	-0.0873351	0.256116	-0.0200434	-0.0966436	0.0795566	-0.121302	0.338572	-0.171376	0.180917	0.206491	0.109511	0.272213	-0.315097	0.190469	-0.258968	0.48457	-0.0562063	-0.274404	0.00904245	0.505824	0.321831	0.0204894
ABCC6	0.0867118	-0.017496	-0.128828	0.185925	-0.195889	-0.0207856	-0.218853	-0.0976326	-0.0349559	-0.0340439	-0.0785332	0.0647019	0.0890297	-0.0518267	0.173025	-0.0701855	-0.0316807	0.0467066	0.180664	-0.0817981	-0.203257	-0.0861531	-0.0618676	-0.215852	0.150343	0.163294	0.0556154	0.289249	-0.0391707	-0.145714	-0.0960773	-0.0469233	0.094371	-0.023397	0.123067	0.0298833	-0.0048998	-0.0406354	-0.0824804	0.0678205	-0.196018	0.077019	-0.0490871	0.0539107	0.0240208	-0.252103	0.0411866	-0.123749	-0.236081
ABCC8	0.0949226	0.25376	0.0279359	0.0448694	-0.21198	-0.212952	-0.330562	-0.131437	-0.12949	-0.089747	-0.219391	-0.0274469	0.290907	-0.186871	-0.0361968	0.0608778	-0.394334	-0.0945896	0.1213	-0.0361679	0.0118719	0.111544	0.301109	0.0754636	0.13291	0.163615	0.336745	0.574929	-0.0296459	-0.135891	0.032202	0.0395871	0.130162	0.135196	0.210208	0.0357767	0.0259728	-0.0342629	-0.188377	0.0397748	-0.221178	0.0515223	0.047106	-0.149076	-0.00956197	-0.327867	-0.0102638	-0.00296405	-0.15444
ABCC9	0.223185	0.41303	-0.119112	0.352965	-0.414464	-0.0765432	0.106547	-0.0739133	-0.121805	0.0618225	-0.115699	0.0813458	0.187394	-0.109016	0.10762	-0.09271	-0.0165594	-0.0274469	0.230115	-0.465996	-0.378817	-0.287209	0.0928325	-0.0916229	0.364149	0.0980792	0.316582	-0.0191469	-0.146332	-0.0338564	-0.0917126	-0.089577	-0.113267	0.289142	0.046978	0.0326121	-0.0774161	-0.181714	-0.467129	0.115559	-0.0666207	0.153646	0.246939	-0.0701591	0.295511	-0.332372	-0.061665	-0.0960413	-0.0113154
ABCD1	0.246252	0.0846454	-0.177181	0.0438309	0.0430875	-0.552568	0.087145	-0.428646	-0.0595886	-0.284583	0.0382645	-0.179002	0.339944	-0.036838	-0.0807659	-0.252746	0.0925457	-0.253055	-0.183998	0.106693	-0.278001	-0.263575	-0.305803	-0.0694192	0.207254	0.1097	0.18116	-0.0329488	0.25446	-0.47526	-0.0165899	-0.011199	0.270146	-0.320928	0.50502	-0.0921875	-0.409534	0.425702	-0.258315	0.386118	0.0346723	-0.0952088	-0.427323	0.205517	0.419625	0.315582	0.22885	-0.101645	0.229145
ABCD2	-0.00459444	0.00437035	-0.198228	0.691438	0.13767	0.0297239	0.242442	0.240862	0.0659809	0.289984	-0.249851	-0.158358	-0.0172289	-0.3506	-0.115437	-0.0877274	0.00679514	-0.140694	0.0320982	-0.0769387	0.067284	-0.130635	0.45956	-0.0294489	0.0203405	0.0590635	0.0657508	0.19732	0.0316516	0.0670207	-0.18824	-0.145595	0.050996	0.301018	0.109379	-0.202645	0.03791	0.204564	0.177736	0.177797	-0.0728508	-0.0200073	-0.0732762	0.157308	0.144899	-0.444217	-0.212608	-0.151774	-0.19882
ABCD4	0.238722	0.444475	-0.0211597	0.281258	-0.0778297	-0.118674	-0.157813	-0.116357	-0.193278	0.0571684	-0.0358287	0.285954	0.0366284	-0.221597	0.150092	0.0317542	-0.0327966	-0.0454305	0.265537	0.00907072	-0.0319906	0.0703483	0.16685	0.0821834	0.0777184	0.117562	0.269414	0.237353	-0.16985	-0.429148	-0.201131	-0.0709181	0.232169	-0.0145874	0.000636988	-0.123207	-0.182097	-0.0732169	-0.313253	-0.0195518	-0.0858857	0.203264	0.0330818	0.0373368	0.0170614	-0.020103	0.0438958	0.220388	-0.131786
ABCE1	-0.366909	-0.18602	0.301296	-0.344297	0.538026	0.370765	0.411276	0.506678	0.354295	-0.305894	0.685304	-0.0377519	-0.273827	-0.15299	-0.148107	-0.0681855	0.208515	-0.0484515	-0.414464	0.40869	0.800453	-0.208551	0.116772	0.53059	-0.326682	-0.440046	-0.375329	-0.45724	0.209094	0.488463	0.224308	-0.35878	0.184459	0.213041	-0.408934	-0.0484258	0.285768	-0.0910949	0.263778	-0.0281226	0.381058	-0.103545	-0.00314738	-0.16619	-0.404697	0.349759	-0.459919	-0.468379	0.382945
ABCF1	-0.146259	-0.231055	0.298	-0.0825071	0.177612	-0.214106	0.05522	0.099708	0.0776401	-0.532763	0.794001	0.0453756	0.809282	0.286048	-0.12836	-0.0669823	0.303401	0.28002	-0.423549	0.324702	0.404799	-0.648049	-0.236646	0.491112	0.704747	-0.270686	-0.145787	-0.162676	0.313159	0.245622	-0.262601	-0.547402	-0.168059	-0.422743	-0.164567	-0.00430536	-0.156308	-0.41074	-0.0380287	-0.400821	0.0117802	-0.33142	-0.324066	0.420393	-0.264612	0.392606	0.294234	0.248104	0.302897
ABCF2	-0.0201923	0.341659	0.0898501	0.00487823	0.0763089	-0.120471	0.052843	0.0827734	-0.0110463	-0.127942	0.250223	0.482269	0.0701392	0.196583	0.19855	0.239779	0.266339	0.218129	-0.0798356	0.210362	0.184459	0.000384894	0.125133	0.191946	0.0869656	-0.0922839	-0.117402	-0.121728	-0.221432	-0.137193	0.0618225	-0.310901	-0.217491	-0.199132	-0.00473125	-0.226594	-0.249326	-0.181147	0.0337859	-0.156083	-0.0351996	-0.120222	0.000260558	0.115261	0.0183148	0.138465	-0.0773267	-0.127466	0.164356
ABCF3	-0.0378493	-0.0213701	-0.154572	-0.0528642	0.00253391	-0.0930319	-0.0575606	-0.0253557	-0.0930319	-0.209416	0.232169	-0.00236692	0.157745	0.187274	0.00748489	0.195461	0.107994	0.0148142	0.0888904	0.234061	-0.0558573	-0.213605	-0.01927	0.185739	0.244467	0.0641895	-0.138999	-0.111785	-0.216553	-0.210762	0.0600857	-0.319719	0.277793	-0.390238	-0.171712	-0.205604	-0.212347	0.145443	-0.0888027	-0.0641365	-0.0982078	0.0802741	-0.232383	-0.15444	0.134076	0.125873	0.00395417	-0.188569	0.10708
ABCG1	-0.123413	-0.0161908	-0.385491	-0.122815	0.12816	0.108797	0.168511	0.171852	-0.0941266	0.253514	0.0696025	-0.148967	-0.176559	-0.178473	-0.189152	-0.296425	-0.282416	-0.128645	-0.122621	-0.0813878	-0.15552	0.188704	-0.162604	-0.255345	-0.0942649	0.00179486	-0.0685939	-0.141896	0.192823	0.0768491	0.104277	0.272359	0.144075	0.194448	0.285255	0.311083	0.235262	0.308409	0.148005	0.162962	0.146545	0.0033175	-0.215699	-0.312609	-0.253316	0.0213482	0.193044	-0.125201	-0.0733412
ABCG2	0.369938	0.0727522	-0.149076	0.620289	-0.157852	-0.122992	-0.0556318	0.0802968	-0.148766	0.00137143	-0.11809	-0.0671985	0.13243	-0.0770925	0.493738	-0.18645	0.0137198	0.121344	0.264725	-0.0370041	-0.0904815	-0.179706	-0.105637	-0.0156152	0.094502	0.27906	0.314657	0.342055	-0.113333	-0.106044	-0.133563	-0.139445	0.0279036	0.211972	-0.111224	0.0613063	-0.118746	-0.372687	-0.105408	0.0242293	-0.120029	-0.0645535	-0.0308716	-0.0841456	0.0653961	-0.336036	-0.141578	0.0463143	-0.0993082
ABCG4	0.123026	0.0750771	-0.148919	0.0540095	-0.101618	-0.279239	-0.442613	-0.299124	-0.241799	0.0999662	-0.0568884	0.0301754	-0.0583186	-0.138316	-0.0407776	-0.283504	-0.166933	0.037514	-0.0470085	-0.356013	-0.0606452	-0.467129	-0.050607	-0.220426	-0.0237251	-0.0357594	-0.0181218	-0.0987856	-0.0595886	-0.19447	-0.653651	-0.0335244	-0.26866	-0.145945	0.0190227	-0.0632951	-0.127113	-0.0867218	-0.184294	0.084291	-0.128257	-0.137987	0.145266	0.0239865	-0.118231	-0.245907	-0.046016	0.0623413	-0.346263
ABCG5	0.0482759	0.160591	-0.185185	0.0130061	-0.123207	-0.0395434	-0.0786884	0.064307	-0.169342	-0.370428	-0.147864	-0.113401	0.182654	0.073146	-0.119809	-0.0211866	-0.239216	-0.0226795	0.0678205	-0.0495657	-0.34011	0.0153704	0.0161775	-0.0658353	-0.367984	0.0404422	0.0136215	-0.0892771	-0.0408062	0.0263528	0.132672	-0.0202184	0.162375	0.0420532	-0.107866	0.145701	-0.164165	-0.0315069	-0.0142021	-0.116454	-0.0152873	0.175212	-0.13013	-0.153566	-0.0637667	-0.108442	0.0956669	-0.017005	-0.339276
ABCG8	-0.00627665	0.143286	-0.45285	0.618892	-0.0734932	-0.0997963	-0.0493593	-0.0215393	-0.532519	0.0334489	-0.218853	0.158125	0.182949	-0.232383	0.154831	-0.0990424	-0.0410878	0.0994995	0.176081	-0.02662	-0.113466	0.174184	0.0820986	-0.131945	-0.149355	0.198416	0.081646	0.273734	-0.0216976	-0.337952	-0.429148	-0.0950788	-0.02125	0.138465	-0.00733904	-0.391799	-0.140591	0.0605139	-0.0746638	-0.0654837	-0.214594	-0.047905	0.1592	-0.00264221	-0.0365362	-0.396402	0.0325025	0.0966034	-0.0662368
ABHD10	-0.266139	-0.120845	0.274274	-0.341272	0.247773	0.206996	0.340443	0.152771	0.158237	0.196046	0.116772	0.241758	-0.361957	0.161011	0.305592	0.191604	0.36295	0.0983381	-0.164054	0.284476	0.592173	0.197785	-0.171335	0.326632	-0.683967	-0.249448	-0.34942	-0.21434	0.0802426	0.143924	0.18305	-0.118416	0.76584	-0.0870822	-0.417014	-0.487503	0.103494	-0.118989	0.321172	-0.336804	0.080651	0.529911	-0.301875	-0.302924	-0.0719126	0.0549055	-0.262139	-0.00190516	0.0694044
ABHD11	0.687341	-0.0333913	-0.00834646	0.00631002	-0.171117	-0.306143	-0.220697	-0.014477	-0.237142	0.0466753	-0.216254	0.156469	0.0404422	0.0142514	0.175317	0.0162923	-0.341909	-0.119495	0.237638	0.005125	-0.145787	-0.148512	-0.197791	-0.244652	-0.0972716	0.1909	0.206837	0.357199	-0.360985	-0.181761	-0.284999	-0.129338	-0.392229	0.16685	-0.0436414	0.0191344	-0.221002	-0.0700386	-0.293595	0.151978	-0.131236	-0.1574	0.165236	-0.0156536	0.216796	0.0101145	-0.170248	-0.0236934	-0.058188
ABHD12	0.0686299	0.419251	0.0888433	-0.00828055	0.0677819	-0.00194091	0.00147439	0.00428321	-0.00215253	0.0157385	0.140411	0.441212	-0.0753331	0.0472837	0.148157	0.198681	0.186864	-0.2151	-0.01921	0.128824	0.00848003	0.345257	-0.0848897	0.107701	0.0730562	-0.129371	-0.0857885	-0.0322303	-0.0664079	-0.158845	0.0882621	-0.202212	-0.0240961	-0.240617	-0.107666	0.0215771	0.0197582	0.134351	0.0548572	0.154887	0.0480302	-0.284765	-0.342661	-0.0711814	0.324083	0.0819452	-0.127971	-0.0372518	0.105833
ABHD12B	0.223778	0.155257	-0.00120146	0.199614	-0.160089	0.0116433	-0.0965737	-0.221991	-0.300897	-0.175848	-0.0828685	0.269628	0.141032	0.138821	0.128264	0.161621	-0.0885884	0.256044	0.334379	-0.233308	-0.0451264	-0.0481347	-0.0594171	-0.0904815	-0.0698593	0.0699022	0.312823	0.117089	-0.230899	-0.122551	-0.155609	-0.20615	-0.177361	-0.0484907	0.0512934	0.0775953	-0.0940976	-0.0624277	-0.150592	0.0477759	-0.241933	0.303509	-0.00530082	-0.0281226	0.0194933	-0.100964	0.0100769	-0.151456	-0.312107
ABHD13	-0.0976629	-0.116839	-0.507452	-0.0892517	0.284567	0.471298	0.178371	0.358918	0.328754	0.55213	-0.69317	-0.302844	-0.16063	-0.389786	-0.188631	-0.415049	-0.454997	-0.25008	-0.124663	-0.613168	-0.325534	-0.352001	-0.200191	-0.194975	-0.253846	-0.119772	-0.17071	-0.148696	0.227676	0.475353	0.506907	0.543857	0.581991	0.496632	-0.12404	0.455675	0.612694	0.677669	0.808417	0.586026	0.750232	-0.370298	-0.385491	-0.422879	-0.294204	-0.592635	-0.208405	-0.448979	-0.525633
ABHD14A	-0.179755	0.775702	0.203386	-0.128327	0.301109	0.345837	0.437028	0.471835	0.378232	-0.028582	0.383258	0.386118	-0.0081344	0.130789	0.132223	0.245036	0.301758	-0.115032	0.135731	0.785034	0.524255	0.4402	0.572154	0.330714	0.448336	-0.231055	-0.332262	-0.404399	-0.551318	-0.118563	0.151611	-0.726036	0.31347	-0.325159	-0.24854	-0.671386	0.12315	-0.175526	0.16746	-0.0483158	0.289904	-0.570689	-0.475044	0.0848527	-0.205643	0.19261	-0.440886	-0.251375	0.421427
ABHD14B	-0.0778971	0.660991	0.356297	0.0294369	0.0437126	-0.483899	0.132573	0.327572	0.180606	-0.542798	0.519459	0.446344	0.396068	0.37177	0.397689	0.401505	0.228646	-0.121868	0.295975	0.565986	0.380921	-0.0269305	0.527194	0.405455	-0.0439634	-0.09894	-0.126864	-0.173379	-0.0697592	-0.773635	-0.341707	-0.594255	0.259517	-0.640236	-0.275994	-0.575453	-0.529102	-0.140661	-0.223259	-0.15816	-0.051091	-0.202857	-0.437804	-0.0551889	0.366021	0.160104	-0.0584451	-0.109234	0.790387
ABHD15	-0.194685	0.00378926	0.229145	-0.222501	0.641566	0.296879	0.525218	0.502368	0.672282	0.28002	0.322975	-0.377138	-0.116124	-0.181228	-0.301875	-0.599069	-0.0779834	-0.3729	-0.278799	0.318777	0.240718	0.380307	0.0105108	0.425519	0.244297	-0.207602	-0.225609	-0.354143	0.115696	0.199614	0.171332	-0.41861	-0.109252	-0.226889	-0.223952	-0.076422	0.41833	0.169737	0.106318	0.145639	0.405949	-0.614634	-0.632576	-0.522233	-0.370201	-0.00164096	-0.585838	-0.600864	0.191366
ABHD16A	-0.164567	-0.0651078	0.0245848	-0.266966	0.0277101	-0.359466	-0.402341	-0.109929	0.275347	-0.518309	0.247093	-0.134184	-0.246947	0.155257	-0.0425444	0.38685	0.0863698	-0.386736	-0.215253	0.347583	-0.190789	-0.211234	-0.363949	-0.229843	-0.0862095	-0.169226	-0.217316	-0.189848	0.118759	-0.140217	0.0702222	-0.00773292	-0.520779	-0.381963	-0.22107	0.185739	0.0954417	0.429309	-0.102194	-0.0558869	0.0556154	-0.123847	-0.330221	0.152125	0.586026	0.259315	0.51356	0.261749	0.148157
ABHD16B	-0.0392599	0.127289	-0.296346	-0.0343799	-0.214155	-0.395121	-0.0838796	-0.159125	-0.901782	0.202686	-0.32281	0.114515	-0.154777	-0.092522	-0.0673218	-0.160987	-0.253316	-0.0597889	0.154383	-0.153483	-0.0989758	-0.235048	-0.145903	-0.55978	-0.0762449	0.0275706	0.0275374	0.0906392	-0.12836	-0.150881	-0.155844	-0.193407	0.191169	0.244552	0.00296184	-0.0696054	-0.472148	-0.0666861	-0.484553	0.129908	-0.826426	-0.0947745	0.0278631	0.108751	0.0220363	-0.324521	-0.0645161	-0.0775304	-0.357867
ABHD17A	0.0887411	0.0160692	-0.254553	0.268696	-0.36184	-0.116875	-0.137551	0.0114039	-0.162286	-0.108206	-0.122952	0.20137	0.244897	-0.0381363	-0.100192	0.194088	-0.0447746	-0.00819377	0.309202	-0.0581222	0.130416	0.084291	0.447933	-0.00551242	0.0237429	0.260639	0.132273	0.21387	-0.0779549	-0.152191	-0.148512	-0.0820917	-0.0869265	-0.0991553	0.227193	0.0799095	-6.81104e-05	0.0296911	-0.203363	0.208026	-0.269537	0.1702	-0.13013	-0.0791492	-0.0640414	-0.470533	0.0277101	0.230231	-0.147665
ABHD17B	-0.153953	-0.0944045	0.138821	-0.160237	0.184574	0.283744	0.140446	0.313792	0.175532	0.243418	-0.138254	-0.223952	-0.262863	-0.0196995	-0.282416	-0.301952	-0.32461	-0.155766	-0.251216	-0.0585679	0.0895301	0.299317	-0.159303	0.190954	-0.0614755	-0.123207	-0.133528	-0.167175	0.248423	0.281541	0.307393	0.261164	0.452529	0.261164	-0.0621978	0.259315	0.335088	0.321492	0.185786	0.124763	0.232566	-0.273032	-0.258249	-0.45577	-0.261944	-0.0243516	-0.298127	-0.551318	-0.0519087
ABHD2	-0.0463334	-0.0388932	-0.325814	-0.077001	-0.182374	0.0660165	-0.123312	-0.373238	-0.0385295	-0.133871	-0.0960413	-0.0651078	-0.115729	-0.0936171	-0.12292	-0.11667	-0.201937	-0.172948	0.0163969	-0.0534062	-0.375329	0.10992	-0.226472	-0.243868	-0.189796	-0.0222241	-0.0219309	-0.111725	0.246857	-0.217638	0.115417	0.14796	-0.309244	0.0237735	0.0842599	0.213116	-0.127001	0.193606	-0.13373	-0.111021	0.00236275	-0.0952425	-0.170024	0.0934428	-0.0984578	0.0238152	0.47404	0.180138	-0.0696957
ABHD3	-0.656595	-0.567029	0.423015	-1.01501	0.168265	0.150972	-0.367437	0.30258	0.508315	-0.120762	0.0915871	-0.652392	-0.906618	0.381503	-0.383676	0.40411	0.446856	0.600528	-0.485173	0.457842	0.266783	0.570484	-0.29466	-0.401104	-0.326401	-0.420064	-0.448038	-0.145081	-0.0236307	0.1765	0.244961	0.502682	-0.797174	-0.0413247	-0.573915	0.651326	0.365086	0.150618	0.491416	-0.377277	0.45956	0.943412	0.865779	-0.334148	-0.696381	0.341395	-0.632085	0.322282	0.159865
ABHD4	-0.0387467	0.0168999	-0.0809337	-0.0666561	0.0112867	0.0563442	-0.00267036	-0.4632	0.0834237	-0.0235665	-0.0848564	0.0946056	0.00029422	-0.0216655	-0.169932	-0.416123	-0.0477618	-0.24049	-0.119396	0.055304	-0.138485	0.193663	-0.218071	0.10154	0.20567	0.0485701	-0.0362403	-0.224746	0.320499	-0.166113	0.268963	0.207953	0.341034	0.321728	0.0724519	-0.21405	-0.16566	0.557256	0.00854004	0.362444	0.119849	-0.304495	-0.1774	-0.149441	0.405291	0.0356257	0.359185	0.0323752	0.00325574
ABHD5	-1.16579	-0.746071	-0.913199	-0.918871	0.0645763	0.374655	-0.558444	-0.767148	0.333022	-0.28115	-0.545691	-0.449492	-0.624044	0.435774	-0.743351	-0.552568	-0.592242	-0.388449	-0.419154	0.0732327	-0.95066	0.333438	-0.520779	-0.605759	0.533533	-0.166153	-0.307173	-0.394047	0.539966	0.317019	0.519459	0.661674	-0.639668	0.425012	0.0275706	0.606462	0.546345	0.715577	0.325608	0.0543461	0.819066	-0.215253	-0.0249861	-0.471526	-0.264322	0.0769326	0.666993	-0.514502	-0.0375381
ABHD6	0.0151719	-0.151456	-0.077001	-0.0811613	0.0768491	-0.174392	0.0380817	-0.0251095	0.0534825	0.022874	0.246478	0.0836262	-0.0685323	-0.0731142	0.511384	0.115868	0.383857	0.239779	0.0352871	0.0273264	0.0336428	-0.343803	0.182408	0.151698	-0.371368	-0.0442309	-0.0298955	-0.128922	0.0650273	0.0104867	0.0265001	-0.182822	0.111696	0.108144	-0.0196141	-0.149866	-0.219851	-0.00459444	-0.291186	-0.216932	-0.153329	0.133405	-0.0300844	0.182949	-0.12116	0.0729362	0.0544819	0.303097	0.127846
ABHD8	-0.251274	-0.164891	0.288951	-0.119809	0.305487	0.254961	0.138927	0.00938638	0.166202	-0.0661695	0.249466	-0.191808	-0.104814	0.431641	-0.250157	0.192368	0.201626	0.553254	-0.126253	0.0554343	0.19298	0.295975	-0.281483	0.309308	0.417769	-0.275444	-0.0610111	0.074719	-0.0336665	0.173746	-0.193278	0.119128	-0.308615	-0.326862	0.0197582	0.169361	0.450511	-0.188631	0.320757	-0.444593	0.200262	-0.251627	-0.195051	-0.311779	-0.207034	-0.0361061	-0.179889	0.258718	0.068946
ABI1	-0.209225	-0.18658	0.0900312	-0.169315	0.0734017	0.185198	0.0995368	0.15174	0.155395	0.172969	-0.0603424	-0.201461	-0.124988	-0.0618964	-0.242864	-0.113372	-0.0133823	-0.207034	-0.135494	0.118286	0.0529226	-0.147864	-0.197894	0.0673325	0.0819452	-0.109316	-0.231561	-0.164316	0.215452	0.28263	0.13309	0.173163	0.320396	0.259842	-0.163035	0.210952	0.152465	0.255735	0.118244	-0.0441676	0.239854	-0.21202	-0.117692	-0.201583	-0.21907	0.080054	-0.100674	-0.265257	0.0547889
ABI2	-0.0636642	-0.0774161	-0.196067	-0.0622589	0.00560818	-0.0388621	0.064928	0.156867	0.0515589	0.29244	0.0254661	-0.0882654	-0.0792165	-0.181147	-0.120471	-0.118989	-0.0725706	-0.0369009	-0.160875	0.0499885	0.0516993	-0.0170308	0.0452677	0.119625	0.060578	-0.051937	-0.0525533	-0.128128	-0.0213049	-0.0720193	0.0197582	0.109886	0.112078	-0.00798831	0.0543461	-0.151774	0.0724903	0.00733865	0.0822233	-0.0267735	0.0201433	-0.101299	-0.213971	-0.0996174	-0.0193705	0.0250707	-0.160875	-0.146999	0.040263
ABI3	0.000674083	0.626728	0.233779	-0.219851	0.462968	0.358758	0.274861	0.349534	0.296971	-0.425116	-0.391078	-0.388311	-0.170488	-0.392728	-0.378299	-0.449492	-0.106743	-0.571116	-0.521054	0.347702	-0.0464106	-0.501146	-0.893648	-0.1792	0.880985	-0.322072	-0.186158	-0.136742	0.184147	0.412636	0.374484	-0.209127	0.46549	0.0249981	0.0831485	0.154091	0.516054	0.456536	0.21352	-0.00651091	0.658681	-0.490091	-0.623457	-0.551594	-0.170969	0.260213	-0.744065	-0.331499	0.03812
ABI3BP	0.257291	-0.132959	-0.19611	0.208862	-0.245663	0.0201156	-0.00349407	0.00106625	-0.043447	-0.10271	-0.323405	0.110792	-0.0681537	-0.0791492	0.153984	-0.132194	-0.043447	0.208906	0.00594219	-0.053503	-0.0199753	-0.322072	0.171058	-0.318028	-0.180273	-0.0755556	-0.0267735	0.0129414	0.0871029	-0.0744233	0.151611	0.0819827	0.204408	0.0366016	-0.0691127	-0.0557931	-0.085654	-0.0920197	-0.0759124	-0.0471069	-0.349114	0.273793	-0.289429	0.0512934	0.0491285	-0.443122	-0.059743	0.0295474	-0.111546
ABL1	-0.0602381	-0.0147361	0.0604431	-0.0283563	-0.022307	-0.182778	0.0243356	0.109416	-0.00164096	-0.266076	0.110758	-0.0257247	0.12241	-0.0128252	0.124763	-0.191892	0.0599852	-0.109521	-0.116906	0.0614201	0.131741	-0.010359	-0.0196141	0.156743	-0.0569826	-0.0661063	-0.0351487	-0.0596183	0.0624856	0.0483883	-0.0874326	-0.174647	-0.0733133	-0.00296405	0.0770888	0.0974725	-0.204374	-0.234398	-0.100964	-0.213289	-0.0402483	-0.194594	-0.18151	0.0241939	-0.191298	0.0201156	-0.124101	-0.217545	0.0585268
ABL2	0.366192	0.0362906	-0.134752	0.339415	-0.142385	-0.0463334	-0.0884679	-0.0689534	-0.108532	-0.0463667	-0.0298609	0.0990294	0.119582	-0.178346	-0.0732762	-0.098517	0.0364917	-0.165618	0.178074	-0.109557	-0.0188478	0.129747	0.235198	-0.0305631	0.153057	0.171058	0.30238	0.449422	-0.175806	-0.0903488	-0.226072	-0.135082	-0.0216142	0.171332	0.0412559	0.0128176	-0.169264	-0.0309688	-0.127536	-0.0372518	-0.168598	0.108708	-0.0743648	-0.0465844	0.234323	-0.0666207	0.0386576	-0.0429498	-0.152191
ABLIM1	-0.15067	0.0362245	0.350739	-0.12292	0.153943	-0.114265	0.0937659	0.317115	0.0772116	-0.00779114	0.666993	0.183524	0.450791	0.19079	0.462756	0.372599	0.333626	0.808417	-0.086398	0.435188	0.505248	0.3369	0.764121	0.652849	-0.171297	-0.219755	-0.230265	-0.170847	-0.180059	0.00818867	-0.226768	-0.74237	-0.165743	-0.128885	-0.326086	-0.690959	-0.477581	-0.619369	-0.0266366	-0.165106	-0.0240666	0.220425	0.38866	0.538378	-0.441953	0.250355	0.327815	0.163775	0.394535
ABLIM2	0.0869254	0.152851	-0.1166	-0.068057	0.0443267	-0.217638	-0.0306957	-0.148027	-0.00831136	0.1737	0.0404422	0.312823	0.03801	-0.0694192	-0.0514666	-0.0350034	-0.249701	-0.059677	0.0667049	0.128722	0.113307	-0.131509	0.0648882	0.195027	-0.237546	-0.0578842	-0.0900605	-0.10292	-0.508998	-0.0245821	-0.0169052	0.0702637	0.138243	0.0496594	-0.109092	-0.376156	-0.0693263	-0.080801	-0.331202	-0.0364891	-0.187267	-0.128193	0.165058	-0.129225	-0.114158	0.0167746	0.0940786	-0.168522	0.0163969
ABLIM3	-0.115151	-0.387793	-0.879075	-0.0534062	-0.397533	-0.251216	-0.255421	0.00481683	-0.710429	-0.309079	-0.218207	-0.0286725	0.480055	-0.490091	-0.138682	-0.346054	-0.465996	-0.299694	-0.129633	-0.492098	-0.257372	-0.622577	-0.0105155	-0.294885	-0.19012	0.0209553	0.0994132	-0.214687	0.156867	0.270553	0.225387	0.048233	0.168006	0.260307	0.607813	0.0616324	-0.297787	0.0831485	-0.0587517	0.366476	-0.846526	0.340772	-0.348305	0.428903	0.779328	-0.343259	0.473542	-0.221597	-0.751521
ABO	-0.0256411	0.406939	-0.0426787	0.0127494	-0.208735	-0.0994154	-0.093538	-0.165262	-0.305721	-0.0646113	-0.348408	-0.0655738	0.0399607	-0.119845	0.345837	-0.0139289	-0.123162	0.068946	-0.0115618	-0.0312409	-0.0185231	-0.0536673	0.0377265	-0.400552	0.058057	0.437241	0.0704447	0.34925	-0.194776	0.115559	-0.148107	0.0913538	-0.0816314	0.216205	0.186476	0.0324379	-0.0350034	-0.187507	-0.0874919	0.286048	-0.262666	-0.000933246	-0.0561367	0.0499398	-0.00466063	-0.258483	-0.0818276	0.0432977	-0.280645
ABR	-0.14862	-0.181438	0.0404049	-0.118494	-0.0365694	-0.0094639	-0.053814	-0.303226	-0.0419079	-0.133592	0.0714623	-0.112929	-0.0746311	0.149219	-0.165409	-0.0319201	0.071549	-0.210882	-0.133214	0.0354459	-0.0857218	0.0720023	-0.282792	0.0665446	0.325487	-0.105408	-0.0720193	0.0185754	0.0610377	0.0677431	-0.0414705	0.0664167	-0.407415	-0.314884	0.0698598	0.0563069	-0.107067	-0.238089	0.0487024	-0.379972	0.000598419	0.0243356	-0.212301	-0.157239	-0.203688	0.0838271	0.11724	0.285355	0.0476991
ABRA	0.399648	0.110716	0.0700627	0.601823	-0.107757	-0.188949	-0.0607486	-0.0235665	-0.143842	-0.0510646	0.00663533	-0.0732169	0.019901	0.168211	0.157373	-0.0897049	-0.124447	0.381503	0.429479	-0.188469	0.0580872	0.0754636	0.315473	0.0313756	0.220351	0.136085	0.152771	0.313159	-0.158276	-0.313505	-0.0438684	-0.0683355	-0.0655422	-0.0870822	0.269129	-0.0557037	-0.0702875	-0.0469514	-0.225277	-0.019941	-0.168809	0.223246	0.137973	-0.0888672	-0.0688044	-0.107568	0.170672	0.117089	-0.128128
ABT1	-0.153915	-0.017629	-0.0113474	-0.111356	0.0977015	0.306965	0.128946	0.246561	0.126018	-0.0878453	0.0626883	-0.0853005	-0.0492078	0.153646	-0.0413247	-0.0285526	0.0508382	0.164308	-0.182822	0.101397	0.358133	0.0820644	0.490852	-0.122733	-0.0382839	-0.119895	-0.11263	-0.27851	-0.0705125	0.261918	0.105627	-0.00992848	0.297804	-0.144774	-0.260932	-0.249908	-0.0171343	-0.336388	0.141102	-0.131278	0.132318	-0.217545	-0.0950788	0.130556	-0.11586	0.11063	-0.172172	-0.1466	0.179832
ABTB1	-0.709021	-0.731614	-0.570263	-0.269734	0.0267138	0.243555	-0.499602	-0.686664	0.143614	0.361964	-0.666993	-0.826426	-0.483014	-0.791512	-0.709666	-0.745054	-0.372314	0.181612	-0.235347	-0.168884	-0.811135	-0.00681012	-0.632576	-0.496632	-0.131577	-0.172827	0.272281	0.949342	0.313928	0.0544819	0.151611	0.686067	-0.648615	0.106974	0.360026	0.337386	0.444113	0.285472	0.548265	-0.317546	0.375705	-0.0240016	0.492449	-0.0418921	-0.803396	-0.13019	0.477103	0.319569	-0.490608
ABTB2	0.510475	0.292653	0.139686	0.0904638	-0.00999027	0.0131344	0.115594	-0.0598573	-0.0777411	-0.0486134	-0.0139562	0.0951988	0.242531	0.191169	-0.00733904	-0.196935	-0.224836	-0.0829813	0.360299	-0.175526	0.0344101	0.0271435	0.381771	0.224244	0.127196	0.122361	-0.0136792	-0.0271264	0.0691629	-0.290922	-0.116015	-0.21142	-0.025877	-0.293121	0.286232	0.0473981	-0.224595	0.198921	-0.117021	0.271213	-0.0474705	0.0529597	0.0878013	0.241585	0.0299127	-0.0543182	-0.208405	-0.125674	-0.0512242
ACAA1	-0.179832	-0.118599	0.407818	-0.168936	-0.0379323	-0.670052	-0.129338	-0.389015	-0.0793747	-0.338171	0.295055	-0.191892	-0.223911	0.585505	-0.209687	0.492747	0.556632	0.442048	0.0052501	0.138134	0.0957471	-0.176204	-0.400985	0.0200379	-0.180974	-0.234002	-0.246186	0.138243	-0.140217	0.0467066	-0.411459	0.0727522	-0.317742	-0.790388	-0.312107	0.277897	-0.374014	-0.273827	0.0141127	-0.425116	0.0213795	0.0601958	0.300796	0.477626	0.470763	0.36295	0.80621	1.16019	0.194744
ACAA2	-0.180183	-0.243218	0.743489	-0.124489	0.614627	0.31033	0.261331	0.335088	0.249371	-0.167043	0.0590803	-0.206673	-0.0931015	-0.277641	-0.273896	-0.466445	-0.0595593	0.00118307	-0.304836	0.151515	0.308216	-0.212707	-0.29961	0.279929	0.00458721	-0.208994	-0.332662	-0.355682	0.222135	0.419071	0.23743	-0.0675782	0.330977	-0.167576	-0.332161	0.426232	0.383857	0.303879	0.34987	0.0366996	0.522467	-0.369386	-0.344843	-0.353467	0.0462767	0.110268	-0.512389	-0.221483	0.290721
ACACA	-0.0459525	-0.158562	-0.0806358	0.0875568	0.0470451	-0.0383189	0.0311092	0.0683973	0.0165658	0.021168	0.0770498	0.211758	0.409792	0.0407674	-0.0537332	-0.0406354	-0.0179904	0.0926194	-0.00886476	0.0446947	-0.0995135	0.0799095	-0.017461	0.0612612	0.405291	-0.114843	0.0766409	0.0726028	0.0470451	0.144899	-0.0113154	-0.0513176	0.0865386	-0.0363991	0.0644899	0.0119647	0.0883475	-0.279758	0.00341072	-0.218121	-0.0343523	-0.142611	0.0864515	0.0803999	-0.130607	0.0285346	-0.0790547	0.0109219	0.0704772
ACACB	-0.211278	-0.0916229	0.22028	-0.162015	0.331984	0.114712	0.345012	0.229055	0.124528	0.415943	0.368556	0.41303	0.560101	0.652849	-0.145237	0.35682	0.309781	0.275712	-0.00712936	0.0441197	0.487878	0.380167	-0.275909	0.888949	-0.586191	-0.302758	-0.133933	-0.224746	0.208585	0.242068	-0.086181	-0.608403	-0.622934	-0.393089	-0.0832762	-0.605331	0.0980792	-0.541032	0.0715925	-0.506707	0.142995	-0.272816	0.356531	0.255455	-0.47319	0.139476	0.506907	0.316294	0.149665
ACAD10	-0.199466	0.211972	0.28182	-0.179276	0.266783	0.290817	0.269129	0.0547474	0.36271	0.403772	-0.00514682	-0.241668	-0.309149	-0.0558869	-0.279899	-0.230756	-0.153728	-0.252496	-0.182995	0.124399	0.495672	0.246108	-0.284905	0.364557	-0.141705	-0.178144	-0.133279	-0.195225	0.268505	0.272213	0.53059	-0.428959	0.0832273	-0.334732	-0.212347	0.130895	0.309427	0.0147004	0.1283	-0.063607	0.357353	-0.169805	-0.272512	-0.291919	-0.193833	0.0638377	-0.163035	-0.20256	0.0871029
ACAD11	-0.33581	-0.307173	0.218992	-0.298961	0.308409	0.295055	0.610664	0.644373	0.258241	0.421427	0.263673	-0.179002	-0.0734932	0.123842	-0.13685	0.473542	0.526603	0.0421621	-0.291986	-0.345942	1.00268	0.985574	0.0592025	0.651864	-0.366269	-0.428646	-0.377922	-0.189614	-0.185321	0.227066	-0.185977	-0.471333	-0.195082	0.0354034	-0.457782	-0.675559	0.168629	-0.624462	0.257908	-0.423029	0.298754	-0.130246	0.321492	-0.175899	-0.341808	0.230667	-0.289105	0.0678986	0.164406
ACAD8	-0.258052	0.309999	0.183348	-0.376156	0.089373	-0.0367544	0.145499	-0.0404838	0.144352	-0.466227	0.333976	0.158373	-0.251216	0.439943	-0.0696662	0.481291	0.33386	0.589628	-0.185109	0.346785	0.415754	0.497392	-0.0387186	0.258972	-0.133967	-0.266634	-0.318692	-0.307823	0.133203	-0.0371531	0.167711	-0.217491	-0.32544	-0.462987	-0.422247	-0.0369009	-0.205768	-0.154709	0.0661318	-0.262795	0.197514	0.0355121	0.405624	-0.0553377	-0.170969	0.422822	0.115964	0.284081	0.195402
ACAD9	-0.171631	-0.164891	0.300249	-0.180183	0.113806	0.128946	0.230796	-0.0510646	0.110027	-0.465173	0.242958	-0.0468921	-0.0781224	0.238202	-0.16192	0.0964918	0.496881	-0.0159961	-0.108653	0.474338	0.138078	-0.288404	-0.231239	0.317115	0.229568	-0.34213	-0.171157	-0.339806	-0.0441275	0.0859549	-0.207933	-0.118267	-0.142106	-0.632085	-0.207274	0.0108232	0.0990817	0.200536	0.0669791	-0.47098	0.0564987	-0.125201	-0.161662	0.031257	-0.132603	0.0328493	-0.163562	0.0709211	0.133455
ACADL	0.520676	0.16691	-0.162567	0.0834628	-0.195546	-0.141866	-0.425914	-0.21202	-0.240095	-0.036279	-0.102359	0.149107	0.278458	-0.116454	0.00781513	0.00248853	-0.170167	0.133203	0.358133	-0.358242	0.0431214	-0.0391214	-0.10181	-0.289573	0.100715	0.0390752	0.512147	0.0988133	-0.0904512	-0.0717599	-0.000902338	0.0915871	-0.193243	0.24679	-0.0658353	-0.123818	-0.00911424	-0.0384766	-0.250221	-0.0815153	-0.206059	-0.085654	0.132628	0.211758	-0.0669453	-0.294119	-0.092583	-0.121232	-0.467336
ACADM	-0.522845	-0.676172	0.471835	-0.576285	0.457385	0.221911	0.398799	0.492449	0.633388	-0.484755	0.186094	-0.663513	-0.402341	0.396719	-0.328915	0.31735	0.457842	-0.365417	-0.633046	0.447048	0.803929	0.0272527	-0.08502	0.195162	-0.632085	-0.640236	-0.759309	-0.537957	-0.412143	0.494077	0.249706	0.048233	0.727379	-0.202505	-0.864655	0.313371	0.442048	0.147642	0.504222	-0.128856	0.381344	0.284081	0.204001	-0.323888	-0.247624	0.339561	-0.686664	-0.424524	0.356014
ACADS	0.0378671	0.285954	0.186282	-0.0653121	0.078865	0.0359003	-0.00202351	0.0843678	-0.0608513	-0.233937	0.0463143	0.195162	0.84491	0.106974	0.604231	0.278653	-0.212257	0.0290831	-0.00378403	0.000786591	0.118376	0.0769326	0.030024	0.263857	-0.0371844	0.015987	-0.167453	-0.297265	0.0364917	-0.115396	-0.174207	-0.194554	0.0122248	-0.0870822	-0.212608	-0.0756552	-0.0293824	0.186805	-0.00417554	0.293038	0.0958885	-0.258644	-0.294985	0.668192	0.59128	0.0718165	-0.0882654	0.0867905	0.117852
ACADSB	0.315229	0.0582913	0.121171	0.231409	-0.0755889	0.066653	-0.337664	0.102662	-0.0208123	-0.090958	-0.0132447	0.129693	0.157612	0.123525	0.301018	0.186215	-0.104179	-0.0945896	0.0871868	-0.0118014	0.0777567	0.0230442	-0.0806665	-0.0193053	0.0334489	0.122986	0.151016	0.0472168	-0.0330629	0.0460343	-0.196852	-0.158439	-0.287863	0.149107	0.0100455	-0.0128252	-0.101441	-0.0499867	-0.34213	-0.0744864	-0.0236307	-0.153524	0.152029	0.0702222	-0.0594171	-0.0143822	0.1305	-0.0982902	-0.0158771
ACADVL	-0.0991879	-0.134826	0.0772116	0.073146	0.0679691	-0.0797077	-0.0410534	-0.310108	-0.0128566	-0.213207	-0.0102891	-0.154824	0.249706	-0.145391	-0.20063	-0.0159723	0.221657	-0.230952	-0.233868	0.0391113	0.0212082	-0.479679	-0.296015	0.146649	0.132672	-0.0995525	-0.0815153	-0.209508	0.141242	-0.0982576	0.118604	-0.249198	-0.100863	-0.511495	-0.0387467	0.0820986	0.040263	0.104752	0.0415484	-0.277427	0.176442	-0.233669	-0.414895	0.445048	0.422008	0.25182	-0.0897825	0.272819	0.171332
ACAN	0.455951	0.0992111	-0.236536	0.29349	-0.135596	0.0402994	-0.0658652	-0.0551073	-0.0377519	-0.0160615	-0.435707	-0.0572172	0.315229	-0.0157246	-0.0386886	-0.00899074	-0.232329	-0.162705	0.0929184	-0.0617642	-0.0379975	0.0268584	0.0101865	0.0600208	-0.103264	0.0457542	0.233018	0.269129	-0.0324771	-0.0177886	-0.111417	0.005125	0.0180434	0.0319036	0.235572	0.0429832	-0.00961421	0.00935606	-0.242544	0.0707275	-0.160237	-0.0201311	-0.0470918	0.0427392	0.125468	-0.168247	0.155445	-0.0686263	-0.139198
ACAP1	-0.234684	0.300796	0.177311	-0.175848	0.153692	0.1626	0.493738	0.344339	0.220067	0.363348	0.206584	-0.22134	-0.243977	-0.394627	-0.47862	0.255191	0.344339	-0.164983	-0.546705	0.613667	0.312935	0.0592184	-0.21072	0.255641	-0.102258	-0.2898	-0.586191	-0.163115	0.177252	-0.172997	-0.0225176	0.259315	0.315473	-0.412143	-0.394047	-0.759309	-0.0906703	0.378367	0.0366698	-0.183035	0.256574	-0.829364	-0.431859	0.176267	-0.550356	0.47404	0.0191344	0.336497	0.50502
ACAP2	-0.492098	-0.786822	-0.120471	-0.330066	0.383857	0.488809	0.200329	0.102761	0.4461	0.151241	-0.392588	-0.76795	-0.612614	-0.441045	-0.654858	-0.667607	-0.475479	-0.453522	-0.697123	0.126882	0.0922192	-0.0141078	-0.302578	-0.102558	-0.107666	-0.203929	-0.368388	-0.203409	0.558806	0.670517	0.88274	0.491919	0.403046	0.423783	0.0510471	0.479543	0.443635	0.645525	0.511088	0.482776	0.69263	-0.568065	-0.29701	-0.395756	-0.671386	-0.0426649	-0.719279	-0.350842	-0.0171959
ACAP3	0.176127	-0.0248158	-0.191843	0.463187	-0.0557397	-0.0733748	-0.0171343	0.0826455	-0.209547	0.0334489	-0.344967	-0.204412	-0.0994519	-0.113687	0.389611	-0.11166	0.13767	-0.104847	0.15443	0.099708	0.132223	-0.283287	-0.0754276	0.146009	-0.168473	0.27752	-0.0144112	-0.0109861	-0.371982	-0.0683355	0.172071	-0.228716	0.212551	0.0177836	-0.00167303	-0.261322	-0.132626	0.23794	-0.0294489	0.339006	0.0279359	0.0639979	-0.119495	-0.00145769	0.296591	0.0395871	0.0819827	-0.0511592	0.0614601
ACAT1	-0.226952	-0.207984	0.807396	-0.212535	0.628027	0.17265	0.20567	0.390668	0.321492	-0.562518	0.453921	-0.0954307	-0.0951451	0.219293	-0.10181	0.0996681	0.349646	0.186045	-0.204251	0.590877	0.646596	-0.507452	0.101045	0.457385	0.00631002	-0.520512	-0.46983	-0.281414	-0.0951451	0.200536	0.050341	-0.339159	-0.033091	-0.304756	-0.547725	0.00266827	0.28364	-0.114843	0.429816	-0.471762	0.240862	-0.361074	0.0733153	-0.379727	-0.380471	0.575751	-0.416417	0.209923	0.610664
ACAT2	0.206177	-0.0137962	-0.0496241	0.17044	-0.0463054	-0.0797713	0.0579686	0.138901	-0.017461	0.198731	-0.390832	-0.108627	0.188067	-0.0755201	-0.027848	-0.131577	0.0571311	-0.170071	0.00109543	0.0165955	-0.00791889	0.020583	-0.0450635	0.0113316	0.0760246	0.217231	-0.00508678	0.46713	-0.0493593	0.1032	-0.0654462	-0.00681012	0.0270733	0.230296	0.00386021	-0.0351487	0.167289	0.0914542	0.0470757	0.0865801	0.0809341	-0.00161223	0.190593	-0.0591515	0.0135797	-0.202751	0.0199304	-0.0912581	-0.122587
ACBD3	-0.439172	-0.447109	0.184634	-0.649126	0.496881	0.0669168	0.215785	0.212419	0.420687	-0.269795	0.0677431	-0.592635	-0.397865	-0.204676	-0.567775	-0.310108	-0.369718	-0.541032	-0.549379	0.15788	0.335193	-0.427631	-0.323101	0.196536	-0.420687	-0.662368	-0.530228	-0.634074	0.211683	0.396895	0.449931	0.293372	0.223996	0.129232	-0.355682	0.354426	0.226984	0.216265	0.497698	-0.00250058	0.397879	-0.259692	0.138286	-0.437804	-0.248136	0.201914	-0.431537	-0.438427	0.283073
ACBD4	0.265973	0.0907697	-0.0118014	0.0879223	0.1032	0.143863	0.0887991	-0.00184068	-0.0449724	0.140878	-0.0756811	-0.163482	-0.143569	-0.257988	0.494547	-0.217921	-0.018668	-0.141614	-0.0251095	-0.293189	0.116854	-0.157314	0.334493	-0.247513	-0.141705	0.127008	0.0140381	0.0186016	0.0837859	0.088218	0.128501	0.130738	0.00910827	0.179953	0.0645285	0.0249564	0.125277	0.164042	-0.0834659	0.225864	-0.000487282	-0.0821533	-0.0104524	0.197133	0.0824246	-0.103227	-0.137449	0.00980616	-0.269795
ACBD5	0.094502	-0.0335948	-0.230313	0.0318212	-0.00398661	0.0341254	-0.0964753	-0.00992848	-0.0573454	0.252071	-0.132194	-0.0448744	0.0046253	0.0185438	-0.138724	-0.292451	-0.186291	-0.00850275	-0.0545387	-0.11809	-0.0490871	-0.152271	0.1283	-0.139235	-0.181012	0.108514	-0.00556915	0.0204894	0.0914542	0.0180791	0.102468	0.00516245	0.00768973	-0.00473125	-0.0485522	0.118655	0.111345	-0.127605	-0.0703507	-0.0175978	-0.177827	-0.0541258	-0.167417	-0.148766	-0.0500207	-0.021131	-0.0852061	-0.192234	-0.100775
ACBD6	-0.136108	0.0164274	0.195227	-0.151641	0.0177836	-0.0906703	0.118604	0.061534	0.0340962	-0.199909	0.209923	-0.0664079	0.0551832	0.27214	0.12241	0.255535	0.180364	-0.0479614	-0.102359	0.262106	-0.0909267	-0.0191123	0.118157	0.266867	-0.141705	-0.26859	-0.135372	-0.196793	-0.0937718	-0.405271	-0.308707	-0.151456	-0.125711	-0.383464	-0.288803	0.237789	0.217137	-0.363464	-0.0357759	-0.408762	0.0939964	0.0595971	-0.282074	-0.126523	-0.0489053	0.0883015	-0.32544	-0.333101	0.312704
ACBD7	0.0331477	-0.0169398	-0.10103	0.236636	-0.121773	-0.321991	-0.0813227	-0.0546981	-0.175806	-0.0187852	-0.135891	-0.00102321	0.111256	0.0667422	0.154091	-0.0128857	-0.181872	0.00032797	0.144899	-0.101299	-0.0446491	0.111345	0.284476	-0.00882855	-0.00730889	0.204149	0.202978	0.399648	0.0863199	-0.0807375	-0.217398	0.0243356	-0.0414372	0.061229	0.0168732	-0.177604	-0.402474	-0.0654837	-0.0308358	-0.0928754	-0.245483	0.014222	0.240779	-0.124489	0.135196	-0.132128	-0.0287072	-0.0387186	-0.20927
ACCS	0.172542	-0.153647	0.21843	-0.08186	-0.149586	-0.504042	-0.015942	0.216408	-0.422595	-0.186916	-0.324521	0.13387	-0.0553619	-0.470296	-0.130999	-0.0602021	0.0369815	-0.0845904	-0.0158079	-0.156114	1.20893	-0.0961713	0.613667	-0.0399534	-0.322715	-0.0913305	-0.100405	0.00159736	-0.0511913	0.161531	-0.510689	0.0304148	-0.218656	-0.317742	-0.0777411	0.115459	-0.116194	-0.3651	-0.107568	0.160443	0.352701	0.106547	-0.13013	-0.211234	0.0113316	-0.0675445	-0.233494	-0.168598	0.177252
ACCSL	0.0353153	0.187274	-0.136706	0.0199657	-0.277779	-0.0654462	-0.188987	-0.146837	-0.329778	0.265883	-0.179555	0.169588	-0.0799535	-0.218755	-0.00514682	-0.18443	-0.216403	-0.0429353	-0.0291966	-0.253239	-0.184212	-0.0105485	0.0922192	-0.090376	0.00941661	0.0160692	0.0289687	0.261409	-0.368093	-0.441953	-0.0624572	0.00221898	-0.0806358	0.0199304	-0.00924124	-0.0228649	-0.0792509	-0.0915041	-0.173468	0.0295845	-0.512894	0.164629	0.0374346	-0.0958675	0.0958476	-0.0228946	0.0877686	-0.0297924	-0.156114
ACD	-0.131309	0.642124	-0.0401231	-0.0205243	-0.0175281	0.0606772	0.115868	-0.00594351	0.441212	-0.400552	0.0831013	0.0645763	-0.175295	0.069202	0.110268	0.00248853	0.161011	-0.526142	-0.241064	0.544334	0.0316829	-0.301676	-0.080801	0.352127	0.15183	-0.0963346	-0.213925	-0.187986	0.0384441	-0.236772	0.238952	-0.459285	0.365248	-0.527338	-0.255596	-0.201078	-0.544983	0.36185	-0.041723	0.121798	0.230928	-0.429489	-0.480846	0.327113	0.21104	0.373867	-0.275626	-0.151892	0.515201
ACE	0.2922	0.181447	-0.0287727	0.218561	-0.422152	-0.229843	-0.32231	-0.243286	-0.103726	0.0495729	-0.324413	-0.0567895	0.078958	-0.248856	0.0875568	-0.260707	-0.268385	-0.202372	0.0319361	-0.189437	-0.0648317	-0.137663	0.0685523	-0.123413	0.126362	0.0682349	0.304858	0.0644899	-0.0158291	-0.50502	-0.171871	-0.219652	0.0245577	0.07583	-0.0793095	-0.0676471	-0.129522	-0.164447	-0.0276357	0.0344923	-0.115151	-0.051884	-0.0263121	-0.0444574	0.000979875	-0.104452	-0.0381812	-0.0254085	-0.223115
ACE2	0.0675822	0.211683	-0.100568	0.0653498	-0.347428	-0.532763	-0.211848	-0.173252	-0.263852	-0.153158	-0.0412983	-0.0600486	0.165699	-0.282143	0.347099	-0.112558	-0.0171665	-0.12292	0.334757	-0.202751	-0.290069	-0.00712936	0.0244061	-0.0353426	-0.106044	0.519139	0.0486625	-0.0909769	-0.213032	-0.282716	-0.427323	-0.234229	0.229145	0.187692	-0.0340722	-0.203929	-0.108785	0.0522913	-0.270532	0.065526	-0.0446197	0.218129	0.171557	-0.0793452	-0.187884	-0.13148	0.0918182	0.104073	-0.0985731
ACER1	0.00400995	0.200605	-0.189518	0.191011	-0.176995	-0.115815	-0.251328	-0.0772025	-0.399359	0.19261	-0.346158	-0.137663	-0.000345325	-0.366909	-0.0480144	0.0334129	-0.119995	-0.1452	-0.0790547	-0.180183	-0.081958	-0.318028	0.050341	-0.268313	0.0158138	0.270601	0.255191	0.0966617	-0.382654	-0.155311	-0.406313	-0.0124848	-0.0696957	0.0390023	0.00913734	-0.157142	-0.179505	-0.158395	-0.136036	-0.0927392	-0.210383	-0.129936	-0.000579192	-0.0908935	0.0237022	-0.0655738	-0.140731	0.0420884	-0.187792
ACER2	0.272924	0.151203	-0.0467286	0.146597	-0.204087	-0.0825343	-0.220582	0.0593398	-0.173468	-0.0210604	-0.114765	0.0763485	0.343462	0.00319109	0.145768	-0.0272855	-0.113267	-0.0809667	0.0653216	-0.146446	-0.024037	0.144854	0.173911	0.0616001	-0.00267036	0.0587601	0.0295845	0.0398909	-0.241009	-0.190258	0.0503122	-0.0779834	-0.0814829	0.109838	-0.107568	-0.112696	-0.0972716	-0.0582194	-0.595027	-0.209127	-0.071091	-0.0372518	0.181678	0.0693313	-0.0133823	-0.1513	-0.108143	-0.0547487	-0.0661695
ACER3	-0.186256	-0.359589	-0.373016	-0.0820224	0.151611	0.123497	0.330064	-0.210477	0.0448025	0.0334489	0.212668	-0.000283762	-0.0621104	0.0938225	-0.271394	0.178199	0.212419	-0.301596	-0.279239	0.0530026	0.0313433	-0.2183	-0.591352	0.0332208	0.327694	-0.275833	-0.107299	-0.0992792	0.373466	0.418886	0.082135	0.271106	-0.29062	-0.363853	0.283919	0.302161	0.242136	0.0274724	-0.139721	-0.218071	-0.0593865	0.371172	0.664825	0.304973	0.442481	0.209325	-0.368507	0.813363	0.114297
ACHE	0.816574	0.222056	0.00768973	0.219366	-0.226952	-0.123084	-0.147864	-0.277006	-0.206929	0.0895301	-0.159888	0.0762261	0.340542	0.144649	-0.00961421	-0.0280613	0.0261817	-0.0113776	0.155495	-0.263497	-0.157314	-0.180273	-0.0285164	-0.259692	0.0514007	0.332895	0.175749	0.145768	-0.177604	-0.32631	-0.000667699	-0.042193	-0.0192405	0.168724	-0.0393833	-0.141688	-0.218853	-0.0821868	-0.189349	-0.0316539	-0.357957	0.0560983	-0.0658132	0.0122973	0.0506703	-0.325617	0.0411492	-0.0221625	-0.0394506
ACIN1	-0.165409	0.185152	0.348334	-0.224836	0.191424	-0.0834659	0.181447	0.234323	0.145535	0.300478	0.496157	-0.0647995	-0.273485	0.196657	0.0605459	0.432385	0.3834	-0.271537	-0.202916	0.229568	0.228646	0.0592184	-0.128393	0.263778	-0.0462446	-0.211628	-0.456348	-0.263261	0.40495	-0.0358552	0.157689	-0.142179	0.0890297	-0.581109	-0.2899	0.239023	0.0608778	0.325982	0.117803	-0.115151	0.139779	-0.202916	-0.264543	0.266271	-0.186411	0.361287	-0.156348	0.439159	0.233601
ACKR1	0.911877	-0.00205931	-0.824932	0.706225	-0.18523	0.242294	-0.117324	-0.439001	-0.53642	-0.39832	0.0363739	0.682901	1.17357	0.0762261	0.620782	-0.145274	-0.483698	-0.0707662	0.606462	0.00778515	-0.59628	-0.361425	0.311836	-0.192234	0.118604	0.935657	0.0940336	-0.356815	0.529605	0.0262823	0.501383	-0.511495	-0.462599	-0.285074	0.57706	-0.349196	0.175019	-0.228184	-0.703453	0.574608	-0.131309	-0.162286	-0.0173975	0.858407	0.152225	-0.891664	0.105674	-0.00479584	-0.750583
ACKR2	0.0399228	-0.132626	-0.145141	0.0150605	-0.0988818	-0.0142555	-0.0872421	-0.384298	-0.132338	-0.0429498	-0.375906	0.608971	0.952877	0.0818563	0.114001	0.031418	-0.000311385	0.715577	-0.134285	0.044039	-0.0170961	-0.481114	0.187394	-0.142385	0.457842	0.349136	0.154151	-0.0532475	0.327113	0.0202143	0.0479965	-0.285828	-0.182778	-0.293974	0.183575	-0.439172	-0.245907	-0.30431	-0.09271	-0.0335601	-0.656107	-0.154195	-0.13013	0.478472	0.263673	-0.131905	0.580644	-0.365197	-0.125786
ACKR3	-0.351391	0.0929654	0.405624	-0.310535	0.197069	0.52037	0.0917772	0.730854	0.624814	0.0667049	0.354947	-0.396001	-0.178611	0.506907	0.0667847	0.322588	0.349981	0.208515	-0.216201	0.726554	0.783095	0.824802	0.287458	0.557964	-0.880838	-0.208641	-0.40908	-0.299048	-0.684688	0.193473	0.0411492	-0.334921	0.288849	-0.210077	-0.657809	0.236403	0.225134	-0.114694	0.311504	-0.202118	0.399648	0.195684	-0.202118	-0.340326	-0.34225	0.0902637	-0.395616	-0.432611	0.272544
ACKR4	0.194088	0.151067	-0.150192	0.457842	-0.296606	-0.0864278	-0.296015	-0.0391487	-0.195124	-0.0744	-0.125535	0.18049	0.326757	-0.0386252	0.154617	0.0819827	-0.0763819	0.0844918	0.285255	-0.0969324	-0.102159	-0.0450635	0.159323	-0.00260403	0.114457	0.279929	0.105483	0.187621	-0.215049	-0.137663	-0.0796689	-0.0530344	-0.00526687	-0.164983	0.0259728	-0.0773267	-0.114061	-0.0247092	-0.223311	0.0155897	-0.150913	0.0693695	-0.00180253	-0.0159961	-0.00501804	-0.101582	0.0279662	-0.133624	-0.218656
ACLY	-0.34778	-0.582605	0.157214	-0.108679	0.0931851	-0.116616	0.0385614	-0.169519	-0.00986361	-0.495642	0.273213	-0.14517	-0.104614	0.122671	-0.216886	-0.271117	0.255045	-0.0136517	-0.381315	0.183575	0.114001	-0.529971	-0.416879	0.121485	0.680044	-0.30727	-0.125599	-0.289105	0.457201	0.458817	0.0155282	0.048233	-0.181872	-0.130798	-0.152665	0.445922	0.08202	-0.0202472	0.090209	-0.492098	0.109416	-0.147514	-0.103989	0.227676	-0.222808	0.33178	0.29853	0.248167	0.353375
ACMSD	-0.109016	-0.157656	-0.518862	-0.126523	0.0136565	0.238118	0.0118351	-0.0810301	-0.0910949	0.0334489	-0.103172	-0.0875897	-0.307823	0.143863	-0.0626808	-0.00760397	-0.104988	-0.299461	-0.00296405	-0.0230394	-0.269182	-0.0515263	0.0734912	-0.408934	-0.484993	-0.109149	-0.139565	-0.0869871	-0.232042	-0.0303491	0.128384	0.135592	0.242136	-0.108596	-0.111478	-0.33697	-0.0294803	0.0214107	0.126249	0.340329	0.0834628	0.364457	0.201248	0.129863	-0.0722901	-0.139602	0.219444	0.0699022	-0.114226
ACO1	-0.191939	-0.214841	0.201857	-0.165262	0.131282	-0.107067	0.0223504	-0.204455	0.1283	-0.59345	0.390521	-0.0708873	-0.0299282	-0.0479859	-0.220228	-0.243468	0.0200706	-0.224265	-0.345182	0.34514	0.180664	-0.658993	-0.307994	0.270669	0.950925	-0.173468	0.0219271	-0.183506	0.283919	0.316001	-0.0572172	-0.0803585	0.248701	-0.143218	0.173349	0.319681	0.00733865	-0.255094	-0.0403644	-0.370201	0.104982	-0.179772	-0.519995	0.251534	-0.0518541	0.18915	-0.162207	-0.0711814	0.340542
ACO2	0.101087	-0.0505385	0.137294	0.41457	0.386118	0.0344101	0.299317	-0.0202875	0.0535926	-0.258784	0.21112	-0.164316	-0.0735243	0.0171935	-0.248596	-0.380368	-0.173866	-0.236772	-0.313843	0.0364917	0.327218	-0.461776	-0.232436	0.455951	0.565239	-0.153211	-0.0443007	-0.273181	0.490546	0.307074	0.308302	-0.404989	0.135237	-0.339707	0.681521	0.363348	0.23851	0.296971	0.0743095	0.085891	0.229055	-0.45022	-0.61606	0.0633816	-0.110092	0.0606296	-0.262666	-0.414622	0.103659
ACOT1	0.0123204	0.353647	-0.0216976	0.049207	-0.00401333	-0.0509446	0.0628892	0.0995368	-0.179645	0.0704447	-0.0787161	0.0908097	-0.0301868	0.162702	0.0712663	0.0291182	-0.0634428	-0.17504	-0.024905	0.00765956	-0.118231	-0.367549	-0.0427123	0.0757198	0.0346465	-0.0157789	-0.024905	0.113013	-0.086398	0.00892913	-0.103486	-0.0411213	0.1032	0.196182	-0.000641592	-0.123312	-0.209983	-0.180932	0.0234858	0.0235704	-0.0821533	-0.0687465	-0.0982576	-0.0437432	0.0718616	-0.0376045	-0.0626459	-0.0835547	-0.0506403
ACOT11	0.169152	0.00640036	-0.0338564	0.173292	-0.102984	-0.329778	-0.100135	-0.331989	-0.533502	0.112967	-0.199415	0.0216815	0.0690868	0.090308	0.00372267	0.0554343	0.0791133	0.121845	0.305698	-0.0911233	0.0265361	0.0338133	-0.0494494	0.00660942	0.0890297	0.14161	0.374875	0.142239	-0.129146	-0.116087	-0.325159	-0.315446	-0.201864	0.0079394	-0.0600769	-0.199089	-0.249908	-0.0516635	-0.158798	-0.1929	-0.358669	-0.0133823	0.235198	0.0575293	0.195094	-0.250157	-0.128426	-0.0413928	-0.0552173
ACOT12	0.330596	0.221228	-0.104452	0.587941	-0.138105	0.129747	-0.145111	-0.0492613	-0.0173405	0.064928	-0.124008	-0.0285164	0.63617	-0.156054	0.0662359	0.066052	-0.0807659	0.0760634	0.150529	-0.0735579	-0.0269583	-0.0299282	0.338327	0.0996206	0.0338133	0.472377	0.481064	-0.0546009	-0.0770314	-0.430685	-0.0472259	-0.0990741	-0.247733	0.231707	0.0242999	-0.0907297	0.106123	-0.00753976	0.00606493	0.0370785	-0.0608513	0.214585	0.0996681	0.0134184	0.272629	-0.164491	-0.0652599	-0.109234	-0.019489
ACOT13	-0.267606	-0.0270369	0.165058	-0.474403	0.0311516	-0.0449724	0.0499398	-0.226663	0.022874	-0.304578	0.235198	-0.102194	-0.371877	0.0777567	-0.114193	0.646124	0.186939	-0.125786	-0.0509446	0.279147	-0.134038	0.0906392	-0.442789	-0.617545	-0.518596	-0.211931	-0.378575	-0.200498	-0.466646	-0.00597151	0.0207027	-0.096387	-0.13689	-0.129371	-0.440709	0.0388363	-0.401239	0.300368	0.241585	-0.059743	0.0523909	0.416162	0.484034	-0.05548	0.605934	0.192064	-0.192807	0.354682	0.293038
ACOT2	-0.00116295	-0.242114	-0.0778011	0.0267138	0.324702	0.497392	0.46615	0.163513	0.162037	0.486826	-0.447843	-0.229382	-0.153069	-0.515069	-0.0950788	-0.226594	-0.398891	-0.227901	-0.121348	-0.452442	-0.278583	-0.324521	-0.201289	-0.284999	-0.252283	-0.0136792	-0.0446821	-0.11129	0.265155	0.487319	0.088491	0.130651	0.135571	0.397511	0.00112922	0.233265	0.666455	0.142689	0.528619	0.503891	0.581991	-0.124628	-0.212174	-0.217818	-0.187737	-0.515069	-0.1466	-0.330852	-0.424213
ACOT4	-0.0641576	1.09157	0.257908	-0.047504	0.109797	0.538661	0.390521	0.431258	0.266058	-0.0415002	0.116435	0.0835038	0.16784	-0.10181	-0.238935	0.322069	0.135102	-0.0025728	-0.0189803	0.511384	0.011012	0.275043	0.331645	-0.379072	0.405949	-0.0464253	-0.14399	-0.118702	-0.193876	0.10131	-0.846526	-0.266998	0.0260838	-0.0670118	-0.240285	-0.179505	-0.290832	-0.195546	0.0744533	-0.116324	0.359313	-0.188146	-0.13013	-0.1008	-0.248649	0.170494	-0.227237	-0.148069	0.22885
ACOT6	0.28263	0.0996681	0.00519498	0.37925	-0.0182343	-0.153158	-0.22013	-0.0960773	-0.630174	-0.135304	-0.380581	0.195798	0.102422	-0.0141078	0.353375	-0.0145874	0.0713078	0.015955	0.0213136	-0.422412	-0.214895	0.165015	0.198681	-0.205115	0.146509	0.016494	0.60743	-0.0139289	-0.294372	-0.114302	-0.0904815	0.00670744	-0.00750616	-0.00320953	0.528619	-0.00398661	-0.339389	-0.107358	-0.154249	0.206837	-0.315172	-0.048889	-0.224924	0.271928	-0.0432502	-0.158681	0.0303859	0.0890755	-0.0742022
ACOT7	0.00449378	-0.0398554	0.0288279	-0.04369	-0.149949	-0.0271565	-0.0410878	0.00588056	-0.0993445	-0.0974772	0.0541126	0.0210961	0.212349	-0.105144	-0.107635	-0.175951	-0.101677	0.0667847	0.0356257	-0.0237565	-0.117585	-0.177361	0.21155	0.0241596	0.23851	-0.0316539	0.193351	0.0254366	0.0607902	0.0113316	-0.273617	-0.184529	-0.155844	0.162546	0.366192	-0.128645	-0.0800194	-0.20581	-0.0275394	-0.0909267	-0.0478796	-0.0382839	-0.240617	-0.0315341	-0.111624	-0.0102638	0.0437986	-0.0314699	-0.0118014
ACOT9	-0.0973406	-0.306663	0.0716873	-0.252683	0.0345431	-0.0588502	0.0795566	-0.253581	0.0475875	0.00826218	0.00885896	-0.27098	-0.0692385	-0.11182	-0.335225	-0.0703798	-0.042229	-0.0344972	-0.290677	0.0619688	-0.000701992	-0.161385	-0.412476	-0.310108	0.0799584	-0.258968	-0.150913	-0.0731569	0.0773414	0.392082	0.158631	0.284003	-0.206016	-0.2241	-0.179555	0.268874	0.277081	0.095716	0.217591	-0.223371	0.280945	0.196851	0.182711	-0.151641	-0.0292261	0.376781	-0.169725	0.376033	0.116435
ACOX1	-0.210383	-0.319628	-0.310174	-0.16598	-0.158092	-0.252045	-0.119963	-0.417841	-0.133563	-0.125272	-0.0555112	-0.242409	-0.214642	-0.0924023	-0.235048	-0.174604	-0.14692	-0.173552	-0.136108	0.0358587	-0.194636	-0.0342035	-0.277427	-0.372203	0.14176	0.0161775	-0.0968044	0.318221	0.254743	0.0898501	0.22595	0.379698	-0.266	-0.0220456	-0.0534062	0.183524	-0.0500861	0.302478	0.139352	0.311743	0.0831881	0.0469435	0.198215	-0.0631676	-0.263852	-0.0377219	0.457201	0.337939	0.030218
ACOX2	-0.0367832	-0.189437	0.0392026	-0.0306548	-0.475044	-0.311162	-0.508687	-0.290132	-0.58181	-0.289648	-0.157193	0.0992111	-0.0592927	0.172599	-0.0308036	0.298	-0.0667573	0.0308538	-0.0775034	0.00633437	-0.452442	0.279147	-0.215375	-0.332859	-0.116087	-0.0862423	0.0857214	-0.0810612	0.022634	-0.216452	-0.431537	0.15183	-0.251328	-0.537393	-0.153027	0.208585	0.119335	-0.566354	-0.14474	-0.231011	-0.0321753	-0.207838	0.154026	-0.0794715	-0.170969	-0.0461442	-0.109591	-0.125272	0.0277842
ACOX3	-0.108679	-0.0358881	0.26426	-0.124736	0.226916	0.0412559	0.131282	-0.14488	0.0366698	-0.119995	0.199553	0.275234	-0.104478	0.0982034	0.0265723	-0.0394191	0.15547	-0.181103	-0.2106	0.257908	0.172696	0.19855	-0.253115	0.115787	0.249916	-0.144343	-0.142788	-0.228716	0.282173	0.0533726	0.0778424	-0.248136	0.141814	0.102094	0.142239	0.100965	0.275625	-0.0648906	0.162255	-0.225086	0.0880947	-0.30466	-0.350022	-0.139113	-0.152568	0.198731	-0.198594	-0.212433	0.164181
ACP1	0.114834	0.310226	0.438982	-0.292882	0.201626	0.149713	0.171432	0.105445	0.0686999	-0.288147	0.323633	0.52037	-0.344401	0.348852	-0.0798036	0.887124	0.605536	1.13819	-0.00873479	0.342198	0.340329	0.146745	-0.194194	-0.0432502	-0.577607	0.00319109	-0.159266	-0.305171	-0.0477288	0.0707575	0.168891	-0.685997	-0.42372	-0.119538	-0.284999	-0.421198	0.0324379	-0.650049	0.129048	-0.380368	0.146156	0.570769	0.316001	0.603682	0.572154	0.366192	-0.415524	0.334757	0.379559
ACP2	0.0562696	0.0798234	0.10824	-0.0783058	0.0574619	-0.0504642	-0.023397	-0.171203	0.114659	-0.233621	0.0170169	-0.300741	-0.193784	-0.38514	0.00534745	-0.279549	0.0788298	-0.217445	-0.152665	0.151122	-0.154824	-0.51124	0.0510135	0.0684849	-0.201733	-0.108442	-0.0910005	-0.106579	0.191306	0.145157	0.262371	0.1096	0.55583	-0.124072	0.101677	0.174184	-0.207557	0.0921821	0.0386272	-0.181685	0.012569	-0.147205	-0.0549504	-0.212301	0.00848003	0.180015	-0.130461	0.0246556	0.120697
ACP5	-0.0456498	-0.0907297	-0.0517236	-0.193115	0.280478	0.238952	-0.728921	0.179777	0.130789	-0.231888	-0.0653121	0.580644	-0.0705791	0.348723	0.298312	0.229278	0.129653	-0.444772	0.0108574	0.223488	0.0347822	-0.496831	-0.399766	0.151698	0.360026	0.746943	-0.127605	-0.0171343	-0.249908	-0.0859714	-0.575093	-0.248649	-0.111992	0.533832	-0.22286	-0.29678	0.0309618	-0.493039	-0.221178	-0.436747	0.0222452	0.444475	-0.297103	0.718984	0.628522	0.109511	-0.0275394	0.487319	0.146009
ACP6	-0.0376369	-0.153872	0.169152	0.0162167	-0.039023	-0.0429353	-0.398465	-0.0860898	-0.0542577	-0.229843	-0.0131419	-0.0912217	-0.000521133	0.120412	0.0203405	0.0860629	0.0868798	-0.0504369	0.13761	0.0131002	0.0207768	-0.124703	-0.0415667	-0.0542577	-0.308238	0.00159736	-0.0103882	0.119895	-0.490354	-0.0344073	-0.0308716	-0.151945	-0.273403	-0.0299874	0.0116087	0.0250392	-0.242409	-0.18544	-0.00886476	-0.0911854	0.0305692	-0.225229	0.169481	0.379698	-0.0777411	-0.00334133	0.419251	0.253154	0.0917327
ACP7	-0.0407503	-0.0255756	-0.0988489	0.172188	-0.190652	-0.171038	-0.0482491	0.112446	-0.172997	0.00325574	-0.348887	-0.0311242	-0.0954601	-0.208359	0.098501	0.0246556	-0.0921875	-0.0420675	0.267171	0.046173	-0.272033	-0.0707986	-0.135247	-0.135536	-0.0266033	0.36295	0.0526609	0.0188615	-0.220636	-0.00551242	0.102931	0.0323752	0.0795254	0.119483	-0.0214385	-0.0606941	0.0895733	-0.159125	-0.082592	-0.0115041	-0.113726	-0.19904	-0.0180591	0.00662238	-0.100102	-0.0685627	-0.109183	-0.122083	-0.0624572
ACPP	-0.194685	-0.276353	0.211895	-0.237142	0.160224	0.184293	0.00972363	-0.464154	0.465287	-0.0838469	-0.0763423	-0.552898	-0.471333	-0.0729493	-0.494559	-0.182778	-0.381315	-0.282844	-0.446957	-0.016629	-0.374246	0.0331193	-0.1985	-0.0478796	-0.129109	-0.0777411	-0.159745	-0.110675	0.470763	0.0907019	0.249837	0.115459	-0.523386	0.364036	-0.0359864	0.541981	-0.0542577	0.444848	0.193473	0.1822	0.204982	2.88888e-05	-0.241668	-0.221546	-0.254244	0.0119647	0.521054	0.132481	0.0398072
ACPT	0.37431	-0.0984578	-0.545998	-0.010359	-0.40184	-0.154777	-0.206873	-0.2151	-0.224379	0.141966	0.00748489	0.532902	0.599136	0.110118	0.763301	-0.0446821	0.0221768	-0.0525899	0.37661	-0.491524	-0.455949	-0.323782	-0.196067	-0.374507	0.0187466	0.299499	0.0939503	-0.0363734	0.0462364	-0.512389	0.0129414	-0.161267	0.0958024	-0.0294489	0.301296	-0.271117	-0.50767	-0.0343523	-0.843526	0.0879989	-0.581493	-0.16461	-0.106414	0.438768	0.141032	-0.188775	0.285954	-0.042313	-0.445803
ACR	0.0454135	-0.0705791	-0.462423	0.0736501	-0.188569	0.00599692	0.0211334	-0.0307553	-0.0146512	0.278806	-0.0716293	-0.119183	-0.162248	0.0158469	-0.0256952	-0.0107703	-0.113159	-0.198081	0.000167463	-0.156271	-0.463793	-0.0898919	-0.145903	-0.149225	-0.0718801	0.0267138	-0.0303187	0.130027	0.015955	-0.448979	-0.0108385	0.130839	0.0680028	0.221304	0.125133	-0.0376369	-0.0102345	0.0760634	-0.0207856	0.0445952	-0.0637357	-0.15773	-0.120289	-0.16902	0.207543	-0.353799	0.022063	-0.215125	-0.119963
ACRBP	-0.170488	-0.491414	-0.923226	0.0368136	-0.392728	0.177927	0.182408	-0.0310035	0.00420445	-0.449492	0.0431883	1.53698	1.49115	-0.318792	1.58025	-0.374919	-0.548992	-0.0821533	1.23412	0.126465	-0.535833	0.526192	1.24379	-0.124827	-0.307173	-0.0447746	0.958441	-0.68964	0.366476	0.170494	0.564009	-0.11182	-0.415812	0.605536	1.15318	-0.269968	-0.414895	0.346258	-1.05391	0.50745	-0.507183	0.077459	-0.649558	1.03442	1.71272	-0.54541	0.684731	-0.148836	-0.726036
ACRC	-0.147514	-0.37766	-0.814052	-0.158845	0.220496	0.277081	0.34859	0.225387	0.147862	0.520047	-0.126644	-0.374379	-0.241547	-0.29052	-0.354369	-0.202751	-0.446792	-0.273115	-0.156512	-0.108468	0.0598741	-0.059677	0.127401	0.0225646	-0.223311	-0.0960413	-0.201026	0.0667049	0.277793	0.219444	0.0917327	0.307902	0.169875	-0.00926887	-0.000283762	0.0600546	0.161115	0.166619	0.25454	0.163015	0.162037	-0.242409	-0.227082	-0.310901	-0.170969	-0.114034	-0.181643	-0.193753	-0.196286
ACRV1	0.244467	0.0420075	-0.341909	0.159035	-0.23127	-0.468584	-0.342464	-0.000487282	-0.266139	-0.137515	-0.212805	-0.0667877	-0.0307247	-0.155887	-0.133563	0.048357	0.0193618	-0.0729821	0.216796	-0.0802152	0.0946056	0.0843678	-0.0550469	-0.02346	-0.0110794	0.335338	-0.026152	0.150571	-0.166762	-0.175392	-0.0874919	-0.0352852	-0.137339	-0.0289961	0.208906	0.248423	-0.0260654	-0.0502251	-0.419941	-0.0513797	-0.204251	-0.0590479	0.0352871	-0.139113	0.0187466	-0.268313	-0.106007	-0.0250182	-0.392933
ACSBG1	-0.120654	-0.263497	-0.313331	0.0143868	-0.182684	-0.245663	-0.0863622	0.0104867	0.0137523	0.15292	-0.186536	0.202494	0.590877	-0.372786	-0.0891171	-0.208695	-0.363015	-0.245222	0.0223164	-0.306806	-0.349907	-0.269669	0.646596	-0.329412	-0.120582	-0.00269789	0.048169	-0.0223871	-0.0446821	0.0578824	0.0252746	-0.116528	-0.37679	0.303289	0.521368	-0.162821	-0.259349	0.150618	-0.0950371	-0.0767801	-0.107635	0.276594	0.178991	0.500341	1.02041	-0.116194	0.411944	0.0784829	-0.198339
ACSBG2	0.0557121	-0.0507469	-0.173379	0.0607618	-0.287043	-0.0599101	-0.0126486	0.134665	-0.308416	-0.213406	-0.0324771	0.0108232	-0.027848	0.117415	0.104792	-0.060021	-0.0334182	-0.176995	0.0964771	-0.42811	-0.214493	-0.219013	-0.0577328	-0.228716	0.232408	0.257626	0.34859	0.323633	-0.158845	-0.0185109	-0.0748502	0.117987	-0.125272	0.119086	-0.0338925	-0.0356352	-0.0484515	-0.103333	-0.00212384	0.120178	-0.238206	0.0441979	0.269695	0.00280714	0.126654	-0.177687	0.0176094	-0.109234	-0.16134
ACSF2	0.102262	0.162546	-0.114544	-0.00691489	0.062644	-0.00455935	0.127102	-0.0477618	-0.0837175	0.221442	-0.0518267	0.137203	0.161909	0.363237	-0.103203	-0.27736	-0.209361	-0.27844	-0.0663068	0.0267503	0.0175657	-0.170444	-0.12155	0.320852	0.171121	-0.0271565	-0.106183	-0.115729	0.21206	-0.0392599	0.184813	-0.283766	-0.108006	-0.129633	0.00494251	-0.360415	0.145768	0.142592	-0.164447	-0.187321	0.00134599	-0.142233	0.079483	-0.0245171	0.185866	0.0067683	-0.208405	-0.203863	0.0118351
ACSF3	0.0387659	0.102761	-0.095826	0.023634	-0.0748176	-0.1687	-0.103513	-0.281483	-0.0155481	0.251768	0.0529226	0.0214107	0.319132	-0.197567	0.176907	-0.12155	0.0232044	0.082135	0.388802	-0.0341377	0.149402	-0.0661441	0.0363114	0.151698	-0.23406	0.0103836	0.371596	0.366931	-0.207785	-0.0139562	-0.140999	-0.0643454	-0.197335	0.0913026	0.0370785	-0.205935	0.0543022	0.102387	-0.025898	-0.0311242	-0.0530608	0.195282	0.232566	-0.0918793	0.13833	-0.107721	0.0883015	0.0539444	0.00239532
ACSL1	-1.32396	-1.50416	-0.335567	-1.08262	0.297507	0.491112	0.353375	-0.680459	0.37925	0.694882	-0.197129	-1.78636	-1.16579	-0.936345	-2.22759	-1.22197	-0.916318	-1.15789	-1.10974	-1.26308	-0.844924	0.233601	-0.846526	-1.10509	-0.141705	-0.305264	-0.262189	0.426665	0.952877	0.903394	0.667541	1.44226	-0.322072	0.799293	0.62527	1.35601	0.84611	0.817671	0.752719	0.524546	0.894677	-0.709666	-0.641156	-0.760378	-1.71306	-0.953597	-0.393496	-0.432467	-1.21195
ACSL3	-0.105113	-0.173773	-0.0106081	-0.153833	-0.0327649	-0.161625	-0.200407	-0.106279	0.0486329	-0.308164	0.111656	-0.187841	-0.220377	-0.0388621	-0.134493	0.0517354	0.137063	0.188457	-0.141998	0.0960175	-0.0306244	-0.104452	-0.163035	-0.168018	-0.226594	-0.0623635	-0.104021	-0.0971957	-0.0785627	0.084945	0.0941257	0.286048	-0.222925	0.0307502	-0.200407	0.283073	-0.188857	-0.0467286	-0.0561367	-0.113613	0.133501	0.319459	0.268338	0.0479965	-0.217398	0.179044	0.0993649	0.17224	0.105063
ACSL4	-0.130734	-0.329485	-0.035703	-0.240036	0.201914	0.235657	0.126465	0.0280881	0.196993	-0.158966	-0.0015191	-0.464807	-0.373626	-0.110636	-0.267606	-0.217638	-0.148967	-0.298027	-0.302758	0.12816	0.112446	-0.0450968	-0.317636	-0.245907	-0.0799877	-0.107389	-0.25469	-0.198688	0.134253	0.269782	0.400272	0.348334	0.327218	0.345425	-0.180772	0.350739	0.223915	0.246694	0.21155	0.0780446	0.336069	-0.122277	-0.328129	-0.173163	-0.202473	0.0950662	-0.162057	-0.311604	0.0852508
ACSL5	-0.0987856	-0.0576464	0.0719565	-0.0757856	0.0630496	0.0153704	0.107566	0.12605	0.0423532	-0.105667	0.0200003	0.0581501	0.1042	0.175046	-0.0888672	-0.0596183	0.115217	0.320295	-0.0571498	0.0933292	0.142474	0.0275374	0.152171	0.105674	0.0852508	-0.147551	-0.0746311	-0.141723	0.0742382	0.0922583	-0.104141	-0.293595	-0.0803585	-0.156512	-0.152348	0.0491285	0.1213	-0.0412678	0.00449378	-0.198395	0.0101145	-0.1058	-0.175295	-0.127536	-0.284999	0.0754636	-0.148512	-0.126454	0.0456795
ACSL6	0.457842	-0.0148887	-0.31691	0.19593	-0.0833606	-0.177975	-0.162286	-0.124137	-0.284104	0.0795566	-0.0833384	0.0125372	-0.0378807	-0.100336	0.0367808	-0.120259	-0.018937	0.0947879	0.0572802	-0.10103	-0.028582	-0.106775	0.0853002	0.0267138	-0.0256411	0.171713	0.207332	0.0758841	-0.0129277	-0.184996	-0.148836	-0.00627665	-0.0661695	0.0132448	0.015003	-0.214242	-0.0248158	-0.224379	-0.2372	0.0743722	-0.295547	0.0135797	0.0672507	0.193415	0.197653	-0.112093	-0.091747	-0.00730889	-0.0548083
ACSM1	0.145443	-0.145237	-0.287285	0.432026	-0.334359	-0.656107	-0.0989134	-0.239479	-0.476123	-0.102359	-0.143915	0.0491748	0.170871	-0.246947	0.11695	0.0177836	-0.307994	-0.0403644	0.0939503	-0.19093	-0.199909	-0.0460841	0.0688079	-0.0247465	0.0870136	0.00502484	0.269043	0.26257	-0.0991553	-0.296606	-0.628254	-0.177483	-0.131945	0.00815373	0.0250392	-0.156857	-0.397533	-0.119288	-0.2899	-0.0256952	-0.333299	-0.107538	-0.141756	-0.0493263	0.0235344	-0.163353	0.223122	0.0971011	-0.16083
ACSM2B	0.131085	0.0952466	-0.118599	0.132854	-0.0660124	-0.185665	-0.130417	-0.162057	-0.300684	-0.0886639	-0.0847978	0.184813	-0.0158291	0.0729362	0.0863199	0.0274955	-0.258913	0.0298049	0.204712	-0.032889	-0.14351	-0.055568	-0.0164996	-0.215949	-0.0122205	0.170827	0.0712325	0.0900312	-0.218178	-0.0398861	-0.0871068	0.00209612	-0.0595593	0.168211	-0.00215253	-0.114367	-0.126294	-0.0234893	-0.108748	0.125044	-0.132265	0.049907	-0.138999	-0.184529	0.0889447	-0.280997	-0.0368692	0.0640724	-0.249908
ACSM3	0.0267503	0.113952	-0.0196141	-0.0194577	0.0495729	0.0546711	0.0275706	0.144032	-0.0505007	-0.0513797	0.0971011	0.24113	-0.00882855	0.0773414	0.21437	0.185599	0.0296911	0.189457	0.0370785	0.00557559	0.11791	-0.02035	0.0272931	0.177669	-0.21202	0.0617461	-0.0396364	-0.0823403	0.0316829	-0.043447	0.00428321	-0.187075	0.0143487	-0.110168	-0.0469796	-0.417014	-0.0880294	0.00768973	-0.031865	-0.128393	-0.0411508	-0.0127587	0.0262823	0.0837422	-0.0651664	-0.0474408	0.0966617	0.0236686	0.0804838
ACSM5	0.41495	-0.327583	-0.076205	0.0668282	-0.741312	-0.367549	-0.369238	-0.132863	-0.299124	0.343737	0.128264	0.343333	0.000947997	0.121759	0.59491	0.0648882	-0.145141	0.232878	0.30282	-0.442982	-0.663513	-0.252344	-0.0354206	-0.312291	-0.160117	0.383537	-0.0085725	0.0430524	-0.111447	-0.133933	-0.431859	0.048233	0.019901	-0.177827	0.108046	-0.234229	-0.43231	-0.3146	-0.340545	-0.244707	-0.516743	0.40084	0.108187	0.201626	-0.0243033	-0.108947	0.337128	-0.0559846	-0.226542
ACSM6	-0.0065675	0.155395	-0.0584451	0.310226	-0.0322303	0.039321	-0.182327	0.0314981	-0.0898919	0.104124	-0.39058	0.191669	-0.0275394	-0.217687	-0.0689837	-0.298277	-0.296192	0.0459572	0.0737801	-0.142385	-0.168335	-0.133459	0.224308	0.0245274	0.172123	0.176657	0.175317	0.517359	0.00472374	0.0491285	0.0618579	0.13598	-0.0837908	0.165861	0.405624	0.0406256	-0.297954	-0.166933	-0.0830101	-0.0276604	-0.210926	-0.124988	-0.164407	0.0410354	-0.0326226	-0.0280258	0.115696	-0.153069	-0.251492
ACSS1	-0.136445	-0.0382839	0.288356	-0.187418	0.256946	-0.154824	0.32098	0.021019	0.122205	-0.196286	0.117803	0.20944	-0.0130351	0.259227	-0.0270369	0.211463	0.659847	0.210952	-0.16063	0.303612	0.307796	0.177797	-0.0730183	0.462968	-0.0109861	-0.376434	-0.258104	-0.333206	0.184634	-0.0845582	-0.417544	-0.659675	0.0723787	-0.441045	-0.389923	-0.719958	-0.102194	0.123842	-0.233363	-0.253239	-0.0783679	-0.0230117	-0.489409	0.264634	-0.0888449	0.344473	-0.183562	0.335685	0.380471
ACSS2	-0.114302	-0.253457	0.0457219	-0.0778971	-0.0431284	-0.104079	-0.0301531	-0.278729	-0.0747759	-0.0803928	-0.0270942	-0.214385	-0.114581	-0.216147	-0.165894	-0.0509446	-0.161056	0.0079394	-0.0821868	-0.0438684	-0.112053	-0.0456231	-0.229496	0.0416068	0.225134	-0.102296	0.0613063	0.106655	0.123842	0.100045	0.111848	0.0825539	-0.0783679	-0.268935	0.0428508	0.188341	-0.0234293	0.0375914	-0.0800875	-0.208297	0.00726235	0.0153365	-0.0637999	0.223122	0.0822706	0.0112506	0.370595	0.324215	-0.0110794
ACSS3	0.0884387	0.132995	-0.185141	0.385003	-0.207091	0.0859192	0.179777	-0.0261891	-0.0130351	-0.0986732	0.0439711	0.129615	-0.0666561	-0.276419	0.107566	-0.237895	-0.121694	0.303879	0.693369	-0.0495364	-0.360879	0.00538483	-0.0377519	-0.225812	-0.141705	0.0729362	0.112967	0.0982266	-0.0612252	-0.141578	0.0535926	-0.0133393	0.0244061	0.172438	0.06832	-0.0479346	0.159555	-0.126963	0.0224582	0.036737	-0.138999	-0.0342348	-0.00621012	-0.0330382	0.304759	-0.325711	0.189521	0.13761	-0.181963
ACTA1	0.232482	0.266528	-0.237381	0.145499	-0.310901	-0.237142	-0.0462695	-0.0853624	-0.219339	-0.136518	-0.239216	0.01059	-0.0121102	0.185985	-0.0853624	-0.0399534	-0.242864	0.189396	0.519745	-0.238997	0.0269585	-0.134356	0.311632	0.0897406	-0.0197613	-0.0289961	0.304444	0.0658335	-0.27736	-0.224773	-0.0710265	-0.195592	-0.08502	0.000474641	-0.135891	-0.110092	-0.0552173	-0.186291	-0.0821868	-0.10271	-0.126751	0.330836	-0.0478796	-0.0927392	0.12036	-0.16063	0.0202143	0.123525	-0.151143
ACTA2	-0.0901542	-0.368507	0.0664167	-0.261254	0.0839072	0.417942	-0.0901865	-0.785772	0.0309327	-1.18743	1.11223	-0.626498	0.726554	-0.305969	-0.319542	-0.281569	0.0618923	0.575347	-0.425116	-0.491524	-0.174325	0.184459	-0.510009	-0.336123	0.63617	-0.172042	0.346966	0.782042	0.241037	-0.983563	0.166143	0.375572	-0.800771	0.606959	0.422822	0.235198	0.590877	0.0506703	0.233984	-1.06708	0.125468	-0.444593	-0.306902	0.209248	-0.178144	0.230731	-0.356613	0.772874	0.373344
ACTB	-0.0293824	-0.0242431	0.0656711	-0.0469514	0.053698	0.062644	-0.00779114	-0.497999	-0.436414	-0.873485	0.169795	-0.0524826	-0.10292	0.0385928	-0.239479	-0.0621104	0.0978343	-0.408584	-0.195779	0.0267138	-0.41861	-0.670052	-0.648049	-0.35257	0.737836	0.0276023	0.192444	-0.0694528	0.357075	0.127341	0.261556	0.224308	-0.255345	-0.107067	0.437716	0.223122	-0.165894	0.251602	-0.047537	0.40666	0.0129148	-0.254244	-0.448979	0.471543	0.270146	0.0163647	0.55969	0.312469	0.0701392
ACTBL2	0.027359	-0.0714767	-0.0138378	0.0155282	-0.309079	-0.0416013	0.0224272	0.220216	-0.159384	0.049693	-0.0632596	0.0338133	0.277081	-0.14214	-0.0942973	-0.150419	-0.082123	-0.0605708	0.102931	-0.112857	-0.0765724	0.0340962	-0.042651	-0.287863	0.0726379	-0.00486711	0.0161775	-0.0724448	-0.200853	-0.225712	-0.397234	-0.187224	0.203188	0.265632	0.0186418	0.0131344	-0.371771	-0.237004	-0.797174	-0.0689193	-0.113613	-0.253905	0.148504	-0.0599101	0.0404422	-0.260991	-0.143218	-0.109234	-0.212952
ACTC1	0.0992111	0.0516993	-0.124988	0.303198	-0.0697592	0.0327823	-0.0563468	-0.202802	-0.421095	-0.0229235	-0.104308	0.0955802	0.401854	-0.152153	0.0214777	-0.0581222	0.0611537	0.208971	0.183904	-0.39966	-0.235642	-0.0514403	0.0829323	0.0254996	-0.0670118	0.261833	-0.0114095	0.0479251	-0.114765	-0.0721529	-0.156595	-0.30942	0.182128	-0.00763327	0.022874	-0.17912	-0.210799	-0.129901	-0.348788	0.139201	-0.0930641	-0.0814166	-0.0426143	-0.299376	-0.0479346	-0.301778	-0.133459	0.145768	-0.30727
ACTG1	-0.111883	0.888949	0.510153	-0.0501382	0.0704447	0.208026	0.0555512	-0.387472	0.0507402	-0.695403	0.34939	0.192368	0.304331	0.381771	0.241204	0.355526	0.196182	0.363891	-0.0664959	0.171121	0.122671	-0.179889	-0.36358	0.0512363	0.792831	-0.0691127	-0.0882971	-0.0748176	0.129908	-0.0257822	0.319459	-0.192753	-0.399186	-0.50502	-0.144659	0.0577729	-0.153069	0.0653498	0.0352871	-0.361676	0.0142514	-0.311513	-0.377922	0.243418	0.295699	0.0544512	0.415328	0.313159	0.11623
ACTG2	0.120511	0.0716873	-0.216452	0.37431	-0.191266	-0.287981	-0.115362	-0.491885	-0.177735	-0.233363	-0.281803	0.664136	0.478963	0.0898199	-0.0121553	-0.204586	-0.1246	0.331423	0.0560625	-0.0241555	-0.204332	0.0592184	0.106077	-0.209836	0.114569	0.662996	0.360981	0.316424	-0.10912	-0.133365	-0.584775	-0.0628704	-0.194312	0.126613	0.500341	-0.143158	0.0103217	-0.38107	-0.0895433	0.166025	-0.149076	0.218919	-0.0221326	0.0863199	-0.111725	-0.249764	0.0826937	0.177797	-0.0816314
ACTL10	-0.0442588	-0.102788	0.0182497	0.185786	0.00337834	-0.570263	0.0020175	-0.117654	-0.118171	-0.114627	0.0560204	0.251266	0.0663127	0.110792	0.0699402	0.0602736	-0.0164996	0.154972	-0.0362261	0.082974	0.111943	0.0592184	0.268505	0.288951	-0.190522	-0.0546677	0.0241939	-0.0286453	0.0115925	-0.281076	-0.298277	-0.302288	0.00726235	-0.150112	-0.147741	-0.229012	-0.0815567	-0.145313	-0.0553894	0.00306248	-0.0605337	0.0439363	-0.217398	-0.035703	0.0617101	0.0510135	-0.1296	0.0116807	0.0483118
ACTL6A	-0.229843	-0.173735	0.805106	-0.371135	0.599598	0.305487	0.23918	0.494547	0.557613	-0.40184	0.828819	-0.0864637	-0.106609	0.564359	-0.0466757	0.231707	0.287953	0.00695648	-0.297547	0.920951	1.18572	-0.134184	0.17937	0.624339	0.190018	-0.39058	-0.415812	-0.570689	0.0513309	0.294117	0.266184	-0.563166	0.133405	-0.191345	-0.408161	-0.0866264	0.359041	-0.00517426	0.356168	-0.258851	0.380167	-0.446032	-0.0293211	-0.081958	-0.41628	0.515448	-0.414778	-0.144617	0.807396
ACTL6B	0.150618	0.0358193	-0.00514682	0.0969778	-0.160542	-0.174647	-0.162947	-0.120222	-0.0823403	-0.133901	0.00771435	0.26257	0.24126	-0.155483	0.0992688	0.152617	0.0234858	0.145157	0.120275	-0.122032	-0.168059	-0.0340722	0.103414	0.0932222	-0.107504	0.320187	0.335338	0.120794	0.150343	-0.182512	0.0932649	0.00465492	-0.336887	0.414096	0.289249	0.0836262	-0.0220111	-0.0557697	-0.238509	0.0183678	-0.185489	0.30282	-0.188146	0.152518	0.158212	-0.341272	-0.0505007	0.0835379	-0.230086
ACTL7A	0.432214	0.169588	-0.0885279	0.571836	-0.267213	-0.172699	-0.323324	-0.178727	-0.490889	-0.118494	-0.0530898	0.0561477	0.554679	-0.181438	0.0920292	0.214146	-0.104882	0.139734	0.584237	-0.326862	-0.0327649	0.333626	0.209325	-0.394998	0.257217	0.551406	0.286745	0.163815	-0.119144	-0.342774	-0.151416	-0.000449327	0.0277842	-0.336215	0.199907	-0.0294163	-0.180183	-0.195265	-0.233669	0.108751	-0.146446	-0.0266505	-0.0133393	0.0802426	0.0378671	-0.356377	0.184748	0.070967	-0.0697237
ACTL7B	0.126421	0.0765216	-0.062517	0.0690374	-0.135494	-0.100008	-0.048953	-0.0520473	-0.359227	-0.0141681	0.0188248	0.127661	-0.0266366	0.247278	0.00256882	-0.022278	0.0307832	0.213334	0.769812	-0.0561069	-0.0320223	0.201626	0.0919926	0.120933	0.11518	0.272213	-0.026803	0.199119	-0.138527	-0.141263	-0.0853005	-0.0195193	0.11007	0.175693	-0.000345325	-0.223571	-0.311061	-0.265677	-0.119741	-0.0878665	-0.237441	-0.236081	-0.155311	0.170871	0.20137	-0.0776349	0.0457542	-0.158562	-0.0194346
ACTL8	0.0491285	-0.130828	0.0372897	-0.0219309	-0.245907	-0.18824	-0.0191123	-0.171958	-0.0869871	0.126421	-0.229435	-0.119564	0.307393	-0.116978	0.365248	-0.217594	-0.00129559	0.308302	0.172123	-0.0767497	-0.419463	-0.369718	-0.111021	-0.126488	-0.287209	-0.0287376	0.109886	-0.147205	-0.068215	-0.0376369	0.0460659	0.156285	0.0237735	0.00578551	0.044444	-0.0839738	-0.506707	-0.323685	0.0157385	0.306021	-0.105144	0.00152959	-0.0976904	0.359185	-0.0554534	-0.159745	0.0414752	-0.109234	-0.363369
ACTL9	0.343333	-0.0263667	0.0243356	0.0826023	-0.235714	0.0536569	-0.139312	-0.0827298	-0.100568	0.157183	-0.479679	-0.154745	0.453667	0.110919	-0.102159	-0.205727	0.0722351	-0.0766013	0.224486	-0.140088	-0.301875	-0.0902595	-0.185757	-0.364736	-0.243178	0.633388	-0.00334133	0.0136565	-0.287611	-0.00343644	-0.173118	0.12036	0.050996	0.151326	0.0105505	0.0944553	0.0198282	0.0373685	-0.0838469	0.23845	-0.344108	0.346785	0.187274	0.239695	0.0279036	-0.25469	0.0690868	-0.0772871	-0.14551
ACTN1	-0.76148	-0.990122	-0.220426	-0.0918201	-0.201234	-0.879075	-0.893648	-0.854596	-0.517211	-0.800771	0.40395	-0.249908	0.570484	-0.0429208	-0.450871	-0.13557	-0.29062	1.1324	-0.211814	-0.217398	-0.613635	-0.0801228	-0.512894	0.0294014	0.622866	-0.104655	1.4323	1.37904	1.13819	0.532465	-0.887198	0.563217	-1.50416	0.406257	0.919393	0.86112	0.079094	0.170615	0.160536	-0.459098	-0.00247115	0.71039	0.46615	0.850961	-0.444071	-0.281999	1.22446	1.48276	-0.155766
ACTN2	-0.129674	-0.0801513	-0.0970007	-0.0665941	0.146204	0.244382	0.365248	0.246179	0.0467066	0.642715	-0.293418	-0.261536	-0.249957	-0.372088	-0.197988	-0.257251	-0.290445	-0.309697	-0.0997441	-0.340204	-0.339915	-0.0965034	0.243555	0.167744	-0.347201	-0.162324	-0.1182	0.0599024	0.218051	0.228299	-0.0163237	0.402889	0.337246	0.358918	0.514902	0.0489314	0.455419	0.180989	0.262274	0.363891	0.149498	-0.27851	0.0612612	-0.169763	-0.241128	-0.119144	-0.155311	-0.301952	-0.0645535
ACTN3	0.134621	0.0364195	-0.0900605	0.217976	-0.217075	-0.256788	-0.0603956	-0.378299	-0.223952	0.0479251	0.0973475	-0.00730889	0.38944	0.00319109	0.121121	-0.020157	-0.0127044	-0.161971	0.108379	-0.0815942	-0.257043	0.163066	0.156779	-0.0783679	-0.0116807	0.125316	0.479275	0.168265	-0.160542	-0.823588	0.0285681	0.0264313	-0.0493923	-0.1516	0.364713	-0.137943	-0.667607	-0.239714	-0.756974	-0.108855	-0.111095	0.069977	0.0267138	0.0304148	0.124058	-0.131696	0.320004	-0.0129634	-0.0614016
ACTN4	-0.13318	0.314763	-0.366269	0.044039	0.0574977	-0.224213	-0.010324	-0.461172	0.231004	-0.515671	0.155917	-0.259556	0.291518	-0.201937	-0.361074	-0.415219	0.022634	-0.589591	-0.407708	0.321376	-0.485173	-0.435234	-0.542242	0.139416	0.752719	0.128905	-0.152378	-0.351598	0.403597	-0.0329488	0.333022	0.0691206	0.341152	-0.319719	0.293602	0.206837	-0.544335	0.750232	-0.657809	0.297507	0.102889	-0.792695	-0.736182	-0.0499012	0.221228	0.385186	0.491919	0.24679	0.541634
ACTR10	-0.283861	-0.0196995	0.184348	-0.328915	0.282879	0.221362	0.0488897	-0.183415	0.269628	-0.699988	0.182654	-0.325159	-0.211478	0.282435	-0.26447	-0.0223871	0.124868	-0.313029	-0.287772	0.595975	0.317652	-0.56181	-0.410103	-0.0379045	0.269043	-0.318964	-0.339532	-0.284583	0.279627	0.125277	0.312469	-0.0219814	-0.11259	-0.218462	-0.225609	0.0697295	0.122784	0.218212	0.213395	-0.145461	0.400449	-0.296346	-0.0699755	0.360981	-0.170969	0.4402	-0.309945	0.0350202	0.502368
ACTR1A	-0.335013	-0.352272	0.0429832	-0.126006	-0.00455935	-0.378299	-0.13432	-0.531015	0.0440057	-0.590889	0.0904304	-0.32899	-0.102483	0.294451	-0.303937	0.207605	0.31347	0.325982	-0.145313	0.19836	-0.178313	-0.341059	-0.562179	-0.0798036	0.57622	-0.247369	0.669329	0.196046	0.128211	0.219804	-0.273952	0.190073	-0.730716	-0.709021	-0.0591824	0.245391	0.121759	-0.518047	0.188895	-0.956183	0.182949	-0.0255756	0.165533	0.633388	-0.472757	0.267244	0.41495	0.418886	0.17224
ACTR1B	-0.208604	0.394535	0.457385	-0.15552	0.337128	-0.0580974	0.233347	0.449931	0.407153	-0.266284	0.736237	-0.0530608	-0.176164	0.573842	0.849882	0.570484	1.05253	-0.0945896	-0.108442	0.579129	0.365703	0.122089	-0.0809337	0.469512	-0.0298246	-0.349534	-0.308989	-0.62596	-0.529701	-0.472352	0.0835379	-0.618303	0.0915451	0.1765	-0.320928	-0.0705479	0.1702	0.174302	0.172599	-0.304756	0.222968	-0.57803	-0.317363	0.202038	0.22686	0.258525	-0.237321	-0.0964109	0.461635
ACTR2	-0.303863	-0.459678	0.0878013	-0.271537	0.238579	0.15319	0.0820986	-0.52168	0.0402994	-0.731614	0.363664	-0.120845	-0.175164	-0.0461592	-0.461172	-0.464341	0.1772	-0.194312	-0.321596	0.10058	0.0164614	-0.442789	-0.506707	-0.177528	0.109014	-0.167576	-0.140957	-0.182512	0.421427	0.421256	0.340074	0.355072	-0.287285	0.0179393	-0.0920507	0.400272	0.288442	0.244644	0.154026	-0.274331	0.145039	-0.128606	-0.0822233	-0.139113	-0.149748	0.263494	0.0951078	0.309499	0.139158
ACTR3	-0.849527	-0.725177	-0.320571	-1.00765	0.995025	0.949342	0.753626	0.712674	0.833366	0.682174	-0.990122	-1.36935	-1.10974	-1.02646	-1.42726	-1.53397	-1.61158	-1.29977	-1.78636	-0.792695	0.271851	-0.0293483	-0.402018	0.043386	-0.141705	-0.619369	-1.03721	-0.638585	0.990334	1.00982	1.0319	0.810295	0.811274	1.0258	0.39893	0.949342	0.795152	0.900413	0.785034	0.70153	0.79616	-0.953597	-0.798253	-1.17402	-1.27393	-0.936345	-1.35447	-1.36935	-1.01144
ACTR3B	0.103622	-0.0798356	0.0197927	0.062644	-0.141998	-0.0828685	0.00907072	0.00357749	-0.157015	0.0771296	-0.0635491	0.133237	0.181053	-0.00753976	0.227066	0.0545278	-0.0191469	0.171713	0.0255366	-0.045163	-0.254974	-0.0575263	0.0291639	0.0293657	-0.0127278	0.0390023	-0.0127587	-0.0299546	-0.0164452	0.0195287	-0.0161238	-0.087622	-0.09271	0.0241245	-0.0101186	-0.247624	-0.075184	-0.132863	-0.0528642	0.00961971	-0.0259992	-0.0281226	0.00432004	0.163066	0.17224	-0.0134732	0.128946	-0.193407	-0.128922
ACTR5	-0.257043	-0.10181	0.410891	-0.230589	0.303509	0.217392	0.352701	0.669836	0.297074	0.408326	0.317115	0.040116	-0.227399	0.169313	0.0429009	0.246939	0.34925	-0.279826	-0.246693	0.251185	0.513024	0.603196	0.335193	0.491416	0.142099	-0.378932	-0.370428	-0.301596	0.0512201	0.215916	0.0437619	-0.197232	0.348207	-0.171668	-0.383676	-0.474578	0.206837	-0.196475	0.284567	-0.380839	0.246179	-0.103172	-0.13013	-0.226663	-0.240426	0.281153	-0.287444	-0.165525	0.149914
ACTR6	-0.644514	-0.409534	0.359313	-0.920714	0.278653	0.485614	0.338572	0.547547	0.577562	-0.115294	-0.0307553	-0.412143	-0.733365	0.0796398	-0.37475	0.197919	0.174992	-0.14474	-0.53709	0.593607	0.554679	0.334617	0.119895	-0.0603424	-0.913199	-0.561049	-0.834778	-0.528521	-1.1355	0.423211	0.229055	0.185129	0.494077	-0.0870822	-0.947734	-0.0109295	0.328608	0.0789995	0.55583	-0.0873734	0.601823	0.28816	0.459763	-0.385276	-0.32114	0.325244	-0.606158	-0.392229	0.288632
ACTR8	-0.0931334	-0.130495	0.156285	0.0354459	-0.0988181	-0.15535	0.089373	-0.0542012	-0.0332972	-0.189564	0.143987	-0.0846612	0.0329107	0.00319109	-0.0152873	-0.158562	-0.114627	0.0287118	0.0763939	0.136379	0.0935553	0.216327	-0.0339861	0.058057	-0.307729	-0.0298246	0.0117802	-0.0996488	0.154151	-0.129034	-0.295469	-0.1574	-0.329871	-0.236947	-0.00542247	-0.0240961	-0.253757	-0.295065	-0.143614	-0.172308	0.0326121	0.270235	0.460632	-0.267729	0.171491	0.0949589	-0.0539455	-0.101743	0.101867
ACTRT1	0.511898	-0.377138	-0.666993	0.698516	-0.247252	-0.67927	-0.330066	-0.572621	-0.851204	-0.283708	0.235339	1.81637	1.20893	0.0330117	2.21944	0.312935	-0.229382	0.256857	1.19892	-0.32241	-0.505774	-0.41628	-0.0790217	-0.395504	0.0145451	0.836249	0.792831	0.00115076	0.33386	-0.32594	0.151611	-0.214288	-0.309945	-0.523386	0.518863	-0.297187	-0.312498	0.0703483	-0.730716	0.0731096	-0.803396	0.717312	-0.0412678	0.981229	0.412281	-0.465816	0.95465	0.251675	-0.798253
ACTRT2	0.219366	0.0954848	-0.116124	0.105578	0.00498515	0.0951988	-0.0164996	-0.0758131	-0.076422	0.101448	0.000729642	-0.198133	0.114401	0.00319109	-0.129633	-0.0929066	0.049693	-0.0330629	0.192444	-0.134081	-0.314418	-0.237546	0.17224	-0.0704179	-0.194819	0.000703231	0.012569	0.166389	0.0395871	0.0798234	-0.141934	0.194633	-0.00757849	0.0286348	0.190073	0.0522592	0.12036	0.181734	0.0404814	0.185925	0.0510905	0.207332	0.120178	0.127972	0.0327823	-0.457032	0.0600208	-0.153252	-0.362333
ACTRT3	-0.0286154	0.322588	-0.398465	0.0726379	-0.185977	0.0462039	-0.0610111	-0.17896	-0.102194	-0.0310975	0.0582599	-0.0749798	0.148157	-0.0293994	0.272819	-0.0951451	-0.0879315	0.243723	0.175092	-0.112793	-0.1166	-0.288951	0.279432	-0.237777	0.232482	0.421054	-0.0243516	-0.0672673	-0.0532475	-0.0990741	0.0264313	-0.0592927	0.161175	0.168629	0.373466	-0.0418763	-0.169805	-0.145945	-0.0339553	0.342462	-0.198688	-0.136624	0.21437	0.0773815	-0.170969	-0.399766	0.106693	-0.367984	-0.154527
ACVR1	-0.47098	-0.426079	0.283876	-0.367984	0.287179	0.187692	0.133405	0.217976	0.339006	-0.171595	0.0497291	-0.310266	-0.226768	-0.148319	-0.431023	-0.383676	-0.317	-0.168149	-0.396257	0.167744	0.309427	-0.499167	0.816574	0.187274	-0.318414	-0.292131	-0.223571	-0.443672	0.327815	0.427831	0.4634	0.144075	0.316001	0.164961	-0.192276	0.446546	0.0968715	0.165112	0.349646	0.326085	0.242201	0.359604	0.351485	-0.181963	0.71439	0.0936804	-0.400552	-0.540115	0.332495
ACVR1B	-0.0302277	-0.182512	-0.0508053	-0.0796689	-0.0651373	-0.188569	-0.0799236	-0.0779205	-0.0432502	-0.00737135	0.090308	-0.0372518	0.205517	0.189712	0.0553672	0.0645763	0.0372205	0.05277	0.0438958	-0.00440745	-0.165022	-0.0874568	-0.175608	-0.0533073	0.149914	-0.00902687	0.157214	0.19855	-0.139868	-0.187792	-0.194975	0.144649	-0.37125	-0.10222	-0.0254085	0.167072	-0.0441676	-0.0846919	-0.0438328	-0.19537	-0.191892	-0.0270369	0.182128	0.079483	0.0434866	0.0182795	0.161868	0.253434	-0.0492353
ACVR1C	0.197202	0.0899802	-0.041415	1.0319	-0.0665941	0.0806131	0.00411257	0.333733	0.0406256	0.392253	-0.137775	0.130027	0.607813	-0.289105	0.0338133	-0.252155	-0.238616	0.116133	-0.00933047	-0.125272	0.123614	-0.0492613	0.187334	0.0204894	0.290817	0.243097	0.183575	0.0568633	0.072984	0.0202782	0.0335805	0.048233	0.28009	0.224244	0.331329	-0.178281	0.00189501	-0.0778011	0.136133	0.309096	0.0149737	0.145409	-0.178144	-0.0897825	-0.117623	-0.237494	-0.119895	-0.0195798	-0.0592174
ACVR2A	-0.114092	-0.269605	0.021168	-0.110428	0.0824678	0.171121	0.415754	0.228368	0.0148802	0.565986	0.148895	0.0544234	-0.155609	-0.0702499	-0.115657	-0.161839	-0.0630795	-0.0205829	-0.19765	-0.133037	0.105307	-0.0430585	-0.00236692	0.231932	-0.503279	-0.129191	-0.236415	-0.137155	0.165368	0.240142	0.106007	0.0884387	0.203386	-0.0439326	-0.192276	-0.376521	0.276507	-0.148877	0.12199	0.0222086	0.022669	-0.137378	-0.0862423	-0.229843	-0.181388	-0.0418419	0.057248	-0.131063	0.028859
ACVR2B	0.160627	0.0900742	-0.288803	0.226547	-0.11586	0.0760246	-0.10912	0.192444	-0.15816	0.280945	0.00502484	0.444668	-0.149185	-0.248281	0.273121	0.00248853	0.156561	0.186215	-0.0180258	-0.00334133	-0.127213	-0.183908	0.275832	-0.105738	0.00949366	0.0343083	0.100006	-0.0396364	-0.142269	0.145963	-0.000641592	-0.104614	0.268138	0.288951	0.284272	-0.287285	-0.244363	-0.163767	-0.323101	0.139476	-0.248012	0.000819067	0.0791924	-0.108041	0.124248	-0.0612532	-0.0935891	-0.244707	0.00115076
ACVRL1	0.336069	0.0427392	-0.0463667	0.0513677	-0.246757	-0.145313	-0.42811	0.124809	-0.241547	-0.204586	-0.0879958	0.0168732	0.443909	-0.0882654	0.481995	-0.243581	0.0285681	0.134513	0.199853	-0.119963	0.0233616	-0.111513	-0.128752	0.0236025	0.205103	0.506907	0.127401	0.86278	-0.128327	0.0608778	-0.438055	0.0116807	0.147763	-0.0870822	0.233416	-0.211278	-0.00018873	-0.027251	-0.426426	0.0434586	-0.159699	-0.119963	-0.0604575	-0.0536389	0.0675283	-0.357957	0.0336104	0.205041	0.0239175
ACY1	0.0245274	0.588785	0.249371	-0.119596	0.0765216	-0.0760049	0.0476991	-0.347884	0.0330117	-0.289255	0.226239	0.413251	-0.0435149	0.281904	0.326891	0.28201	0.249024	-0.173379	0.234413	0.210887	0.316001	-0.154824	-0.160445	0.151698	0.20665	-0.104051	-0.103689	-0.187468	-0.15942	0.125975	-0.124703	-0.412612	0.151122	-0.671386	-0.0332972	-0.0827999	-0.0933524	-0.226165	-0.164737	-0.144407	0.110222	-0.230589	-0.231833	0.12447	0.37925	0.196348	-0.143769	-0.18119	0.199674
ACY3	0.0155897	0.152281	-0.0599776	0.243882	-0.12829	-0.0847353	-0.0291161	-0.100863	-0.0508375	0.152029	0.00723168	0.172542	-0.0380287	-0.25527	-0.144496	0.109838	-0.0400404	-0.0202472	0.0903886	-0.00573416	-0.0910296	0.380609	-0.0853005	0.0254366	-0.0398233	0.129268	0.484277	0.494817	-0.00980395	0.0225646	-0.0312142	0.118069	-0.0714916	0.210132	0.14635	0.0410354	-0.0982576	0.00657799	0.0102212	-0.144703	-0.153833	0.161011	0.0478902	-0.245534	0.110321	-0.0105155	-0.0772576	-0.236536	-0.0910296
ACYP1	0.0701909	-0.196985	-0.402474	-0.0370582	-0.0879958	-0.00131786	-0.0341377	0.108046	-0.0648317	0.28009	-0.193664	0.0216041	0.103622	0.0224839	0.416162	0.0464328	-0.205416	-0.232436	-0.0228067	-0.100165	-0.15932	-0.0736602	-0.0064497	-0.367762	-0.0658652	-0.0825071	-0.041723	-0.02035	-0.0700062	0.0420532	0.0666217	0.136949	0.0917327	0.0237429	0.154783	-0.170048	-0.175249	-0.110318	-0.152936	0.286152	-0.240156	-0.123043	-0.0589336	-0.228372	-0.0698	-0.0920197	-0.170488	0.0663127	-0.1818
ACYP2	-0.115815	0.196413	0.284003	-0.20927	0.104567	0.0169792	0.141102	0.168165	0.163444	-0.271177	0.161868	0.0613063	-0.160875	0.459763	0.0335805	0.55072	0.271756	0.0499885	-0.0468649	0.442251	0.181734	0.238874	-0.00961421	0.114515	-0.292955	-0.167696	-0.213328	-0.143443	-0.561369	0.0145451	0.0331193	-0.195546	0.230153	-0.0247465	-0.243581	-0.407553	-0.226768	-0.0832102	0.183348	-0.28832	0.121214	-0.216101	0.299317	-0.139113	0.389712	0.15319	-0.424213	0.0930895	0.638397
ADA	0.86112	1.2742	1.05854	-0.0343523	0.28233	-0.081773	0.130065	0.138901	0.0973809	-0.453522	0.665311	1.28639	1.07297	0.40995	0.922508	0.570769	1.04227	0.544334	0.287873	1.29247	0.503591	0.515201	-0.0711814	0.836249	0.478963	-0.183818	-0.3506	-0.22865	-0.284583	0.0320316	0.122511	-1.38773	0.272446	-1.06708	-0.531707	-0.864655	0.0682744	-0.249266	0.0646587	-0.743351	0.0431883	0.0350576	-0.311061	0.438007	-0.10577	1.29247	0.0336428	0.662239	0.299499
ADAD1	0.155395	0.248318	0.0693695	0.0982961	-0.349196	-0.00420646	-0.224475	-0.180013	-0.110092	-0.00517426	-0.0994519	-0.0651373	0.296971	-0.224053	0.168565	-0.0604575	-0.172866	-0.035607	0.108286	-0.0193705	-0.138682	-0.00470194	0.0824246	0.0209223	0.0303302	0.300478	0.117852	0.185985	-0.11094	-0.180974	-0.0381053	-0.087019	0.050996	0.306549	0.334242	0.0613372	0.03159	-0.0321154	-0.171376	0.0137198	-0.0607486	0.244045	0.00253391	0.166331	0.14719	-0.00362949	-0.0860621	-0.298127	-0.122656
ADAD2	0.0310654	0.319459	-0.0415667	-0.0294803	-0.0588502	-0.08186	-0.0999827	0.10588	-0.103291	-0.0288971	-0.250027	0.111848	0.100263	0.196182	-0.0929066	0.220067	-0.238264	-0.142675	-0.0369407	-0.254036	0.00400995	0.0203405	0.110716	0.0452677	-0.21713	0.0594251	0.0726833	0.0510135	-0.132061	-0.0526286	0.000845866	0.0237429	0.050996	-0.214493	0.0890965	-0.18479	-0.0241555	-0.102426	-0.179755	-0.00838235	-0.071576	0.296166	0.169649	-0.090376	-0.0182343	-0.159174	0.278075	-0.0924611	-0.0629155
ADAL	0.0580872	-0.0414372	-0.117402	0.15998	0.0644899	0.345982	-0.0619615	-0.00365976	-0.0441676	0.316684	-0.265118	0.189712	0.0337103	-0.0580373	0.090503	0.0831013	0.197133	0.10324	0.125277	0.0826023	0.10058	-0.0551073	-0.0919626	-0.116632	-0.160285	0.296879	-0.018937	-0.0865233	-0.149791	-0.00496016	0.227263	-0.0699755	-0.375048	0.123661	-0.0731887	0.111116	-0.0480414	0.0720023	0.0768923	0.271403	-0.0185231	0.248701	0.125742	0.155584	-0.00196956	-0.0385913	-0.1085	-0.287921	0.0405552
ADAM10	-0.162104	-0.257251	-0.524435	-0.192334	0.368175	0.468032	0.0522592	0.185786	0.300796	0.197202	-0.603906	-0.336701	-0.169932	-0.399766	-0.229262	-0.547071	-0.44931	-0.412612	-0.210477	-0.656595	-0.0287727	-0.0976904	-0.145903	-0.29562	-0.408339	-0.101408	-0.121379	-0.150549	0.442708	0.655569	0.228439	0.435581	-0.195733	0.278261	0.186215	0.803929	0.689423	0.143455	0.481064	0.288951	0.573842	-0.513158	-0.273485	-0.435524	-0.311244	-0.630174	-0.381582	-0.603041	-0.633545
ADAM11	0.129565	0.129358	0.00838124	0.327754	-0.205691	-0.228315	-0.471333	-0.356013	0.030486	0.113108	-0.0184262	0.0759161	0.0441558	-0.24939	0.0327391	-0.0829081	0.0473981	0.0763089	0.105704	-0.190652	-0.124008	-0.0367832	0.0859927	-0.163431	0.141198	0.547547	0.176592	0.219733	-0.0479614	-0.0927392	-0.00180253	-0.147599	-0.216147	0.0759926	0.139637	0.00742723	0.013279	0.121894	-0.105525	0.0862314	-0.184529	0.185985	0.226781	0.257815	0.369938	-0.16095	0.12036	-0.135536	-0.171871
ADAM12	-0.0200434	-0.0855273	-0.0934108	0.0233317	-0.147818	-0.157239	-0.185185	-0.13666	-0.110844	-0.0303491	-0.253757	-0.0591194	-0.10103	-0.123818	0.183842	-0.0429848	-0.130086	-0.0745669	0.168452	-0.038501	-0.0724448	-0.01819	-0.00306047	-0.260645	-0.03059	0.12998	0.0435547	0.11695	-0.0824193	-0.398891	-0.0615766	0.0241245	-0.121843	0.0170614	0.117272	-0.0142555	-0.152665	-0.0125784	-0.29585	0.089328	-0.26735	0.0305692	0.108751	0.0104191	-0.026803	-0.186704	-0.0652323	-0.135996	-0.116291
ADAM15	-0.162705	0.75845	0.316772	-0.0273836	0.162037	-0.824932	0.0748855	-0.051091	0.0180155	-0.229435	0.15207	-0.211328	-0.0495364	0.219936	-0.124945	-0.0492613	0.151282	0.496881	-0.157813	-0.0746311	0.237711	-0.568065	-0.087752	-0.0463054	0.407631	-0.240693	0.0201853	-0.0576725	-0.0684283	0.0462364	-0.181228	-0.069267	0.0363739	-0.474403	0.11007	0.155748	0.194196	-0.35751	-0.190652	-0.399497	0.00781513	-0.279899	-0.261254	0.0932968	0.451191	0.0371842	-0.284517	0.0378671	0.133556
ADAM17	-0.628254	-0.727991	-0.255733	-0.526365	0.43047	0.43047	0.628522	-0.117799	0.237106	0.977176	-0.212433	-0.622934	-0.599069	-0.439515	-0.583544	-0.38928	-0.200771	-0.288404	-0.494315	-0.740309	-0.458711	-0.23047	-0.378189	-0.127897	-0.778168	-0.432006	-0.217316	-0.124869	0.256574	0.197514	-0.0590174	0.990334	0.0812468	0.0488289	-0.148186	0.333976	0.773724	0.552889	0.61665	0.402682	0.481291	0.375071	-0.114881	-0.843526	-0.3729	0.00372267	-0.148275	0.0442387	-0.255149
ADAM18	0.426443	0.0809686	-0.101374	0.604627	-0.546345	-0.24049	-0.296856	-0.189671	-0.616516	-0.0685939	-0.11166	0.102094	0.191669	0.0712325	-0.0625486	-0.097122	-0.207602	0.050136	0.166684	-0.156434	0.0304492	-0.113501	0.150264	-0.0809978	0.0906392	0.578722	0.476877	0.107015	-0.29735	-0.0763819	-0.153797	-0.313414	-0.363464	-0.0870822	0.0439363	-0.210077	-0.309617	-0.206717	-0.395384	-0.0282778	-0.427479	-0.102558	-0.0198511	-0.0622935	0.144948	-0.3376	0.0343712	0.0267861	-0.0734029
ADAM19	-0.507452	-0.348006	0.254825	-0.343342	0.0822233	-0.107757	-0.190074	-0.457782	0.56363	-0.0439976	0.0683973	-0.420408	-0.333206	1.22446	-0.303015	0.219513	0.519459	-0.646316	-0.0416013	0.370888	-0.714877	0.459989	-0.380471	0.048858	0.474613	0.518562	-0.145714	0.570169	0.516054	-0.714877	0.372409	0.378106	-0.378692	-0.0870822	-0.0444574	0.319459	0.00112922	0.303745	0.112222	-0.762394	0.155257	-0.524435	-0.418774	-0.081673	-0.596727	0.446856	0.797052	0.928994	0.604231
ADAM2	0.329616	-0.1466	-0.22211	0.183418	-1.02294	-0.110874	-0.228262	0.0359679	-0.131278	0.113662	-0.114367	-0.0870822	0.261833	0.00319109	-0.0544111	0.0129414	0.0946507	-0.222602	0.40411	-0.280586	-0.236415	-0.190789	-0.0864278	-0.170799	-0.314884	0.421674	0.116772	0.358289	-0.249064	-0.667607	-0.12851	-0.212995	-0.0315341	-0.038806	0.0152629	-0.163927	-0.306486	-0.0450968	-0.110318	0.178127	-0.17364	0.0895733	0.0476648	0.332375	0.181678	-0.371135	0.0414433	0.180606	-0.140512
ADAM20	0.0620023	-0.0532763	-0.318615	-0.0134117	-0.301994	-0.429821	-0.0656333	0.118199	-0.220228	0.0952961	-0.106414	-0.0923507	-0.0867218	-0.02035	0.15077	0.0784829	0.0398714	0.0501771	0.166971	-0.0870501	-0.164808	0.115868	0.0947879	-0.0466242	-0.0557037	0.0537837	0.589257	0.194633	0.122136	-0.0324457	-0.105408	-0.213816	-0.105113	0.328349	0.179832	-0.0901542	-0.320114	-0.437634	-0.0539455	-0.0953376	-0.257988	0.103066	-0.0315665	-0.158562	-0.031039	0.00599692	0.00286673	-0.00282652	-0.114627
ADAM21	0.785034	-0.0197334	0.0362245	0.76584	-0.184343	-0.0600486	-0.103291	-0.177878	-0.293033	-0.0662368	0.0419787	0.520676	0.165112	-0.0380287	0.0614201	-0.0262605	0.0708818	0.0925122	0.777455	-0.0865923	-0.136036	0.103119	0.247278	0.0930539	-0.166762	0.737193	0.447709	0.11657	0.116133	-0.765369	-0.104784	-0.0544733	0.050996	0.0792257	0.0582264	0.0846454	0.0151075	-0.00411628	-0.118824	-0.185109	-0.174035	0.364713	0.316294	0.200665	0.00765956	-0.184294	0.44875	0.306337	-0.163078
ADAM22	0.068521	0.0658335	-0.016291	0.160741	-0.0466517	0.0193307	-0.260293	0.0478565	-0.0939356	0.00186447	-0.0674025	0.305698	0.193537	-0.0896303	-0.0905413	-0.0686947	-0.0674025	0.0415759	0.125554	-0.0980872	-0.0387186	0.0262097	0.0912208	-0.0898919	0.0756752	0.03801	0.127571	0.271851	0.0846454	-0.12191	0.0235704	-0.116053	-0.195642	0.00172244	0.197261	-0.0284811	-0.0688866	-0.0328305	-0.110909	0.0964771	-0.174993	0.0767237	-0.182684	0.065197	-0.0193353	-0.0774161	0.105627	-0.0500207	-0.0589074
ADAM23	-0.032696	-0.0919626	0.0248331	-0.00398661	-0.117324	-0.0304396	0.10127	-0.165482	0.0950662	0.157269	0.302897	-0.107262	-0.0800513	-0.169315	0.270071	0.173062	0.695521	0.619892	-0.0515001	-0.484993	0.113662	-0.0775989	0.0890297	-0.073955	0.164961	0.0647428	0.0137198	0.52037	-0.662918	-0.193664	-0.655519	0.10766	-0.334625	0.073184	-0.148836	-0.43346	-0.0523908	-0.284025	-0.216051	0.0546348	-0.4193	-0.23707	0.30665	-0.333508	-0.242733	0.0792657	-0.208405	0.235125	0.971797
ADAM28	-0.121442	-0.237004	-0.0650805	-0.130734	0.156561	0.27409	0.303879	0.340905	0.198275	0.381922	-0.0319577	-0.0170308	-0.10571	-0.138357	-0.126454	-0.0312142	-0.172222	0.194633	-0.0991553	0.0324726	0.521368	0.0134579	0.147642	0.24679	-0.303796	-0.152348	-0.0875502	-0.195831	0.0397353	0.007061	-0.0968358	-0.191028	0.220713	-0.0492948	-0.0589574	-0.446957	-0.11119	0.0707275	0.0532679	-0.0781483	0.0320664	-0.225178	0.101729	-0.0734932	-0.183908	-0.00526687	-0.187939	-0.356613	0.149107
ADAM29	0.397689	-0.117251	-0.276493	-0.0403427	-0.277086	-0.00381558	-0.152271	-0.0768691	-0.659675	0.0499885	0.00976905	-0.00372726	-0.0124214	-0.160285	0.237574	0.123423	0.015987	-0.0737675	0.463187	-0.123124	-0.522233	-0.442293	-0.237263	-0.345182	-0.0855839	0.422205	-0.0489277	0.0839072	-0.264978	-0.901782	-0.209324	-0.061508	0.050996	0.104838	0.252824	-0.256743	-0.187603	-0.330946	-0.159532	-0.155188	-0.627705	0.344864	0.290156	0.00472374	0.234576	-0.171376	0.14002	0.26426	-0.531935
ADAM30	-0.00870516	0.168319	-0.0585099	0.130556	-0.231209	-0.0788954	-0.182604	-0.291537	-0.481575	0.0867571	0.00455665	0.133556	0.0910627	0.116378	0.0763939	0.063968	-0.0519639	-0.0243831	0.175596	-0.387925	-0.128005	0.204194	0.304238	0.0478565	0.183575	0.168452	0.482487	0.0159201	-0.104021	-0.105018	-0.124343	-0.100102	-0.119845	-0.154357	-0.0280613	-0.0656333	-0.129109	-0.362671	-0.0500861	-0.00633105	-0.165482	0.131194	0.0539107	0.00218628	0.231343	-0.106515	0.13376	-0.128792	-0.141263
ADAM32	0.130693	0.0925457	-0.339614	0.0419429	-0.16134	-0.130635	-0.269328	-0.106933	-0.195467	0.0820986	-0.181267	-0.0463054	-0.112825	-0.147551	0.0147233	-0.039023	-0.151219	-0.000902338	0.0831485	-0.387358	-0.153915	-0.203168	0.154315	-0.201078	-0.108381	0.0614201	0.11551	-0.0112416	-0.0499867	-0.0972716	-0.110773	-0.0918549	0.0866293	0.0460343	0.174627	0.0695586	-0.0904182	-0.102516	-0.0256952	0.13711	-0.275444	-0.197129	0.0776734	-0.0855273	-0.0487045	-0.198545	0.058406	0.230153	-0.149076
ADAM33	0.288738	-0.11267	-0.149949	0.184147	-0.297547	-0.0537001	-0.325241	-0.0911854	-0.407252	-0.117904	0.0254366	0.126698	-0.0157246	0.116854	0.621358	-0.0364589	-0.00387724	0.0500988	0.409314	-0.18443	-0.17912	-0.218345	-0.0828361	-0.164447	-0.169264	0.132106	0.167072	0.0528009	-0.00395493	-0.335013	-0.117214	0.0766859	-0.0540063	0.107754	0.0935553	-0.0753331	-0.319456	-0.179972	-0.624044	-0.0597067	-0.589169	0.0830571	0.0907697	0.0182795	0.0447736	-0.201461	0.288849	0.0835811	-0.218615
ADAM3A	0.00481683	0.0961843	-0.121945	0.23794	-0.156929	-0.0998989	-0.154308	-0.256743	-0.335438	-0.107757	-0.222501	-0.0663743	-0.103264	0.0262456	0.22363	-0.187939	-0.0658652	-0.0945896	0.184229	-0.147947	-0.111224	-0.259283	0.0841666	-0.375048	-0.0893196	0.132812	0.383857	-0.0200434	-0.187841	-0.242468	-0.264736	-0.060021	0.153801	0.0554794	0.298204	-0.118347	-0.176077	-0.277086	-0.324066	-0.0647695	-0.288645	-0.16598	0.0375914	0.154783	-0.0197334	-0.277427	0.0955802	0.157796	-0.0165299
ADAM5	0.293038	-0.00129559	-0.202264	0.0229094	-0.0708227	0.087677	-0.0646704	-0.106887	-0.137378	-0.0947745	-0.157274	0.0590803	-0.0471219	0.144379	0.0113721	0.0512039	-0.212347	0.0613759	0.273563	-0.189203	-0.0509446	-0.0421367	-0.13479	-0.114061	0.0614944	0.0140381	0.0157027	-0.0828361	-0.288731	-0.384875	0.0531143	-0.0948802	-0.312937	-0.143807	0.133405	-0.135962	-0.0442588	-0.0647695	0.00575037	0.124288	-0.133115	-0.122171	0.118244	0.0971778	-0.0256103	-0.118599	0.0462364	-0.0487649	-0.241865
ADAM6	0.669836	-0.00986361	0.0107955	0.453921	-0.428959	-0.0871845	-0.243218	-0.371877	-0.46983	-0.0465844	-0.0801228	0.0865801	0.0127848	-0.0855273	0.409314	0.025842	-0.132406	0.375256	0.1762	-0.438257	-0.27793	-0.106743	-0.0733748	-0.0199135	-0.141705	0.00322859	0.0760634	0.410891	-0.242792	-0.243121	-0.153934	-0.114334	0.106693	0.0455878	-0.0216142	-0.367207	-0.26319	-0.26671	-0.29253	-0.125128	-0.992678	-0.0163844	-0.196239	0.281541	0.377412	-0.100649	0.361156	0.0432583	-0.458384
ADAM7	-0.169892	0.41833	0.455243	-0.0924611	0.72565	0.0555512	0.113761	0.341791	0.11107	0.114515	0.605536	1.25346	-0.143007	-0.0897825	-0.102123	0.164356	0.879277	-0.032696	0.0335513	0.273121	0.565628	0.0592184	-0.312937	-0.603041	-0.710429	-0.256216	-0.313505	-0.189152	0.0458177	0.122671	-0.348006	-0.457032	0.832416	0.284272	-0.409389	-0.781812	0.72108	0.137294	0.185985	-0.201131	0.0764821	-0.635066	-0.193626	-0.218121	-0.201583	0.277169	-0.38147	-0.0982236	0.311836
ADAM8	-0.349301	-0.327496	0.0253135	-0.388035	0.134303	-0.626498	-0.365686	-0.380214	0.259055	-0.313116	0.06832	-0.636647	-0.456171	-0.296707	-0.630616	0.0245274	0.0632252	-0.664144	-0.476123	0.114913	-0.433605	0.0329107	-0.573026	0.151698	0.19154	-0.0265631	-0.125786	0.156519	0.57622	-0.817343	0.229212	0.55433	-0.431023	-0.19898	0.0459274	0.274274	-0.785772	0.843972	0.0241245	0.480614	0.259771	-0.521951	-0.457984	0.512147	-0.329073	0.257465	0.482487	0.727379	0.192368
ADAM9	-0.0951451	-0.206199	-0.0939668	-0.0969655	-0.138485	-0.33142	-0.0157789	-0.32899	-0.134893	0.134913	-0.0921875	-0.151945	-0.233249	-0.516481	-0.190789	-0.428809	-0.326999	-0.0516299	-0.155146	-0.0315665	-0.313331	-0.38095	-0.36433	-0.183415	0.13592	-0.0881063	-0.0662653	0.064607	0.109045	0.0757198	-0.103753	0.276415	0.0347109	0.0254661	0.145375	0.12605	0.123047	0.00822609	-0.114694	-0.0780175	-0.0830101	0.0479251	0.188408	-0.042193	0.0544512	0.0935553	-0.109477	0.343077	-0.00744469
ADAMDEC1	0.14704	0.00538483	-0.0262291	0.0265001	-0.371877	-0.223311	-0.0865233	-0.211814	-0.227351	-0.205977	-0.141263	0.389096	0.226239	-0.106082	0.189712	-0.0785154	-0.0888027	0.0183402	0.13291	-0.347201	-0.124988	-0.214594	-0.18769	-0.0592174	-0.0941542	0.0294014	-0.00801753	-0.0661695	-0.245962	0.14289	-0.0328305	-0.161501	0.123335	0.0266049	-0.00187117	0.150092	-0.0400404	-0.158996	-0.117549	0.130528	-0.0913305	-0.027609	-0.017496	-0.139113	0.248104	0.0185754	-0.0726058	-0.308903	-0.0219012
ADAMTS1	0.0388028	0.274594	-0.0621978	0.0379799	-0.0335948	-0.104021	0.0170614	0.117272	-0.0113154	0.0752334	-0.409603	-0.106222	0.272629	-0.264099	-0.0531548	-0.0257247	-0.27098	-0.149708	0.0264693	-0.201369	-0.370201	0.0484519	0.125316	-0.338674	0.13243	-0.0470918	-0.076104	0.00889498	-0.0173654	0.0776734	-0.0558573	-0.0780175	0.221228	-0.247677	-0.128995	-0.0288111	0.133147	-0.172391	0.0326748	-0.0921276	0.270601	0.225243	0.136229	0.189396	-0.133395	-0.198736	-0.110497	-0.135462	-0.0742826
ADAMTS10	0.269695	0.0533331	-0.308989	0.367752	-0.375594	-0.169476	-0.0498424	-0.232201	-0.439515	-0.196018	-0.173818	0.301205	0.442708	-0.0104231	0.688605	-0.141518	-0.105482	-0.14458	0.136379	-0.155035	-0.172997	-0.214944	-0.078824	-0.017629	0.000819067	0.0287504	0.24918	0.0993067	-0.0882353	-0.217687	0.0885922	0.166389	-6.81104e-05	-0.0870822	0.13958	-0.297265	-0.141338	0.00548209	-0.104354	-0.121868	-0.268519	0.210362	0.163729	0.0720023	0.0892822	-0.0442031	0.0933292	0.139113	-0.64755
ADAMTS12	0.0888904	-0.0365694	-0.321895	0.168319	-0.256743	-0.256843	-0.219711	-0.213971	-0.160237	-0.0471982	-0.226663	-0.0857218	0.203417	0.158802	0.0867905	-0.192753	-0.221654	-0.0514666	0.0839072	-0.0719752	0.0281538	-0.130572	0.051439	-0.0759714	-0.158888	0.0117802	-0.0350928	0.0138577	-0.0119348	-0.650711	-0.028582	-0.135196	0.13528	-0.0775989	0.0185754	0.00877236	-0.113836	-0.155483	-0.351598	0.0892822	-0.222501	0.378106	0.0692535	0.117473	-0.0374717	-0.106682	0.143552	-0.109234	-0.0560485
ADAMTS13	0.177903	-0.0330629	-0.183167	0.0689059	-0.100135	-0.116357	0.0133829	-0.0667573	-0.0796363	0.165112	-0.0483158	0.0240208	0.103119	-0.0517552	0.322975	0.00248853	-0.00334133	0.0634876	0.301758	-0.0623306	-0.147278	-0.251557	0.0618923	-0.0717599	-0.00603505	-0.0137623	0.285472	0.24043	-0.128645	-0.157142	0.0607184	-0.0258116	0.0958885	0.163937	0.291518	-0.0351743	0.0355494	0.0182211	-0.27333	0.168108	-0.163319	-0.0910949	0.0824246	-0.047905	0.0451116	-0.292715	0.161371	-0.0792834	-0.121868
ADAMTS14	0.157183	0.0726833	-0.203973	0.081436	-0.0979322	0.100211	-0.0616368	0.0605139	-0.25668	0.0698598	-0.187075	-0.152231	0.127196	-0.0975636	0.107866	-0.332262	-0.127213	0.14367	0.138727	-0.218178	-0.166801	-0.117402	-0.197477	-0.30424	0.0998826	0.103494	0.0949589	-0.0563768	-0.0962581	0.0357038	-0.0238222	0.0239865	0.065526	0.148362	0.19836	-0.105738	0.0200379	-0.0720193	-0.0604208	0.271017	-0.0991879	0.0441197	0.134205	-0.109699	-0.0538795	-0.109054	0.0103836	0.0568306	-0.0191469
ADAMTS15	0.175372	0.521689	-0.14399	0.107299	-0.534923	-0.165482	-0.291495	-0.0663743	-0.232981	0.109975	-0.0542577	-0.144025	0.349646	-0.227692	0.239779	0.00248853	0.089373	-0.199509	0.464496	-0.131373	-0.241603	0.123614	0.107333	-0.087622	-0.0246416	0.0881364	0.0113316	-0.0218182	-0.0415667	-0.291986	-0.0290605	-0.166524	-0.0820917	-0.0403644	-0.127364	0.0567906	-0.719958	-0.306991	-0.681229	-0.211184	-0.0709505	0.139883	-0.162639	-0.0489908	-0.0557931	-0.0890303	0.196536	0.0630496	-0.251049
ADAMTS16	0.0662359	-0.186621	0.00698964	0.125832	-0.390463	-0.24873	-0.26319	-0.119224	-0.189518	-0.118123	0.0301218	-0.0231971	0.0611903	-0.17709	0.29843	-0.0611645	-0.104293	-0.0945896	0.169699	-0.232138	-0.147787	-0.178144	0.0255366	-0.139373	-0.0604934	-0.00760397	0.149665	0.0570469	-0.228589	-0.51124	-0.356013	0.150972	0.0961399	-0.136371	-0.0446491	-0.269795	-0.380214	-0.0556622	-0.242285	-0.0315069	-0.358242	0.176956	0.189396	-0.0567059	0.175372	-0.326999	-0.0429498	0.153646	-0.0617642
ADAMTS17	-0.0100557	-0.130767	-0.265751	0.181612	-0.133242	-0.214437	-0.172827	0.165432	-0.185757	0.047462	-0.0736602	0.0931851	-0.0624277	-0.225872	-0.00996606	-0.348632	-0.111095	-0.223022	-0.0746638	-0.0374367	-0.312107	-0.234783	-0.00911424	-0.219456	-0.0791169	0.0750376	0.396371	0.0814821	0.137973	0.0131002	0.110321	0.148005	0.194375	0.160104	0.397879	0.0162167	-0.285528	-0.0358881	-0.0971957	0.118807	-0.0694192	-0.188904	0.0196825	-0.0815567	-0.0141078	-0.0593572	-0.159336	-0.109234	-0.135304
ADAMTS18	0.372757	0.396371	0.0622623	0.682901	-0.771259	-0.496187	-0.0748756	-0.210519	-0.260293	-0.10292	-0.334921	0.218282	0.336614	0.248607	0.0756457	-0.378817	-0.0548083	0.0965066	0.762186	-0.21713	-0.0109712	-0.0544441	0.314234	-0.235522	0.242358	0.650113	0.465732	0.430252	-0.205935	-0.0116271	-0.0930319	-0.0600486	-0.0690178	0.154831	-0.0588502	-0.151818	-0.227458	-0.229382	-0.263324	0.236179	-0.367652	0.123026	-0.13013	0.050136	0.185427	-0.122587	0.00594219	0.0199657	0.0067683
ADAMTS19	0.575347	0.0986472	-0.112369	0.0844532	-0.325534	-0.0440961	-0.199592	0.0110512	-0.113159	0.0229368	-0.160089	0.364036	0.159555	-0.107504	0.0465093	-0.0467024	-0.153765	-0.010143	0.219153	-0.0219814	-0.0853624	0.0148436	0.0850048	0.0204263	0.190528	0.6295	0.347844	0.234145	-0.345942	0.0128826	-0.0184262	-0.242657	0.17352	-0.0332662	0.167711	0.0343384	-0.211375	-0.0478203	-0.0698284	0.090209	-0.20581	0.0791133	0.0156703	-0.0194346	0.233527	-0.24504	0.0202782	-0.109234	-0.0825071
ADAMTS2	0.341266	-0.019183	-0.023397	0.0464328	-0.210157	-0.0243516	-0.321307	-0.121728	-0.0974138	0.0523236	-0.0665941	-0.0874326	0.09714	-0.0292261	0.287355	0.185258	-0.323782	-0.174126	0.0435547	-0.343899	-0.103132	-0.0357924	-0.101374	-0.0916507	-0.1574	0.0711243	0.00771435	0.00109543	-0.130004	-0.165936	-0.18544	0.00913734	-0.0929415	-0.0421664	0.145499	0.0116087	0.013202	-0.215699	-0.165449	0.138078	-0.10963	0.068592	0.0246233	-0.0230394	0.188974	-0.19882	0.127571	0.125044	-0.166396
ADAMTS20	-0.00930194	0.0114702	-0.284834	0.0142514	-0.120147	-0.150704	-0.168684	-0.204777	-0.0468318	-0.169428	-0.126488	0.0193974	-0.0150964	0.090901	-0.0769387	0.0680028	-0.245962	0.197514	0.115136	-0.58181	-0.0295423	-0.346158	0.0773414	0.00366513	-0.106442	0.0427392	0.636704	0.000167463	-0.00450997	-0.236895	-0.0700386	-0.0412983	-0.129738	0.05872	0.328499	-0.00682615	-0.337664	-0.127077	-0.351489	0.0941257	-0.747834	-0.0011311	-0.0943379	0.250914	-0.0911233	-0.0603077	-0.121868	-0.109234	-0.179459
ADAMTS3	0.0708506	0.140072	-0.252222	0.00472374	-0.0684283	-0.219231	0.0305692	-0.116158	-0.104574	0.310104	0.149553	-0.0203996	-0.165829	-0.296015	-0.0124509	0.0492789	-0.185799	-0.0161238	0.28009	-0.563588	-0.318615	-0.441764	0.245856	0.0121663	-0.205935	0.0179738	0.0914542	-0.058278	-0.00106379	-0.0566247	-0.083244	-0.186955	0.050996	-0.106515	0.197202	-0.158926	-0.256038	-0.263913	-0.13479	0.0355121	-0.0210071	-0.109908	0.205041	0.294117	-0.127113	-0.119112	0.27515	-0.0224791	-0.277427
ADAMTS4	0.404278	-0.0663426	-0.157358	0.106455	0.0997502	0.194196	-0.00375759	0.312935	-0.187554	0.399805	-0.242174	0.128905	0.0338532	-0.22265	-0.0348348	-0.272816	-0.348099	-0.233621	0.124916	-0.69317	-0.17896	-0.537957	0.637808	0.132573	-0.316096	0.0122248	0.0404049	-0.17612	0.321831	0.138727	0.228646	0.114762	0.178991	0.247175	0.586026	0.313928	0.216205	-0.378299	-0.054724	-0.121302	-0.370925	-0.31935	-0.343708	-0.222273	-0.143915	-0.59345	-0.194509	-0.34778	-0.590889
ADAMTS5	-0.00740741	-0.0679324	-0.183124	-0.00424185	-0.123639	-0.135494	-0.41074	0.0704772	0.0320664	-0.0158291	-0.238616	-0.179002	0.0559478	0.0568633	-0.100828	-0.030025	-0.286471	-0.00253304	0.278653	-0.0927654	-0.121195	0.228923	0.11424	-0.0971957	0.154315	0.103946	0.218715	-0.087622	-0.132573	0.0280035	-0.579944	-0.0332662	0.419071	0.249916	0.00746173	0.0825539	0.0541126	-0.0328621	-0.198775	0.0966617	-0.0399175	-0.0210989	-0.0800875	-0.218853	0.260387	-0.183335	0.109886	-0.100439	-0.1006
ADAMTS6	-0.0724448	0.364457	-0.215657	0.150092	-0.284025	-0.351101	-0.569477	-0.169805	-0.248929	-0.183335	0.221657	0.230796	-0.0781837	-0.122015	0.138286	0.00248853	-0.06401	0.0330434	0.27752	-0.163231	0.0610377	-0.277211	0.0418284	-0.18523	-0.18479	0.36185	0.0938639	0.00603472	-0.234734	-0.495122	-0.16192	-0.022779	-0.186362	-0.33697	0.0677036	-0.234624	-0.1452	-0.236646	-0.459678	0.0201156	-0.444772	0.140609	0.103854	0.052843	0.120037	-0.247252	0.114569	0.00246226	-0.119315
ADAMTS7	0.112312	-0.157852	-0.0153182	0.375431	-0.630616	2.88888e-05	-0.0123929	-0.0676471	-0.353236	0.0680028	-0.214841	0.0164614	0.0258674	-0.0970651	0.0741863	-0.121627	-0.167615	-0.0535439	0.198487	-0.115465	-0.0931015	0.0592184	0.186215	-0.0678615	-0.122376	0.144137	0.488176	0.156021	-0.131654	-0.538296	0.0357767	-0.0151322	0.00233031	-0.0596491	-0.0544733	-0.100828	-0.211085	0.00141077	-0.0550234	0.0787895	-0.248649	0.0548194	0.275436	0.223811	0.190243	-0.315537	0.292954	-0.156741	-0.265118
ADAMTS8	-0.0338564	-0.183376	0.0346465	-0.035703	-0.145595	-0.211278	-0.189754	-0.00952865	-0.133214	0.0453433	-0.0544441	0.10042	-0.119895	-0.230056	0.0104867	-0.265887	-0.221002	-0.469404	-0.0593251	0.007061	-0.00526687	0.0592184	0.357075	0.0396329	-0.157514	0.0725673	-0.0177201	0.0252746	-0.245169	-0.40981	-0.279899	0.100494	-0.0473348	-0.0651518	0.0159201	-0.112825	-0.11586	0.15319	-0.194861	-0.0695528	-0.174772	0.160104	0.039995	-0.156308	-0.132128	-0.0690506	-0.0690793	-0.145001	-0.223471
ADAMTS9	0.297897	0.0158814	0.0250707	0.325361	-0.401239	-0.405936	-0.161585	-0.138316	-0.377922	-0.139346	-0.260707	0.151377	0.288356	0.109975	0.000136354	-0.0684644	-0.0687217	0.21452	0.220838	-0.031865	-0.213505	0.225186	-0.0844887	-0.17722	0.0244872	0.0905942	0.0978667	0.165432	-0.476496	-0.381719	-0.427479	-0.272881	-0.111079	-0.068398	-0.0262605	-0.0679633	-0.417841	-0.45686	-0.482796	0.0258674	-0.531015	-0.0838796	0.0807793	-0.102584	0.0330434	-0.168285	0.0528867	-0.337379	-0.42997
ADAMTSL1	0.147862	-0.0819263	0.0458882	0.361287	-0.242174	-0.268935	-0.267406	-0.0788662	-0.156512	-0.0566247	-0.209178	0.143614	0.135878	-0.0427743	-0.124101	-0.0456498	-0.196372	0.0500314	0.158856	-0.0670749	0.000636988	-0.0324771	-0.00895853	-0.232329	-0.168884	0.175532	0.280179	0.379423	-0.171958	-0.400052	-0.518596	-0.0212839	0.136278	0.0301218	-0.00681012	-0.108074	-0.261896	-0.323324	-0.215325	-0.0904182	-0.110278	0.0797842	-0.0256411	0.0551832	0.233347	-0.0935041	0.103119	-0.0209093	-0.164091
ADAMTSL2	0.0779365	0.0654743	0.1909	-0.00740741	-0.0617642	0.0127134	-0.124521	0.00961971	-0.148229	0.0472168	-0.0436667	-0.129709	0.602716	-0.208792	0.40666	0.14796	0.0320664	-0.0466242	0.43369	-0.108855	0.00233031	-0.142568	0.325244	0.133331	0.017239	0.270146	0.0371391	0.307902	-0.374379	-0.0515263	-0.491414	0.0642343	-0.149708	0.146745	0.191835	-0.216909	-0.0151322	0.034615	-0.015162	-0.128922	-0.0249585	-0.061127	-0.0424503	-0.0629802	-0.119224	-0.183506	-0.122885	-0.169805	-0.0914371
ADAMTSL3	0.0784054	-0.0468649	-0.306224	0.25993	-0.0638259	-0.0447121	-0.0354018	0.0249981	-0.0929415	-0.0852061	-0.272441	0.46687	-0.0142232	-0.402903	-0.0928045	-0.508193	-0.106248	-0.0684644	-0.098517	-0.372544	0.0590082	-0.206626	-0.0365131	0.196851	-0.141705	0.01059	-0.00902687	-0.0685323	0.0163647	0.0223164	-0.0181218	0.176549	-0.0955711	-0.0435791	-0.0632951	-0.107666	-0.213816	0.0821834	-0.0348871	0.0505557	-0.409239	0.168052	-0.180793	0.0583315	0.330064	-0.301283	-0.0754925	0.288849	-0.277864
ADAMTSL4	0.177797	-0.0799236	0.00414573	0.0100769	-0.133901	-0.179505	-0.466646	-0.398615	-0.33142	-0.273181	-0.0726951	-0.0437673	0.285954	-0.0510646	0.0571311	-0.053503	0.031418	-0.0114411	-0.0719126	-0.203731	-0.342661	-0.311061	-0.21337	-0.0775989	0.139476	0.367073	0.148204	0.209692	0.00044784	0.00867877	-0.185799	-0.107831	-0.158092	-0.173163	-0.0337313	0.206996	-0.222501	-0.220482	-0.416713	-0.152414	-0.338401	0.109658	-0.0936479	-0.0148608	0.302062	-0.071091	0.129461	0.0458598	-0.0826483
ADAMTSL5	0.0916843	-0.0592927	-0.0879315	0.208585	-0.102584	-0.0780175	-0.0115041	-0.131373	-0.142675	-0.102483	0.0567074	0.312935	0.259055	0.00319109	0.692134	0.0697295	0.0609965	-0.0360421	0.159555	0.0320982	-0.0107703	0.169035	0.260937	0.0455472	0.175904	0.0272189	0.00660942	0.138821	-0.312781	-0.142497	-0.471167	-0.108172	0.231409	-0.105525	0.11424	-0.439001	-0.330652	-0.265603	-0.263913	-0.121054	-0.119462	-0.0700386	0.183842	0.125359	-0.056246	-0.0455931	0.0225646	0.15899	-0.0971592
ADAP1	-0.368578	-0.103061	0.214997	-0.268935	0.124528	0.128865	0.0799584	-0.547402	0.00455665	-0.448421	0.201164	-0.179002	-0.34225	1.2573	-0.407553	0.239391	0.260937	1.24379	-0.165057	0.087599	-0.231433	0.173911	-0.744065	-0.310266	0.440867	-0.357056	0.191078	0.185739	-0.260857	0.206385	-0.499907	0.249766	-0.71573	-0.585477	0.0134579	0.214001	0.324458	-0.723366	0.191835	-1.71306	0.171611	-0.269669	0.462756	-0.119662	-0.210383	0.0870546	0.322282	0.534123	-0.0836124
ADAP2	-0.100964	-0.40619	0.427035	-0.296192	0.328899	0.0847225	0.0773815	-0.384875	0.144752	-0.0444258	0.321376	-0.440709	-0.193784	0.335685	-0.231136	0.224622	0.232169	0.660412	-0.293974	0.12462	0.25637	-0.275037	-0.634583	-0.00180253	0.524879	-0.361676	0.113013	0.665997	-0.341707	0.449681	0.230381	0.442048	-0.232753	-0.158395	-0.0547487	0.767939	0.380471	-0.324413	0.127846	-0.522233	-0.00444182	0.208026	0.306021	-0.594629	0.183633	0.326085	-0.404989	0.703227	0.184293
ADAR	-0.141105	-0.3651	0.0529597	-0.225812	0.0554794	-0.0536389	0.153423	-0.361074	-0.0319906	-0.138316	0.0319654	-0.132899	-0.152414	-0.285528	-0.409961	-0.353918	-0.0677372	0.366635	-0.25582	0.0340505	-0.487285	-0.4632	-0.367437	-0.171871	0.462289	-0.16461	-0.141549	0.377755	0.462289	0.242867	0.00144439	0.381215	-0.226015	-0.183697	-0.137616	0.283744	-0.19615	0.25446	0.0981177	-0.349659	0.0619394	0.0520287	-0.0390482	0.203448	-0.395504	0.277615	0.504725	0.468465	0.0146748
ADARB1	-0.0476613	-0.17071	0.083322	-0.122307	0.138286	-0.0322638	0.236714	0.183769	-0.0267485	-0.00228837	0.2253	0.210952	0.300041	0.0543461	-0.00470194	0.0550601	0.155697	0.424316	-0.0726951	0.0712663	0.257291	0.173795	0.339415	0.286048	-0.0571498	-0.0172582	-0.0742022	-0.0990424	0.0332532	0.034209	-0.133495	-0.296101	0.0271894	-0.138561	-0.127536	-0.327867	0.118157	-0.142611	0.0122248	-0.190207	0.00907072	-0.168717	0.00864185	0.207483	-0.124521	0.115459	-0.157314	0.00551165	0.163995
ADARB2	0.130452	-0.235166	-0.256981	-0.00401333	-0.842165	-0.418317	-0.688881	0.354028	-0.968141	-0.1183	-0.550356	-0.141648	0.0296252	-0.369633	0.0762261	-0.217445	-0.0407257	0.097907	0.402003	-0.136226	0.206017	-0.354369	0.337939	-0.359923	-0.141705	-0.00448106	-0.0833384	0.116672	-0.486103	-0.165829	-0.141739	0.0270002	0.0346465	-0.200257	-0.17904	-0.434301	-0.01921	0.0722351	0.0381555	-0.0573766	0.0156703	0.19593	-0.0855597	0.169035	-0.0674374	-0.564664	0.30059	0.121759	-0.165262
ADAT1	-0.321991	-0.255149	0.181447	-0.336123	0.320187	0.00215353	0.247521	-0.109765	0.0187156	-0.00276319	0.343333	0.364965	-0.219711	0.126919	-0.229791	-0.0407257	0.617192	0.59128	-0.267406	0.0984203	0.174896	0.502682	-0.354143	0.445644	-0.162947	-0.392832	-0.230363	-0.224746	0.215245	0.152617	-0.396257	0.242442	-0.368238	-0.205768	-0.183219	-0.324161	-0.251867	0.190843	-0.0208123	0.165112	0.0770888	0.205597	0.637168	-0.0732169	-0.11129	0.457385	-0.158966	0.486095	0.328068
ADAT2	-0.00455935	-0.068253	-0.139267	-0.0122423	-0.121475	-0.107299	-0.102584	-0.0907879	-0.217174	-0.20063	-0.197834	0.105126	0.0148436	-0.385375	-0.0775304	0.188457	0.130693	0.135526	-0.0243033	-0.223571	-0.11507	0.0592184	-0.0652851	-0.117251	0.022525	-0.0109295	-0.0398554	0.0571684	-0.0565384	-0.222754	-0.316738	-0.11667	-0.157692	0.304973	0.161433	0.0618225	-0.0779549	-0.385491	-0.178521	-0.221483	-0.145714	0.064307	0.131143	-0.24854	0.0727134	-0.03059	0.0263908	0.0136215	-0.0239195
ADAT3	0.0572802	0.275529	0.0362906	0.240862	0.0176749	-0.227399	0.166086	0.212958	0.0137198	0.114872	0.0517705	0.133615	0.151698	0.135669	0.0471801	-0.0190613	0.0820986	0.138373	-0.0357924	0.141854	-0.149988	-0.224595	-0.054918	0.0991672	0.447289	0.187274	0.0320016	0.199058	-0.113836	0.0464695	0.0870136	-0.116632	0.293274	-0.154709	0.00596921	-0.046488	0.0662359	0.296166	-0.130734	0.290721	-0.00225815	-0.0515947	-0.271698	0.276594	0.384017	0.114048	0.039995	-0.109234	0.152125
ADCK1	-0.0773267	0.55072	0.0976055	-0.0997089	0.0464695	-0.259631	0.0637976	-0.0801664	0.305592	0.338572	-0.180413	0.0542293	-0.166487	-0.204586	-0.203317	0.449681	-0.166992	-0.186411	-0.203657	0.0315577	0.291762	0.150872	-0.163692	0.235048	-0.273115	-0.140888	-0.191345	-0.169145	0.445644	0.0360325	-0.0457887	-0.289024	0.0828932	-0.538296	-0.149628	-0.451492	-0.163646	0.366635	-0.125421	-0.137339	-0.00269789	-0.0516299	-0.212707	0.218129	0.21352	0.120275	-0.318414	-0.172948	0.351193
ADCK2	-0.119462	0.508315	1.06782	-0.148798	0.251112	-0.52759	0.133147	0.178798	0.289984	-0.0875897	0.590877	0.186537	-0.0051169	0.579805	0.61665	0.441377	0.943412	0.54595	-0.121663	1.01313	0.59637	0.138781	-0.159228	0.57706	0.492449	-0.381315	-0.42466	-0.224746	-0.570263	-0.0254085	-0.434839	-0.677924	-0.0357594	-0.346496	-0.589591	-0.594255	0.0221312	-0.641156	0.0871239	-0.624462	-0.0252521	-0.197743	-0.242926	0.24522	0.199511	0.800453	-0.340964	0.163815	1.08149
ADCK5	0.190184	-0.0952425	0.195402	-0.0296769	-0.0461742	-0.29961	-0.0243033	0.0846454	-0.0735579	0.106547	0.0844014	-0.0310738	-0.147116	0.034176	0.368556	0.225049	0.107994	-0.0397324	-0.0139904	0.0548194	-0.140143	-0.108627	-0.0987453	-0.149553	-0.392588	-0.0430585	-0.136591	-0.0874919	-0.138959	-0.197175	0.0672507	-0.113466	0.345697	-0.286829	-0.151521	-0.222501	-0.364597	0.0439711	-0.707316	-0.128828	0.0436266	-0.121475	-0.233308	0.0975541	-0.0671985	0.0728928	-0.00554318	0.275436	0.000474641
ADCY1	0.0382107	-0.126359	-0.178346	0.17013	-0.549757	-0.0100213	-0.746071	-0.159961	-0.287545	0.159555	-0.132899	0.240276	0.0238594	-0.146877	0.113761	-0.180059	-0.288147	-0.178921	0.568804	-0.488014	-0.386736	-0.150419	-0.0379045	-0.082592	-0.163353	0.297507	0.460414	-0.00600633	-0.175295	-0.606574	0.0358193	-0.325534	-0.0148275	-0.0319201	0.131536	-0.195967	-0.274825	-0.111163	-0.50842	0.0671649	-0.728921	-0.0966095	-0.00470194	-0.0359533	-0.156553	-0.385375	0.106413	0.0279359	-0.258483
ADCY10	0.28317	0.283744	-0.227458	0.364864	-0.117838	-0.0654837	-0.371502	-0.337475	-0.201937	-0.367437	-0.0914654	0.666993	0.0149737	0.120222	0.142031	0.0630892	-0.162705	-0.014708	0.0118351	0.0270382	-0.0696054	-0.271939	-0.111387	0.102761	-0.111883	0.163815	0.0717285	0.297507	0.168165	-0.0835815	-0.328215	-0.264393	-0.350259	-0.195733	0.0171935	-0.164933	-0.167043	-0.131098	-0.778168	-0.108468	-0.151143	-0.0237872	-0.2	0.312823	0.179953	-0.0420344	0.303401	0.00610024	-0.124628
ADCY2	0.021019	-0.000902338	0.0122248	-0.00750616	0.00670744	-0.0335601	0.0534825	-0.325986	-0.021131	0.12816	-0.257043	0.351604	-0.0784253	-0.285757	-0.220926	0.00248853	0.0631934	0.0561927	0.112268	-0.290132	-0.182604	-0.356488	-0.223799	-0.0548811	-0.283419	-0.0421367	-0.067512	-0.0803928	0.00137143	0.068521	-0.00542247	0.181284	-0.101517	0.0359976	-0.00591851	0.196348	0.11975	0.159818	0.0499398	0.0101542	0.0582599	0.0759498	-0.146376	-0.208551	-0.0090858	-0.0201311	0.131683	-0.0885884	-0.0758797
ADCY3	-0.333389	-0.42466	0.135147	-0.24364	0.112222	-0.443309	0.153943	0.215982	0.206385	-0.3912	0.500593	-0.377385	0.573842	0.528962	-0.074108	0.26166	0.290062	0.308977	-0.351489	0.298754	0.163905	-0.430256	0.736237	0.361287	0.0480302	-0.365541	-0.166237	-0.527338	0.173746	0.223122	0.085338	-0.667607	-0.467129	-0.360879	-0.102159	0.34925	-0.309791	-0.339389	0.203517	-0.374138	0.000729642	0.253434	0.00867877	0.0306453	-0.528521	0.342838	0.0467066	-0.428251	0.452089
ADCY4	-0.124315	-0.164891	-0.162482	-0.0759433	-0.109557	-0.00125969	0.0705516	-0.40304	0.0943313	0.402003	-0.168149	-0.248475	-0.247369	0.167951	-0.219755	0.0961011	0.0284338	-0.243701	-0.253055	0.0831485	-0.146645	0.284272	-0.320385	0.0128826	-0.119741	0.0160334	-0.133592	0.478472	0.144563	-0.0851625	-0.136186	0.281904	0.0133513	-0.37125	-0.0338281	0.00994663	-0.620971	0.0937243	0.169249	-0.412476	0.0401909	0.202438	-0.0191123	0.401001	-0.0841156	0.180734	1.12864	0.892686	-0.361425
ADCY5	0.0627239	0.0920771	-0.178521	0.339006	-0.424818	-0.36658	-0.61126	-0.0571158	-0.410604	-0.0796689	-0.0133393	0.0133513	0.109191	0.00319109	0.172745	-0.0344972	-0.199592	-0.0699492	0.40395	-0.15936	-0.171668	0.132069	0.59637	-0.21561	0.144075	0.0319361	0.0833679	0.270761	-0.0744233	-0.41628	-0.21434	-0.0919879	-0.0407257	-0.257043	-0.0154072	-0.0410534	-0.0567596	-0.252683	-0.506953	-0.0399534	-0.147319	-0.0976006	-0.0554534	0.123123	0.262022	-0.104179	0.292844	0.0959676	-0.395504
ADCY6	0.454349	0.0812468	-0.341707	0.346124	-0.237708	-0.0372152	-0.171668	-0.25469	-0.134826	-0.111095	-0.16091	-0.0602381	0.189396	-0.135017	0.0448377	-0.15816	-0.258562	0.022095	0.243476	-0.493582	-0.172391	-0.11667	-0.0330382	-0.252344	0.0414433	0.117356	0.402682	0.00620031	-0.0284811	-0.252045	-0.269795	-0.161585	-0.0998989	-0.00225815	-0.157193	0.00341072	-0.0441275	-0.116875	-0.232753	0.0446301	-0.401104	-0.103366	0.0493858	-0.0966985	0.141102	-0.0768691	0.0100109	0.0141461	-0.0721203
ADCY7	-0.128005	-0.370298	0.447048	-0.232259	0.391588	0.183268	0.439317	0.532902	0.342055	0.416741	0.270146	-0.106716	-0.259762	-0.156478	-0.177932	0.0203122	0.214001	0.161243	-0.181555	0.145499	0.277615	0.325045	-0.229733	0.431641	-0.415951	-0.223311	-0.269459	-0.243921	0.340905	0.395225	0.110367	0.0167294	-0.132439	0.107866	-0.0427123	0.444297	0.4402	-0.112125	0.159709	-0.305368	0.175317	-0.213248	-0.142446	-0.30424	-0.322072	0.211323	-0.208405	0.278653	0.0802426
ADCY8	0.48457	-0.0645535	-0.257372	0.393288	-0.344401	-0.101336	-0.478835	-0.155449	-0.623457	-0.124628	0.0796398	0.342718	0.204194	-0.317	0.322282	0.295699	-0.0102345	0.00044784	-0.0306957	-0.0871068	0.000506115	-0.149915	-0.0611645	-0.414313	-0.0988489	0.371172	0.164511	0.346258	-0.213971	-0.295771	-0.62596	0.0128176	-0.348408	0.135878	-0.0753595	-0.310266	-0.493039	-0.354969	-0.638585	-0.200459	-0.536159	0.170322	0.215829	0.0287504	0.0184681	-0.184701	0.160383	0.244801	-0.474805
ADCY9	-0.00663178	0.181105	0.0368855	-0.0225484	-0.22053	0.00941661	0.122826	0.224697	-0.00102321	0.0116807	0.108477	0.231557	-0.0433154	-0.0669166	0.0624517	-0.114447	0.319253	-0.0626808	-0.0906359	0.123614	-0.440886	0.148603	-0.194425	-0.306565	0.401364	-0.0800513	-0.0361365	-0.0775034	-0.0591194	-0.0400146	-0.266418	-0.174692	-0.161553	-0.176638	-0.0137062	0.111696	-0.0200073	0.195162	-0.616516	-0.00740741	0.11791	-0.243286	-0.13013	0.0696477	0.0395245	0.148895	-0.187737	-0.19237	0.123525
ADCYAP1	0.487878	0.127932	0.00965656	-0.0402483	-0.115252	0.0101865	-0.254913	-0.00651091	-0.128257	-0.17041	-0.0807375	0.059718	-0.0553894	-0.0332049	-0.0910296	0.00248853	0.021637	-0.117838	0.446546	-0.0279364	-0.135536	0.0375497	0.292844	-0.119963	-0.10422	-0.016291	0.0015618	0.210952	0.00248853	-0.0240016	-0.133967	-0.128995	0.1909	0.179114	0.188974	0.0585603	0.00951798	-0.0250182	-0.061042	-0.0169727	-0.0365131	-0.120074	0.0561477	0.0419787	0.0337859	-0.282217	0.106365	0.188457	-0.127942
ADCYAP1R1	0.0443615	0.130598	-0.174772	0.0618579	-0.224213	-0.0827999	-0.148877	0.0416452	-0.27793	0.143286	-0.216353	0.123661	-0.0591824	-0.132788	-0.0353426	-0.115252	-0.118231	-0.0470328	-0.0111391	0.00818867	-0.1466	-0.151892	0.228368	-0.327867	-0.108559	0.0622623	0.445228	-0.017957	0.0256128	-0.266846	-0.2045	0.201164	0.050996	0.264634	0.1762	-0.0668813	0.0289687	-0.19542	-0.118461	-0.023599	-0.465816	0.0343083	-0.0978145	0.149304	-0.0491494	-0.209508	-0.068026	-0.327187	-0.22629
ADD1	-0.189349	-0.355894	-0.00671794	-0.0698284	0.263857	0.0200706	0.0832273	-0.355894	-0.00337262	-0.0648592	0.0998338	-0.193753	-0.0719126	-0.267129	-0.389015	-0.425116	-0.266213	-0.130392	-0.334921	-0.013899	-0.000552159	-0.617936	-0.392093	0.00498515	0.41303	-0.0490588	0.0634876	0.0216041	0.744374	0.395059	0.220148	0.154315	-0.264612	-0.179459	0.553254	0.194744	0.151241	0.32746	0.119483	0.179674	0.232086	-0.193407	-0.142106	0.304444	-0.230652	0.0517354	0.158631	0.146204	0.0516993
ADD2	0.0238152	-0.0366922	-0.0742826	0.126494	-0.163528	-0.271243	-0.15966	0.0733602	-0.0701591	-0.0673517	-0.214437	0.134579	-0.127765	-0.201289	0.217591	0.107969	-0.140143	0.174136	-0.0294803	-0.140292	-0.0508781	-0.201415	0.33279	-0.0757856	0.183169	0.292749	0.185326	0.0241596	-0.253239	-0.26735	-0.149304	0.107789	-0.288497	-0.0551337	0.239302	-0.117938	-0.110874	-0.215852	-0.192074	0.15292	-0.253846	-0.0600769	-0.13013	0.139292	0.300167	-0.100775	0.130556	0.174462	-0.0387186
ADD3	-0.408014	-0.376298	0.0454478	-0.344001	0.24126	0.352701	0.337128	0.271017	0.224407	-0.140957	0.21206	-0.320306	-0.257861	-0.202802	-0.320571	-0.453964	-0.405822	-0.206109	-0.480376	0.134253	0.348334	-0.277148	0.0339712	0.447933	0.000979875	-0.307729	-0.294035	-0.230313	0.36869	0.423589	0.235125	0.214843	0.216932	0.0651446	-0.247315	0.250441	0.128533	0.35008	0.260937	0.190469	0.301296	-0.36601	-0.256622	-0.39692	-0.441045	0.161621	-0.196067	-0.35014	0.220974
ADGRA2	-0.0494262	-0.240036	-0.0647695	-0.00476447	-0.109739	-0.100301	-0.313926	-0.173691	-0.219896	-0.175121	-0.442293	-0.115979	-0.143122	0.116075	-0.0513797	-0.365197	-0.0563468	0.0946507	-0.0930641	-0.115294	-0.246378	-0.297864	-0.0129277	-0.378189	-0.0882092	-0.0645535	-0.0648906	-0.116978	0.0131715	-0.0937718	-0.274331	-0.188187	0.142383	0.0634528	-0.00420646	-0.259812	-0.0580699	-0.181555	-0.302379	0.00599692	-0.400297	-0.179772	-0.342464	0.197453	-0.042889	-0.0874326	-0.0200562	0.146854	-0.0756241
ADGRA3	0.0947414	-0.121773	-0.542242	0.156021	-0.111163	0.131143	-0.113995	-0.155805	-0.129738	-0.0686647	-0.138825	0.255345	0.091636	0.233089	-0.108143	-0.0643812	0.0253878	0.0971011	-0.0691738	-0.199415	-0.155651	-0.229995	0.100677	-0.132899	-0.338674	0.6687	-0.0378807	-0.104354	-0.04348	-0.150704	0.107866	0.161975	-0.250629	-0.00853822	0.292332	-0.117324	-0.417544	-0.116632	-0.555407	-0.10271	-0.0229235	0.268287	0.0196057	0.175532	0.238952	-0.0232542	0.109338	0.0448694	-0.132788
ADGRB1	0.0895733	-0.0336988	-0.207557	0.0772935	-0.195124	-0.14294	-0.290922	0.052843	-0.211516	-0.148027	-0.125638	0.0914057	-0.00236692	-0.0688044	-0.0399175	-0.232383	-0.0929066	0.124004	0.172898	-0.152064	-0.18479	-0.0951104	-0.0300844	-0.0587517	-0.1296	0.224894	0.180734	0.0632252	-0.218071	-0.0169052	-0.269264	0.154151	0.039995	-0.0658652	0.117473	-0.0210989	-0.0779205	0.0540095	-0.138888	0.0515885	-0.113333	-0.0154927	0.159323	0.0141127	0.00308604	-0.0749523	-0.121663	-0.0187852	-0.363949
ADGRB3	0.0259328	-0.243468	-0.709666	0.154486	-0.422743	-0.052066	-0.446792	-0.198228	-0.230206	0.0334489	-0.448979	-0.0670749	-0.0615766	-0.165572	-0.140999	0.050341	-0.336305	-0.153797	0.114613	-0.137449	-0.543158	0.0697799	-0.0129634	-0.113401	0.163775	-0.0354495	0.34939	0.13767	-0.185401	-0.452004	-0.27844	-0.150301	-0.167895	0.0631934	-0.0411855	0.0235344	-0.214155	-0.108979	-0.493582	-0.0253237	-0.428809	-0.135017	0.170322	0.019901	-0.0421025	-0.259762	-0.0596183	0.269129	-0.179276
ADGRD1	0.548593	0.0116433	0.0344101	0.122089	-0.338438	-0.214841	-0.160987	-0.0620468	-0.472544	0.0647707	-0.127794	-0.0558247	0.034858	-0.0389523	0.00424516	0.00248853	-0.119809	-0.054724	0.19739	-0.351489	-0.209547	0.0180791	0.185739	-0.234577	0.191011	0.170261	0.285355	0.185427	-0.00624552	-0.224379	-0.217545	-0.0252915	0.410891	-0.139721	-0.0978494	0.0700974	-0.172222	-0.118951	-0.138807	0.0581831	-0.151641	0.0288279	0.114515	-0.0309119	0.00917271	-0.318792	-0.169395	-0.2019	-0.11267
ADGRE1	0.316424	-0.299778	0.0126783	-0.122119	0.011012	0.208726	0.253059	-0.0847978	-0.101374	0.618034	0.167951	-0.123278	0.000563827	0.387164	-0.167211	0.363348	0.107994	-0.37922	-0.0510393	0.0395871	0.0162598	-0.464154	-0.685338	0.160104	0.393755	-0.290309	0.147609	-0.169616	0.743489	-0.380471	0.288254	-0.377138	0.12653	-0.293669	0.252486	0.361287	-0.564422	0.208515	0.0112152	-0.0689534	-0.0399852	-0.356259	-0.518309	0.0566322	-0.1006	0.077019	0.051439	-0.181714	0.0734017
ADGRE3	-0.789084	-0.90897	-0.463377	-0.506707	0.14719	0.184813	-0.0128252	-0.683303	0.193229	-0.212558	-0.624044	-0.797174	-0.76795	-0.272588	-0.859703	-0.706501	-0.693999	-0.269041	-0.619871	-0.114664	-0.728921	0.345697	-0.408584	-0.50767	0.00575037	-0.145903	-0.0476613	1.09748	0.871697	0.264014	0.498853	0.662239	-0.608934	0.503155	0.499424	0.6389	0.292332	0.646124	0.354426	0.353375	0.30059	-0.285235	0.254359	-0.717536	-1.06273	-0.125454	0.745285	0.581105	-0.458711
ADGRE5	-0.371982	-0.181835	-0.228131	-0.311333	-0.017752	-0.567473	-0.0831406	-0.736182	-0.016291	-0.562886	0.089328	-0.405114	-0.221939	-0.132096	-0.590889	-0.143478	0.0714216	-0.430346	-0.336701	0.055984	-0.623457	0.165759	-0.514288	-0.260991	0.556632	0.718984	-0.135891	-0.177932	0.733371	0.0734447	0.274512	0.635627	-0.150592	-0.451286	0.204001	0.55254	-0.240945	0.556207	-0.0456231	0.294658	0.261493	-0.106248	-0.397019	0.0656087	0.0343384	0.217976	0.581576	0.500341	0.164795
ADGRF1	0.309308	0.1772	-0.0913707	0.229663	-0.103828	-0.0344972	-0.198775	-0.0532161	-0.235288	-0.0147647	-0.221178	0.0356564	0.212218	-0.0704521	0.132481	-0.056407	-0.169342	-0.00276319	0.174947	-0.215049	-0.101973	0.0386576	0.0992688	-0.0379975	0.16027	0.0858101	0.547547	0.231343	-0.169725	-0.159453	-0.0612252	-0.00212384	-0.0907577	0.00867877	0.14961	-0.209324	-0.100674	-0.0329488	-0.344108	0.184813	-0.168377	0.060003	0.0112867	0.0100109	-0.00269789	-0.155005	-0.0763423	-0.155229	-0.0982236
ADGRF2	0.232642	-0.0641873	-0.162057	0.137566	-0.217964	-0.00773292	-0.341808	-0.0721885	0.0544512	0.259842	-0.116492	-0.115437	0.435364	0.00319109	0.0858101	-0.27793	0.0317111	0.0619394	0.166086	-0.365797	-0.227082	-0.265187	0.339561	-0.0968686	0.0971778	0.0451452	0.0340505	0.0238152	0.0839591	-0.121348	-0.151728	-0.0340722	-0.0351214	0.187573	-0.0857218	-0.0962899	-0.0727553	-0.24021	-0.312406	0.29843	-0.132818	0.25914	0.268138	0.110455	0.16877	-0.154123	-0.13373	0.174073	-0.0668542
ADGRF3	0.145768	-0.228372	-0.125378	0.351604	-0.0694875	-0.622064	-0.368739	-0.354014	-0.394885	0.112391	0.127846	0.333022	0.0629689	-0.0364589	0.68403	0.171121	0.0682744	0.30226	0.080054	0.0361464	-0.679853	-0.338674	-0.0765141	-0.396534	-0.193784	0.187514	0.302478	-3.56943e-06	-0.354014	-0.583544	-0.436924	0.048233	-0.120805	-0.493878	-0.0788954	-0.36668	-0.452185	-0.355803	-0.611793	-0.024905	-0.493582	0.193473	0.148895	0.199396	-0.0705125	-0.163319	0.307796	0.119172	-0.338757
ADGRF4	0.177083	0.0894899	0.0294369	0.0448025	-0.317742	-0.262863	-0.406607	-0.107262	-0.170754	0.0334489	-0.2241	0.0934047	0.294849	0.0242999	-0.00847299	-0.110735	-0.120147	-0.125823	0.156416	-0.260093	-0.22629	-0.226363	-0.0155262	-0.0228067	0.179723	0.757514	0.441377	0.129268	-0.351302	-0.53553	0.10154	-0.0558869	0.0780992	-0.195831	0.304444	-0.0623635	-0.261663	-0.316362	-0.399909	0.198731	-0.193753	-0.141338	-0.0661063	-0.0496241	0.0435923	-0.178346	0.0285968	-0.241981	-0.163231
ADGRF5	0.0626883	0.19855	0.0562696	-0.0733748	-0.0588175	0.00748489	-0.0785627	-0.102069	-0.253757	0.100263	-0.0179053	0.00976905	-0.000449327	-0.335225	-0.0754677	-0.205768	-0.130734	-0.0296459	-0.102002	-0.0737403	-0.306224	-0.246693	-0.136036	-0.193664	0.289504	0.0271091	0.0515589	0.0287504	-0.0470085	-0.125786	0.00633437	0.082974	0.050996	-0.0462695	-0.121195	-0.142645	0.0884036	0.064928	0.017895	0.242068	-0.215949	-0.00343644	0.129315	-0.0575263	-0.0852061	-0.224544	-0.0840124	-0.165936	-0.299461
ADGRG1	-0.101618	1.73707	0.413251	-0.0432843	0.134404	0.560427	0.526603	0.660412	0.834754	-0.222454	-0.377018	0.63395	0.456536	-0.217025	0.0316192	-0.235642	0.343077	-0.52313	-0.164165	1.47201	0.0203848	0.571396	-0.594629	0.0448025	1.34018	-0.155933	-0.381719	-0.699988	0.0819452	0.174184	0.0622282	-0.556086	0.810295	-0.578402	-0.362867	-0.814052	0.0617824	0.296062	-0.125559	-0.306902	0.630715	0.168165	-0.765369	-0.241487	-0.331499	1.11223	-0.299376	-0.622934	0.292551
ADGRG2	0.219444	-0.0446491	-0.183868	0.156117	-0.438257	-0.274953	-0.441568	-0.0966436	-0.121868	0.166143	-0.029149	0.0828932	0.0355854	-0.133834	0.152125	-0.0702875	-0.015254	-0.0242146	0.494286	-0.334264	-0.132626	-0.20552	0.274683	-0.0900296	0.0485701	0.145266	0.728282	0.384017	-0.273403	-0.16749	-0.699988	-0.0678967	-0.0752991	0.0877686	0.22484	-0.0972302	-0.0929966	-0.152378	-0.32352	-0.0855839	-0.310347	-0.0757856	0.100965	-0.0484907	-0.0658353	-0.310795	0.0109219	-0.0932008	-0.128645
ADGRG3	-0.198395	-0.0510116	-0.300014	-0.288645	-0.306737	0.00341072	-0.874979	-0.826426	-0.121302	-0.0579769	0.121038	-0.111852	-0.476896	0.0862314	-0.549757	-0.0343799	-0.44747	-0.535198	-0.15958	-0.770308	-0.851204	0.188341	-0.64173	-0.635066	-0.427479	0.146899	-0.103333	0.565239	0.26499	-0.50842	0.286048	0.794001	-0.244887	-0.662918	0.455027	0.439943	0.00303167	0.704747	0.030486	0.332495	0.262475	-0.00847299	-0.195889	0.250296	-0.246892	0.000167463	1.2742	0.850961	-0.578802
ADGRG4	-0.0142555	0.2636	-0.00847299	0.123295	-0.10181	-0.0806102	-0.275693	-0.210839	-0.305554	-0.143614	-0.218071	-0.061317	-0.0772311	-0.0187558	-0.0580373	-0.443122	-0.228315	0.111383	0.423783	-0.395883	-0.164933	0.169152	0.266442	-0.112026	-0.141705	0.0884036	0.0720347	-0.0891171	-0.150319	-0.487285	-0.0261191	-0.107096	0.213395	0.395921	0.183102	-0.108785	-0.159745	-0.022363	-0.294204	-0.0644428	-0.0492613	-0.0883592	0.157075	0.042673	0.152125	-0.0964458	0.0895301	-0.125094	-0.0234293
ADGRG5	-0.170024	0.636704	0.911877	-0.194594	0.313159	0.277424	0.440621	0.397204	0.474338	-0.105018	-0.0572441	0.319681	0.182128	1.09748	-0.255042	0.00248853	0.340905	-0.126294	-0.0795687	0.632728	0.188632	0.486826	-0.444593	0.207774	0.790387	-0.329485	-0.302578	-0.956183	0.14582	0.109081	-0.352099	-0.808358	-0.0727287	-1.01144	-0.375462	-0.801844	-0.00757849	0.221304	0.234413	-0.552568	0.314974	0.569126	-0.426574	0.0669791	-0.482273	0.661674	-0.358459	-0.576592	0.227422
ADGRG6	0.0391226	-0.164891	-0.0522634	0.737193	-0.217491	0.0933621	-0.21142	-0.0611645	-0.408161	-0.242052	0.0455472	0.00945826	0.254743	-0.0914654	0.717312	-0.154034	0.0426346	0.154486	0.158564	0.0595577	-0.164247	0.00548209	-0.181388	-0.0639461	-0.0315341	0.428231	0.135102	0.236636	-0.153069	0.0386576	-0.405936	0.138286	-0.200966	0.334242	-0.0435791	0.0507035	-0.230852	0.0296252	-0.184253	0.154212	-0.191583	-0.00958777	0.127932	0.159442	0.0402994	-0.0750463	0.135613	-0.153211	-0.074245
ADGRG7	0.568804	0.243023	-0.150227	0.385186	-0.234913	-0.16095	-0.765369	-0.26844	-0.0290301	-0.129411	0.030218	0.244897	0.646596	-0.102483	0.190018	0.142145	-0.0913305	0.0160334	0.0891174	-0.0124214	-0.0102055	0.1305	-0.0524186	0.0458882	-0.214385	0.209692	0.210952	0.199796	-0.0847705	-0.178473	-0.231316	-0.0858857	-0.116324	-0.158996	0.0960175	-0.141105	0.143096	-0.149628	-0.128426	0.0360785	-0.245601	0.0631934	0.0368855	0.0623004	0.128685	-0.105482	0.133147	0.351746	-0.372088
ADGRL1	0.0438309	-0.0889343	0.0705516	0.0878013	-0.106143	-0.0927392	0.0372205	0.07583	-0.0082182	0.0727134	0.129232	0.0792657	0.525218	-0.258851	0.0667049	0.0857214	-0.00630365	-0.17041	-0.021131	0.0531446	0.191424	0.0176749	-0.01819	0.0579686	0.0191659	-0.02147	-0.0424145	-0.0603956	0.0172749	-0.0238222	-0.272971	-0.123912	0.211186	-0.00980395	-0.0371531	-0.34225	-0.220188	-0.199789	-0.0113776	0.217392	-0.0213049	-0.127253	0.0602736	0.330836	-0.111356	0.0307832	0.157633	-0.16413	-0.00703022
ADGRL2	-0.0945087	-0.164891	-0.134227	0.23845	-0.0322638	0.287179	-0.10103	-0.0136792	-0.118824	-0.120184	-0.282997	-0.0179314	-0.0115041	0.0873432	-0.0670749	-0.0993445	-0.178011	-0.234522	-0.0787535	-0.200056	-0.135162	0.18674	0.473752	-0.391799	-0.0442309	-0.0320223	0.161243	0.141147	-0.0453943	-0.161267	-0.0657504	0.054192	-0.231055	-0.196186	0.0168446	0.0241245	0.162255	0.0440791	0.0758841	0.226239	0.0168446	0.058444	-0.0320223	-0.0501696	0.0103217	-0.394473	0.0288279	-0.183376	-0.329871
ADGRL3	0.217907	-0.0633205	-0.137775	0.463701	-0.068398	-0.0757175	-0.137515	0.043656	-0.0424503	-0.0691444	-0.0693263	0.0567074	0.221911	-0.0256411	-0.0454305	0.0192007	-0.0900605	-0.0945896	0.41303	-0.147818	0.00599692	-0.0747384	0.0154326	0.090503	-0.0697237	0.0237429	0.776665	0.328255	-0.0541258	-0.0876906	-0.461776	-0.121945	0.142592	0.315896	0.497142	0.0395871	-0.216201	0.105483	-0.0196141	0.11695	-0.201289	0.104438	0.291243	0.0766859	0.262973	-0.0856951	0.172898	0.0695028	-0.0353426
ADGRV1	0.0624856	-0.0606307	-0.391078	0.14635	-0.36668	-0.0309688	-0.442789	-0.0636352	-0.181304	-0.160397	-0.0804468	-0.026532	0.229212	-0.116015	0.191946	-0.0942649	-0.146837	-0.103333	0.0976543	-0.178186	0.0372897	-0.0017734	0.0338532	-0.208202	-0.0612851	0.111305	0.114192	0.144995	-0.239536	-0.175121	-0.00523358	0.057588	-0.270294	-0.112857	0.00109543	-0.148069	-0.240818	-0.214544	-0.143158	0.116011	-0.087898	0.057806	-0.0463958	-0.0135578	0.122601	-0.258644	0.0286749	0.00109543	-0.0876594
ADH1A	0.0824246	0.161975	0.061534	0.415117	-0.109149	0.0175657	-0.52168	-0.238878	-0.346684	0.0431883	-0.180368	0.241585	0.123614	0.00319109	0.0588848	-0.0386886	0.00225245	0.298645	0.321602	-0.0155847	-0.0834659	-0.0794147	0.550047	-0.0569243	0.387503	0.206082	0.434968	0.168672	-0.108921	-0.29451	-0.188949	-0.269734	-0.429489	0.014186	0.0062889	-0.0221874	-0.0551073	-0.232753	-0.335013	-0.0435149	-0.298707	-0.0128252	0.0715049	-0.0196141	0.268425	-0.15407	0.0352871	-0.08376	-0.181714
ADH1B	0.148802	-0.0600627	-0.168973	0.0437986	-0.8319	-0.747834	-0.399909	-0.135536	-0.338171	-0.101868	-0.394334	0.332119	0.0543461	-0.189982	0.170672	0.00248853	-0.317927	0.253514	0.0413779	-0.236536	-0.200718	0.158331	0.228765	-0.0834986	0.0223164	0.0132448	0.0874424	0.303003	-0.133592	-0.429489	-0.294745	-0.154267	-0.311861	-0.000221034	-0.0670406	-0.396785	-0.0459525	-0.237777	-0.374014	-0.0558247	-0.546705	0.0973124	0.204194	-0.0950788	-0.0483694	-0.124489	0.136085	-0.0784601	-0.0754276
ADH4	-0.126294	-0.234229	-0.327953	-0.0934708	0.780067	0.759293	1.20893	0.990334	0.455027	1.10576	-0.563588	-0.269734	-0.0853624	-0.684688	-0.39335	-0.597544	-0.533286	-0.424818	-0.243007	-1.03721	0.0456495	0.41495	0.265632	0.417609	-0.0561367	-0.226594	-0.111992	-0.19093	0.686748	0.737193	0.422648	0.401675	0.650695	0.705479	0.480614	-0.163431	0.745285	0.436161	0.559235	0.704747	0.615696	-0.409534	-0.350488	-0.50502	-0.341059	-0.826426	-0.374246	-0.576918	-0.500891
ADH5	-0.122171	-0.0139562	0.21352	-0.0416554	0.128016	0.166202	-0.0550234	0.25216	0.0846454	-0.103842	0.0242587	-0.11667	-0.0436414	0.0922583	0.139883	-0.0528056	0.0745926	0.0330117	-0.143039	0.036189	0.109416	-0.045558	-0.15281	0.109338	-0.311513	-0.0512242	-0.145746	-0.262731	0.139539	0.121759	0.228299	-0.0482491	0.12998	-0.0986075	0.36721	0.229333	0.248423	0.132024	0.114834	0.275712	0.0593845	-0.300198	-0.00369191	0.115649	-0.219851	-0.0793095	0.315582	-0.00232321	-0.00733904
ADH6	-0.0644428	0.1728	-0.166441	0.100089	-0.221483	0.00606493	-0.0401231	-0.211672	-0.13818	-0.0565112	-0.0471839	-0.00302659	0.316582	-0.149915	0.149461	0.216134	-0.192594	0.0331193	0.192321	-0.16538	-0.120619	0.0592184	-0.0706349	-0.266418	-0.0437159	0.151978	0.0273264	-0.13742	-0.00247115	-0.124137	-0.318792	-0.0611914	-0.130929	-0.132338	0.0789161	-0.160042	-0.0918549	0.0204546	-0.460688	0.113952	-0.111785	0.0957471	0.114457	-0.0451264	-0.0437159	-0.340326	-0.0333608	0.0526299	-0.13472
ADH7	0.231855	-0.0594902	-0.0518267	0.000636988	-0.18602	-0.466227	-0.439913	-0.00337262	-0.269537	-0.0472544	0.0344101	0.130162	0.156561	0.0458598	0.384179	-0.131696	-0.0866264	0.333976	0.120844	-0.321895	-0.0593251	0.159767	0.260727	0.0550601	0.295785	0.416561	0.102387	0.190018	-0.0588865	-0.281569	-0.216101	-0.164447	-0.139565	0.102262	0.332495	-0.353467	-0.196475	-0.343708	-0.302758	-0.0428453	-0.257861	-0.00651091	-0.13013	-0.153407	-0.0659005	-0.170326	0.28009	-0.0844315	-0.291537
ADHFE1	-0.145595	0.0163647	0.138078	-0.115151	0.274861	0.153237	0.399283	0.394535	0.441817	0.273121	0.0700284	0.204472	-0.166686	-0.346383	-0.305721	0.0420075	0.140446	-0.131823	-0.165177	0.243555	0.129315	0.535874	-0.25996	0.121121	-0.108855	-0.253055	-0.232556	-0.307912	0.197514	0.198681	-0.0632303	-0.198081	0.113356	-0.246489	-0.294885	-0.533502	0.331221	0.180262	0.0591674	-0.268114	0.418162	-0.11507	-0.192807	-0.235288	0.138582	0.14582	-0.294436	-0.290366	0.0947414
ADI1	-0.246489	-0.403833	0.0505259	-0.166153	1.18989	1.24849	1.04738	1.11535	0.975439	0.853781	-0.873485	-0.35014	-0.382362	-0.549379	-0.543755	-0.712617	-0.754785	-0.537684	-0.378575	-0.766167	0.24522	0.158237	-0.0367206	0.360981	-0.562179	-0.189301	-0.227351	-0.387925	0.966954	0.730854	0.949342	0.523334	0.617192	1.15677	0.686748	0.740771	0.920951	0.966954	0.903394	0.593607	0.874857	-0.895309	-0.677924	-0.697813	-0.275364	-0.693999	-0.626498	-0.869607	-0.747834
ADIG	0.0360325	0.0840417	-0.154897	0.0498331	-0.420854	-0.233669	-0.263324	-0.143158	-0.0921875	-0.106933	-0.314337	-0.172699	-0.0541258	-0.252617	-0.052915	-0.2354	0.0934428	-0.0181218	0.0669465	-0.187737	0.0122574	0.0700627	-0.00882855	0.0336775	0.300796	0.0020175	0.177669	0.1728	-0.0474118	-0.496831	-0.154164	-0.00712936	-0.0838168	-0.0484258	0.388334	0.0551397	-0.00109785	0.0562316	0.0276023	-0.0574682	-0.144185	-0.124663	-0.0252521	0.00414573	-0.164983	-0.106279	0.0207027	-0.0381363	-0.132096
ADIPOQ	-0.0658652	0.0103527	-0.0177046	-0.029149	-0.027354	-0.0517932	0.0755976	-0.173866	-0.201733	0.434719	0.00198895	-0.0902884	-0.0396018	-0.0524491	-0.152064	-0.28257	-0.161585	-0.0485374	0.123525	-0.018668	-0.228785	-0.0223871	-0.119462	-0.136591	0.046173	-0.047504	0.14894	0.472722	-0.026475	0.068077	0.022669	0.27214	0.172188	-0.0870822	0.166086	-0.115151	0.0650696	0.0642671	0.0611181	-0.0553058	0.00631002	0.394535	0.285062	-0.230206	-0.0599101	-0.0215778	0.0165658	0.276415	-0.148229
ADIPOR1	0.969476	-0.465816	-1.42726	0.000413446	0.216265	0.481064	-0.0313362	-0.471333	-0.0430202	-0.386479	-0.169342	0.0456795	-0.00523358	-0.496632	-0.304003	-0.970731	-0.665263	-0.497333	-0.243336	-0.137306	-0.52759	-0.895309	-0.344108	-0.787961	0.669836	1.08827	0.775702	-0.116528	0.781121	0.274512	1.03913	0.0184032	0.243882	0.577562	1.16819	0.0717285	-0.0275394	0.426443	-0.52168	1.16819	0.254961	-0.160198	-0.605331	1.01524	0.411944	-0.760378	-0.208405	0.163995	-1.145
ADIPOR2	-0.227968	0.0309934	0.200934	-0.190697	0.0535637	-0.401397	-0.195831	-0.291689	0.13528	-0.55912	0.299499	0.412281	-0.104516	0.413425	-0.00647691	0.426061	0.579805	0.405129	-0.0929966	0.431641	0.0175199	0.230592	-0.444955	0.0964771	0.110171	-0.233621	-0.203363	-0.268991	-0.0363083	-0.251274	-0.127182	-0.531935	-0.203821	-1.32396	-0.318876	-0.15552	-0.566702	-0.228016	0.0176094	-0.737922	-0.00902687	-0.0625486	0.00189501	0.301205	0.343959	0.812339	0.518863	0.446344	0.4187
ADIRF	-0.00239813	0.0340962	-0.313588	0.031781	-0.0160291	-0.130734	0.016494	-0.0797077	-0.0520473	0.126249	-0.0575263	-0.0280891	0.139539	0.00319109	0.070967	0.204564	0.0625616	0.117089	0.35008	-0.0301531	-0.162104	-0.0428085	0.294117	0.122469	0.251602	0.118376	0.0456495	0.0325025	-0.146517	-0.0149261	-0.00942169	-0.0358552	-0.0754276	0.298	0.0734912	0.0980792	-0.291831	0.0768923	0.0505918	-0.0406969	0.0408064	-0.0349196	0.058406	0.0139714	0.0517705	-0.531397	-0.0286453	0.331645	-0.0102891
ADK	0.0219648	0.0138882	0.0244872	0.244897	0.00541997	-0.296255	-0.00983911	-0.0257247	0.00296184	0.0554343	-0.0499867	-0.158231	0.0641046	0.0488897	0.0238878	-0.0235157	0.0544234	0.168843	0.13598	0.0398909	0.0737801	-0.194509	0.181284	0.124809	0.0512934	0.00848003	-0.0274469	-0.0181218	-0.170205	0.0959676	-0.00594351	-0.285599	0.0420884	0.0607902	-0.079509	-0.129034	0.149761	-0.0687465	-0.0805463	0.0678584	-0.0553377	-0.12949	0.319885	-0.078985	-0.0633843	0.0376308	-0.140088	-0.126864	0.12166
ADM	-0.497771	-0.780426	-0.39692	-0.968141	0.0553672	-2.05381	-0.139602	-1.23903	-0.0905114	0.176081	1.0319	-0.666993	-0.497333	-0.00850275	-1.11616	0.265069	-0.318315	-0.468165	-0.56181	-0.688881	-1.50416	-0.523671	-0.530228	-1.47651	0.349136	-0.105211	-0.392093	1.23412	0.157373	0.278963	-0.930721	0.655569	-0.385614	0.0841666	-0.462806	0.924467	-0.947734	0.192823	-0.0938664	-0.110092	0.00596921	0.651326	0.43369	0.646596	-0.497104	0.254175	1.24849	0.990334	-0.00215253
ADNP	-0.302036	-0.283064	0.111848	-0.370298	0.281644	0.355382	0.308977	0.276825	0.322181	0.230296	0.24113	-0.165217	-0.279758	-0.127794	-0.387647	-0.38873	-0.22718	0.284003	-0.331603	0.190954	0.293854	0.395756	0.153609	0.282088	-0.0993082	-0.305072	-0.281214	-0.390708	0.18794	0.254261	0.014186	0.180989	-0.241064	-0.123207	-0.175121	0.191011	0.338327	0.192064	0.190469	-0.0146165	0.318013	-0.193708	0.337386	-0.435052	-0.327953	0.138634	-0.490889	-0.299124	0.26276
ADNP2	-0.172477	-0.190468	0.150571	-0.252045	0.0794468	0.141474	0.108477	0.151326	0.304444	-0.310462	0.393871	-0.202372	-0.134857	-0.0532161	-0.145081	0.0803999	0.131143	-0.249957	-0.159997	0.403423	0.46615	-0.309865	-0.210077	0.151698	-0.23047	-0.221597	-0.356815	-0.260645	0.0761039	0.120463	0.0634876	-0.290445	0.022634	-0.0369407	-0.382362	0.068521	-0.161305	-0.125057	0.219211	-0.279379	0.271664	-0.063975	0.250914	-0.306224	-0.219456	0.233265	0.112353	-0.182143	0.359041
ADO	-0.399186	-0.248339	0.15207	-0.357377	0.273734	0.234061	0.374655	0.461635	0.380746	0.308409	0.0723583	-0.23309	-0.383799	0.00319109	-0.324242	0.141474	0.261239	0.111943	-0.576918	0.20589	0.499167	0.281904	-0.424818	0.0534074	-0.445477	-0.682632	-0.589169	-0.650711	-0.313029	0.318013	0.15666	-0.213155	0.647281	0.106603	-0.668221	-0.00986361	0.371596	0.120933	0.349534	-0.0945767	0.335685	0.234712	-0.0587517	-0.373238	-0.186995	0.209923	-0.284204	-0.657809	0.208096
ADORA1	0.160591	0.00623078	-0.291537	0.0412967	-0.121442	-0.326862	-0.128097	-0.29961	-0.0881717	0.012063	-0.148027	0.022525	0.0368855	-0.111253	0.0953335	-0.0569505	-0.00703022	0.115261	0.0867905	-0.393637	-0.0476017	-0.0885884	-0.0193353	-0.117483	0.0152974	0.134855	0.0632917	0.219211	-0.0221326	-0.128128	-0.0455269	-0.166276	0.0243722	0.0167746	-0.00617914	-0.114581	-0.166237	-0.0661063	-0.35816	0.0755016	-0.296425	-0.043419	0.0573864	0.12653	0.205736	-0.103753	0.00938638	0.0291182	-0.227144
ADORA2A	-0.201078	0.39653	0.352546	-0.140217	0.164308	0.00382777	0.202494	0.138901	-0.066436	-0.421481	1.19411	0.623373	0.0945517	0.306476	1.03669	0.76584	0.482776	0.350965	-0.0588865	0.295869	0.186094	-0.131031	0.232408	0.428628	-0.0970898	-0.223952	-0.452442	0.63617	0.198487	-0.939216	-0.0981531	-0.569822	-0.00563563	0.289904	-0.505234	-0.645731	-0.720829	0.00633437	0.0489314	0.20137	-0.132959	-0.346158	-0.375906	0.567304	-0.123706	0.301665	0.52805	1.23412	0.672282
ADORA2B	-0.0915318	-0.0799535	0.00554672	-0.0539749	-0.0187558	-0.0257558	0.0193307	-0.0597067	0.0660165	-0.152568	0.106879	-0.0673517	-0.15743	0.0700627	0.370077	-0.113995	0.126565	-0.178011	0.0174879	0.0817346	-0.194194	-0.289508	-0.0183595	-0.259812	-0.133022	-0.0429208	-0.106007	-0.179459	-0.401672	-0.326191	-0.0172289	-0.248281	-0.0918793	-0.199218	0.0451847	0.167587	0.253005	-0.444955	-0.731614	0.0277101	-0.0979051	-0.281873	-0.154612	-0.139113	0.404616	0.0488897	-0.288803	-0.061317	0.095716
ADORA3	0.0200003	-0.191661	0.149665	-0.111725	0.265155	0.082135	0.403772	0.0956289	0.029898	-0.206873	-0.114226	-0.0848897	-0.0768691	0.403772	-0.271117	0.185534	0.066052	-0.0945896	0.207332	-0.0254085	-0.0259633	0.165811	-0.155844	0.187085	0.149713	-0.219339	0.0547889	-0.233432	0.359451	0.0989014	0.373725	-0.280586	-0.525931	-0.0530043	0.389611	0.0530026	0.15564	0.331423	0.15938	-0.0890303	0.0986881	0.0962372	-0.205279	0.448336	-0.137775	0.00900348	-0.397702	-0.216886	0.069977
ADPGK	-0.339159	-0.328311	0.335685	-0.364875	0.226082	0.197069	0.134351	0.0239175	0.208026	-0.0887132	0.225864	-0.331202	-0.482033	0.529911	-0.215492	0.56685	0.481995	0.306849	-0.205028	0.226298	0.17352	0.454556	-0.401239	0.0384821	-0.159384	-0.376037	-0.376892	-0.167615	0.0926604	0.072984	-0.0969655	0.048233	-0.417544	-0.316628	-0.291986	0.233018	0.290817	-0.253055	0.136481	-0.895309	0.171182	-0.136549	0.301296	-0.0126736	-0.254776	0.333626	-0.346594	0.419625	0.137363
ADPRH	-0.0210071	-0.170651	-0.571516	0.00407814	0.0328758	0.030486	0.0490346	-0.0473609	-0.0657504	0.0334489	-0.369524	-0.019183	-0.0649551	0.0258058	-0.0675445	-0.211516	-0.159453	0.0968264	-0.0520036	0.0263198	-0.11708	-0.114725	-0.167535	-0.0823104	-0.187468	0.215245	-0.0939041	-0.0480776	0.26266	-0.119396	0.425838	0.311743	0.146302	-0.214797	0.64497	0.241037	0.00616771	0.0781798	0.0859549	-0.0334947	0.0226002	-0.0766013	-0.166562	0.116435	0.316684	-0.10181	-0.00340589	0.114712	-0.252746
ADPRHL1	0.227869	0.0981494	0.00472374	0.121171	-0.134521	-0.076422	-0.204913	0.0166266	-0.0516635	0.0227057	-0.120506	0.138968	0.204149	-0.146017	0.0726028	-0.0346735	-0.234229	0.074843	0.149402	-0.046488	-0.0491805	-0.0882353	0.0818563	-0.181714	-0.0269305	0.0968264	0.144798	0.149402	-0.0883915	-0.036838	-0.0681537	0.0417899	-0.0918201	0.00729469	-0.0217623	-0.185274	6.50648e-05	-0.0505007	-0.213075	0.141147	-0.126611	-0.0656333	-0.11392	-0.0212839	0.209854	-0.0731887	-0.00935626	-0.192276	-0.0850407
ADPRHL2	-0.130635	-0.139904	0.146899	-0.208405	-0.0412983	0.222968	0.0486625	-0.128036	0.166389	-0.423029	-0.00675258	-0.164054	-0.22286	0.402889	-0.0716183	0.144995	0.246323	-0.0945896	-0.188727	0.284567	0.131282	-0.104954	-0.322715	0.0777567	-0.0435149	-0.225609	-0.371771	-0.565693	0.0618225	0.0385244	0.324083	-0.13666	0.230667	-0.40908	-0.447843	-0.2045	0.0610728	0.215304	0.204982	-0.194369	0.288047	0.103459	-0.177735	-0.0871845	-0.154357	0.394874	-0.0309119	-0.32231	0.231644
ADPRM	-0.312937	-0.389402	0.294358	-0.464154	0.121446	-0.00785902	0.0778882	0.282173	0.0218917	0.0173939	0.29888	-0.0545387	-0.323259	0.0829323	0.35021	1.17757	0.424475	0.131833	-0.329778	0.213802	0.447507	0.0592184	0.592173	0.217845	-0.64173	-0.285153	-0.357157	-0.172649	-0.455949	0.0723583	0.174992	-0.222227	0.201857	-0.0556318	-0.408762	-0.544335	-0.507183	-0.19765	0.207069	-0.29735	0.087677	0.734075	0.821303	0.365248	-0.281214	0.313792	0.0158469	0.270235	0.190362
ADRA1A	0.0728326	-0.0378807	-0.101064	0.140582	-0.0705479	-0.0581222	-0.120355	-0.0575606	-0.177687	-0.133696	-0.0677372	-0.0535439	0.0840417	-0.0358287	0.0443267	-0.134256	-0.185665	-0.0306957	0.0247946	-0.223799	-0.00773292	-0.127077	0.0205542	-0.128956	-0.0387467	0.046173	0.0771668	0.0439363	-0.103513	-0.145635	-0.0882654	-0.0282384	0.00411257	-0.0467953	0.186864	-0.11626	-0.0534062	-0.0444873	-0.221121	-0.0192405	-0.237708	0.00228623	0.0653961	0.0897831	-0.0443632	-0.0745084	0.0427392	0.106779	-0.163646
ADRA1B	0.150092	-0.116087	-0.074019	0.154929	-0.565693	-0.3173	-0.867985	-0.0993263	-0.732534	-0.454513	-0.386126	0.376325	0.125644	0.00319109	0.633388	-0.0124214	-0.0504642	0.0307141	0.455027	-0.250027	-0.165894	-0.12823	-0.110735	-0.442613	-0.0658132	0.0289318	0.613183	0.0513677	-0.268173	-0.798253	-0.36658	-0.0826948	-0.124869	0.134621	0.0291182	-0.484316	-0.384875	-0.333731	-0.466646	-0.0770612	-1.04102	-0.000774189	-0.0868254	0.314657	-0.0256411	-0.49885	-0.0350304	0.0287118	-0.577607
ADRA1D	-0.15942	-0.344729	0.0398072	-0.130767	-0.00331075	-0.355093	0.0650273	-0.132474	-0.0457887	-0.0874919	-0.26447	-0.106279	-0.185717	-0.234455	-0.280936	-0.242926	-0.256152	-0.061508	-0.10222	0.0742742	-0.604774	-0.096387	-0.35751	-0.246757	0.0266719	-0.179423	-0.152271	0.152962	0.0710865	0.162096	-0.229496	0.315375	0.0778424	-0.0760709	-0.177878	0.12199	-0.121986	0.233347	0.105019	-0.128718	0.0771296	0.486095	0.430004	-0.0918201	-0.189933	0.35682	0.345257	0.211186	0.0243356
ADRA2A	0.083322	-0.164891	-0.401104	-0.0646398	0.0372205	0.214585	0.178866	0.143191	0.0689059	0.454556	-0.522845	-0.258315	0.10618	-0.103462	-0.0150657	-0.247064	-0.386255	-0.449492	-0.0947745	-0.507452	-0.182284	0.031418	-0.0678967	-0.513577	-0.197335	-0.0633596	-0.0763028	-0.139235	0.315229	0.208862	0.234145	0.105753	0.134757	-0.0650469	0.53485	0.0402994	0.301205	0.283744	0.0441558	0.404799	0.0621194	-0.294372	-0.0609748	0.342587	-0.241865	-0.251375	-0.158996	-0.179832	-0.384875
ADRA2B	-0.0480776	-0.232042	-0.115775	-0.00952865	0.0487024	0.101996	-0.012005	0.107048	0.0204546	0.224244	-0.367652	-0.199132	-0.141705	-0.367437	0.490852	0.0529597	-0.316178	0.0716447	-0.0446197	0.00759191	-0.607052	-0.181012	-0.0988181	-0.0906359	-0.155609	-0.0478511	-0.00243287	-0.105831	0.0614601	-0.109397	0.256661	0.165759	-0.191583	-0.0228649	-0.142645	0.167744	0.060578	0.145919	-0.111785	-0.0753927	-0.0403644	0.145963	-0.119772	-0.11247	-0.130767	-0.047571	0.0587968	-0.0720854	-0.175806
ADRA2C	-0.0355383	-0.442125	-1.12303	-0.121442	0.0181151	0.524546	0.28364	-0.0196743	-0.846526	0.468465	-0.0969035	0.888949	0.794001	-0.380471	0.0164274	-0.511495	-0.649558	-0.5251	-0.242792	-1.35447	-0.805735	-0.684688	-0.1818	-0.476896	0.208317	0.733371	0.969476	0.0380645	1.25346	0.587941	0.651326	0.367357	-0.0756396	0.663657	1.02324	0.321728	0.817671	0.167289	0.321602	0.868946	0.123661	-0.0145874	-0.0430585	0.422008	-0.228184	-0.840671	-0.0774161	-0.628804	-1.15789
ADRB1	0.0647707	-0.0140119	-0.100535	0.125689	-0.196347	0.0746269	-0.608403	-0.222706	-0.0884997	-0.149553	-0.310619	-0.0853333	0.0486054	-0.140661	-0.0732169	-0.118416	-0.142077	0.136326	-0.0028904	-0.251627	-0.0930319	0.131591	0.203862	-0.152499	0.358133	-0.031838	0.13711	0.031034	-0.0523548	-0.160198	0.0980395	-0.0726058	0.0103681	-0.0552451	-0.0629155	-0.0401231	0.204564	-0.179599	-0.0717949	0.0455123	-0.256152	-0.012005	-0.13013	0.146156	0.0672142	-0.523941	0.0567074	0.110971	-0.136108
ADRB2	-0.72709	-0.0814166	0.378106	-0.643383	0.296166	0.204633	0.461635	0.371315	0.320852	-0.322715	-0.15407	-0.345825	-0.294885	0.0688079	-0.410296	0.289249	0.478662	-0.519154	-0.377385	0.428014	0.176322	0.314463	-0.73722	-0.620388	0.00253391	-0.723366	-1.31101	-0.983563	0.174184	0.228129	-0.520276	0.048233	0.200392	-0.0260909	-1.47651	0.00308604	0.14997	0.13528	0.203264	-0.511776	0.317652	0.92585	-0.00205931	-0.34011	-0.158888	0.398799	-0.612217	-0.545691	0.0807412
ADRB3	0.0368535	-0.0935661	-0.30431	0.0827734	-0.152312	-0.233142	-0.0167833	-0.00838235	-0.320763	-0.148186	-0.32122	0.247428	-0.118382	0.0884387	-0.158768	-0.163278	-0.395756	-0.070606	-0.064277	-0.251933	-0.52313	-0.235642	-0.165141	-0.440516	0.154783	-0.0107703	0.0509785	-0.121945	-0.465589	-0.0757856	-0.200257	-0.232623	-0.214687	-0.165936	-0.026389	-0.0572761	-0.0532475	-0.056407	-0.481114	0.0264693	-0.179832	-0.093538	-0.0824193	0.132024	-0.0340439	-0.214131	-0.0866875	-0.0237251	-0.0802152
ADRM1	-0.108006	0.619892	0.202438	-0.101163	0.344215	0.200797	0.185866	0.0851393	0.323078	-0.406801	0.300695	0.0262823	-0.0386617	0.181485	-0.182872	-0.045558	0.137714	-0.626498	-0.245849	0.445048	0.10163	-0.374617	-0.2026	0.26276	0.644373	-0.120222	-0.236216	-0.517785	0.304659	0.0334489	0.369134	-0.406607	0.316424	-0.280936	-0.0460513	-0.047537	-0.19804	0.469281	0.0544512	0.249837	0.343959	-0.786822	-0.864655	-0.0198511	0.270669	0.293934	-0.255654	-0.216051	0.392441
ADSL	-0.395504	-0.0190613	0.56949	-0.256355	0.118655	0.0441197	0.0594835	0.0757198	0.154972	-0.21515	0.734075	-0.0394506	-0.211234	0.888949	0.834754	1.14999	0.665997	1.20893	-0.0715421	0.471019	0.443909	0.245702	0.180852	0.427035	-0.413997	-0.653051	-0.35816	0.0203405	-0.340545	0.0173939	-0.411744	-0.289429	-0.406607	-0.460255	-0.646316	-0.293506	-0.00222694	-1.05753	0.237033	-0.652392	-0.0658652	0.497698	0.770844	-0.193198	0.0595577	0.310849	-0.181438	0.464496	0.428446
ADSS	-0.492824	-0.603906	0.156779	-0.599069	0.245856	-0.0603956	0.0187156	0.0887991	0.302062	-0.389015	0.298645	-0.40606	-0.399359	0.206082	-0.251557	0.152518	0.169588	-0.361553	-0.442982	0.340905	0.333626	-0.178313	-0.337157	0.244961	0.147862	-0.468165	-0.493878	-0.662368	0.164897	0.387503	0.275625	0.137363	-0.00212384	-0.257372	-0.439717	-0.266139	0.198008	0.131246	0.28854	-0.166352	0.316095	0.0604431	0.598358	-0.293189	0.317115	0.429657	-0.282074	-0.420991	0.326891
ADSSL1	0.280179	0.117987	0.0310654	0.145701	-0.0390482	-0.0904182	-0.102483	-0.116803	-0.100964	-0.126864	-0.0152873	0.139539	0.0733602	-0.157474	0.145873	0.0145021	0.00965656	0.0384441	0.201312	-0.0589574	0.035357	0.0236025	-0.0590174	0.0270382	0.161975	0.12241	0.115649	0.0395871	-0.00215253	-0.0604934	-0.0403644	-0.107299	-0.0124848	0.0611537	-0.0343523	-0.0184986	-0.00125969	-0.0387186	-0.0833606	-0.0137358	-0.0429498	0.00417446	-0.0916507	-0.035734	0.126827	-0.0543754	0.0531143	0.0366698	-0.00508678
ADTRP	-0.109557	0.40084	0.137254	-0.233308	-0.0401231	0.26257	-0.974165	0.390032	0.130116	0.0697799	0.481995	0.657382	0.42412	-0.03429	1.103	0.497392	-0.017461	0.418515	1.37152	0.700318	-0.306737	0.785034	1.66828	1.00982	-0.413398	-0.129301	-0.194685	-0.224746	-0.566056	0.0419429	0.265155	-0.63903	0.407997	0.589628	-0.366157	-0.579582	-0.754785	-0.953597	0.164795	-0.444071	-0.00138357	0.508631	0.840275	0.636704	-0.41074	0.088491	0.0111456	-0.274888	0.338184
AEBP1	0.326085	0.0473544	-0.0373787	0.069977	-0.0487045	0.0531909	-0.15527	0.215112	0.0898981	-0.0521491	-0.0729151	-0.0721203	0.115594	-0.427323	0.00378926	0.156207	-0.1058	0.179832	-0.0416554	0.0692894	0.077803	-0.105738	0.279269	0.287637	0.0615656	0.0467943	0.135669	-0.0775642	-0.0220111	0.0944553	0.052843	-0.121302	0.395059	0.0439711	0.133615	-0.117021	-0.16749	-0.0715421	0.0179393	0.253914	-0.0207856	-0.0929415	-0.302036	0.124004	-0.0256952	0.0415759	0.258416	0.0702637	0.080191
AEBP2	-0.156857	-0.356259	0.0996206	-0.0356654	0.150286	0.0589713	0.0633382	0.151282	0.138243	-0.300684	0.163815	0.11343	-0.156629	-0.134038	0.00455665	0.187692	0.133713	-0.00730889	-0.194268	0.12166	0.189641	-0.206775	-0.194153	0.122511	-0.34508	-0.110874	-0.16461	-0.0991553	-0.0487954	0.234712	0.151611	0.267894	0.626728	-0.126788	-0.24049	0.0554006	0.108847	0.127139	0.0438552	0.260639	0.175268	0.175693	0.138078	-0.251216	-0.197039	0.197202	-0.136304	-0.252155	0.1283
AEN	-0.337052	-0.180892	0.330596	-0.323324	0.262181	0.289341	0.2733	0.249371	0.250914	0.257535	0.465059	-0.217778	-0.128065	0.339006	0.179437	0.382395	0.599136	0.528962	-0.203771	0.345257	0.442251	0.0592184	0.985574	0.637168	-0.0814451	-0.288803	-0.199313	-0.362867	-0.123573	0.0879223	-0.286224	-0.448622	-0.00171037	-0.705696	-0.347324	-0.22298	0.319356	-0.669021	0.308216	-0.451286	0.144695	0.273996	0.243925	-0.00703022	-0.633545	0.324811	-0.112857	-0.291101	0.258147
AES	-0.104179	1.16819	0.508315	-0.0698593	0.235802	0.129519	0.193978	0.318405	0.138874	-0.325894	0.443098	0.425012	-0.00551242	0.249916	0.40911	0.373609	0.316887	-0.319628	-0.115558	0.506907	0.303879	0.0202782	0.388198	0.482987	0.0466753	-0.111624	-0.481811	-0.538644	-0.287043	-0.360985	0.197852	-0.811135	0.452089	-0.587918	-0.495359	-0.947734	-0.103608	0.227869	-0.074019	0.352821	0.173025	-0.544633	-0.61126	0.104752	0.0393532	0.325487	-0.331603	-0.321596	0.811274
AFAP1	0.0525911	-0.0399852	-0.208258	-0.0404476	-0.269875	-0.188987	-0.150881	-0.116941	-0.329216	0.209165	0.0668282	0.491919	0.09945	-0.162821	0.0594835	-0.157852	0.0577729	-0.0132447	0.0480302	-0.26866	-0.416417	0.195341	0.191898	0.243723	-0.0081594	-0.0934708	-0.00834646	0.0988655	0.0812468	-0.214642	-0.053503	-0.131137	-0.252617	-0.168522	0.0343384	0.0233317	-0.575928	-0.123084	0.0383272	-0.0854641	-0.471762	-0.133495	-0.0746638	-0.17653	-0.195546	-0.169226	0.377755	-0.0208123	-0.289105
AFAP1L1	0.30238	-0.00665991	-0.0773501	0.377755	-0.200718	-0.352099	-0.522845	-0.148069	-0.62596	-0.0995525	0.155917	0.390975	0.645525	-0.0496241	0.316424	0.228923	-0.0719437	0.409467	0.518562	-0.243121	-0.00665991	-0.260707	0.504222	0.00296184	-0.242864	0.705479	0.389096	0.309879	-0.042889	-0.277086	-0.189933	0.0793565	-0.258249	-0.16967	0.247695	-0.122376	-0.217445	-0.168862	-0.315537	-0.154824	-0.544983	0.190528	0.297612	0.0853847	-0.141756	-0.139113	0.057588	0.32333	-0.226141
AFAP1L2	-0.0750463	-0.22298	-0.0995829	0.0361464	-0.0127946	-0.0582471	-0.0223871	0.0529226	-0.0064497	-0.148877	0.102422	0.215615	0.0687317	-0.180413	0.353123	-0.104478	0.126421	0.0593038	0.163187	0.140815	0.00375581	-0.213155	-0.130282	0.0656087	-0.29062	-0.0831406	0.0127848	-0.162015	-0.0866264	-0.142044	-0.0918201	0.0846855	0.0355854	0.412281	0.141242	-0.299048	-0.262666	-0.303456	-0.067166	0.0340746	-0.212257	0.438209	0.0652894	0.177903	-0.157565	0.0722777	0.186215	-0.0998291	0.0445952
AFF1	-0.194685	-0.222501	0.191604	-0.182951	0.0204263	-0.230026	0.123026	-0.157606	0.169428	0.290817	0.308409	-0.414313	-0.232383	-0.0484258	-0.449131	-0.0677057	0.171611	0.734075	-0.217964	0.0698598	0.047965	0.196718	-0.341059	0.197719	-0.0592518	-0.302578	-0.184701	-0.155101	0.425838	0.292749	-0.480158	0.376179	-0.771259	-0.358872	-0.239766	0.479275	0.218282	-0.016814	0.108379	-0.462215	0.186596	0.174627	0.238722	-0.288877	-0.42997	0.320187	-0.326682	-0.238759	0.225787
AFF2	0.399104	0.151698	-0.039023	0.356717	-0.0180258	-0.119315	-0.0801513	-0.238827	-0.0746311	-0.0480414	-0.220736	0.0325437	0.253059	0.0253474	0.0724903	-0.0155847	0.0137523	0.0087096	0.165172	-0.0364338	-0.289508	-0.0519087	0.00280714	-0.200407	0.177669	0.390352	0.432214	0.152813	0.0567906	0.0998338	-0.425781	-0.232138	-0.0330629	0.287179	0.210757	-0.163115	0.0841232	0.0431214	-0.0137962	0.250296	-0.00844226	0.039995	0.0181486	-0.0105485	-0.0837908	-0.125711	-0.193578	0.000537573	-0.173252
AFF3	-0.0836484	-0.241009	0.136034	-0.0237251	0.284746	-0.118702	0.020583	0.272446	0.35008	0.0863199	0.0237429	-0.109874	-0.175899	0.247351	-0.202321	0.0446301	-0.0839432	0.0623413	-0.124988	0.108423	0.275234	0.265537	0.252566	0.107517	-0.0787161	-0.138105	-0.0782471	-0.0211866	-0.129674	0.258416	-0.0490588	-0.137193	0.445644	0.368986	0.034858	0.0711629	0.160786	0.0339017	0.0701392	0.185484	-0.0602724	-0.211328	-0.0138724	-0.0798674	-0.221389	0.0303859	-0.155766	-0.314787	0.230153
AFF4	-0.219652	-0.110735	0.2629	-0.250348	0.0759498	0.499167	0.29853	0.292653	0.1702	0.178501	0.420886	-0.134627	-0.33581	0.194906	-0.220926	0.275234	0.0134579	-0.0144423	-0.117324	0.0444071	0.294766	-0.0543182	-0.30942	0.1283	-0.563995	-0.267673	-0.185109	-0.507452	0.371315	0.319569	0.16312	-0.130361	-0.544335	-0.442982	-0.117324	0.579805	0.273563	0.116485	0.28002	-0.370298	0.159323	-0.61126	-0.308615	0.0902637	-0.472995	0.214146	-0.408934	-0.358669	0.087677
AFG3L1P	0.0565657	0.05522	0.0381926	0.0793988	-0.117435	0.0300602	-0.224379	0.0565957	-0.274255	0.0591211	-0.17451	0.158856	-0.071091	-0.142675	0.0108908	-0.145833	-0.0939356	-0.109835	0.0511657	-0.136186	-0.113101	-0.155736	0.0514007	0.0295075	-0.214288	0.0856763	0.00949366	0.138781	-0.0109861	-0.060143	-0.2163	-0.135824	0.125316	0.193838	0.0232044	-0.0688359	-0.0384151	-0.020157	-0.043094	0.115868	-0.269459	-0.0154651	-0.0211597	0.0296252	-0.138959	-0.0335601	-0.0883592	0.102798	-0.119596
AFG3L2	-0.0901865	-0.0970651	0.239984	-0.10472	0.104883	0.13592	0.122469	0.152851	0.290508	-0.505774	0.375256	-0.140292	-0.117125	0.320396	0.16027	0.282239	0.518863	0.201985	-0.248991	0.304659	0.510153	-0.559436	-0.393089	0.151698	-0.0376045	-0.363853	-0.156224	-0.273952	0.00528126	0.210524	0.105483	-0.374919	0.041068	-0.415355	-0.138214	-0.0797398	0.20665	-0.314242	0.0713473	-0.584386	0.0479251	-0.309533	-0.0363991	0.325608	-0.193784	0.334242	-0.0932945	-0.143007	0.340663
AFM	0.283356	0.275625	-0.247187	0.152518	-0.0658132	0.0820644	-0.311604	-0.0981921	-0.348099	0.167348	-0.311861	-0.0977223	0.0864132	-0.0857218	0.161531	0.0376636	-0.159125	-0.0945896	0.901878	-0.198183	-0.0929966	-0.0168768	0.18049	0.0165658	0.189712	0.0307141	-0.0449724	0.227578	0.0932222	-0.278655	-0.0835547	-0.0259276	-0.366371	0.334757	0.0892373	0.139201	-0.160089	-0.12441	-0.698517	0.0327823	-0.431537	-0.0975055	-0.0548418	-0.252929	-0.119707	-0.116528	0.0387335	-0.158439	-0.0437673
AFMID	1.51294	-0.374617	0.364713	0.128533	-0.00381558	0.289416	-0.0169052	0.0891597	0.104752	0.311383	0.285062	-0.199639	0.459989	-0.0677057	0.792831	0.0290436	-0.0662033	-0.170538	1.37904	-0.00725246	0.22602	-0.288731	0.795152	0.0191659	0.236239	0.588356	0.189759	-0.224746	0.548951	0.479543	0.465287	-0.0102638	0.836249	0.901878	0.711793	1.15318	0.478187	0.18674	-0.00933047	-0.226414	-0.0930319	-0.432155	-0.317927	-0.380717	-0.231978	-0.779433	-0.41628	-0.442789	-0.000993619
AFP	0.00152959	0.14635	-0.00684218	0.383857	-0.020069	0.00578551	-0.106183	-0.0237565	0.00541997	-0.0781483	-0.145903	-0.199789	0.0624856	-0.101441	0.360981	0.00248853	0.0932808	-0.124945	0.632728	-0.0105801	0.0260838	0.156285	0.207191	0.046641	0.186215	0.0348911	0.321376	0.136581	0.0417173	-0.105211	-0.201937	0.0316829	0.149051	-0.0706349	0.108477	0.160786	0.15018	-0.0133823	-0.136333	0.0955331	-0.300286	0.265713	-0.199509	0.0705516	0.118703	-0.14692	0.0390023	0.196463	-0.121516
AFTPH	-0.142269	-0.424213	-0.367207	-0.161662	0.454815	0.380471	0.227578	0.0515885	0.222768	0.325741	0.1042	-0.259422	-0.250629	-0.367113	-0.337052	-0.462015	-0.408584	-0.208202	-0.384986	0.00299515	0.0830195	-0.313843	-0.316447	0.0766409	-0.0632	-0.171712	-0.20552	-0.215492	0.656896	0.372599	0.488809	0.339006	0.147522	0.0357038	0.145443	0.367752	0.352009	0.400633	0.245303	0.41945	0.341924	-0.4473	-0.451851	0.046173	-0.140625	0.0774285	0.10708	-0.0451264	0.0377971
AGA	-0.290132	-0.344108	0.234576	-0.253457	0.157852	-0.729729	0.289046	0.267027	0.293147	-0.201461	0.174947	-0.384421	-0.347324	-0.201461	-0.0698	0.245956	0.163615	-0.339915	-0.273542	0.328158	0.35482	-0.260363	-0.276564	0.266339	-0.141705	-0.233788	-0.242657	-0.0236307	-0.918871	0.115913	0.278853	-0.154034	0.352406	0.0151075	-0.36184	0.25914	-0.11626	0.090901	0.244119	-0.1574	0.29853	0.432643	-0.236563	-0.391799	0.316191	0.242958	-0.4632	0.291978	0.199796
AGAP1	0.077459	0.249916	0.0704772	0.0450094	-0.0844573	0.125975	0.0683973	-0.176164	0.0265001	-0.0385596	-0.0857885	0.0826023	0.162204	-0.110675	0.0323138	-0.172791	0.0339712	-0.148546	0.00784444	-0.0376369	-0.0320844	-0.00212384	-0.0249861	-0.216692	0.109658	-0.0499572	-0.00250058	0.00657799	-0.0746986	-0.0142555	-0.0910296	0.065904	0.0209553	0.10588	-0.0530898	-0.259762	0.0152629	-0.0718553	-0.0229875	0.0391639	0.0749216	-0.0279927	-0.184253	-0.167895	-0.180368	-0.0184464	-0.0174261	-0.270456	0.00179486
AGAP2	0.068841	-0.0320505	-0.225609	0.0735677	-0.124287	0.0725673	0.0639979	0.227263	-0.0999289	0.273213	-0.0749798	0.273121	-0.143078	0.14532	-0.000380429	-0.0175586	-0.0932628	-0.189714	-0.00433703	-0.321674	0.0062889	-0.0251937	-0.0423474	0.0441979	-0.16985	0.392942	-0.0755889	0.153854	-0.229012	-0.272741	0.0303483	0.11975	-0.0298246	-0.122551	-0.133395	-0.0687735	0.175019	0.17795	0.0509059	-0.00728192	-0.0265631	-0.143478	0.325608	-0.104847	-0.000412847	-0.0755889	0.161115	-0.232042	-0.0533732
AGAP3	-0.0528905	0.047965	0.173229	0.0579686	-0.00853822	-0.197698	-0.133563	-0.15773	-0.00359521	-0.133053	0.118244	-0.0450968	0.148802	0.121845	-0.00853822	0.0168732	0.251423	-0.141793	-0.0449079	0.0820644	0.0551397	-0.317636	-0.171376	0.183348	0.218212	-0.0228067	0.106929	-0.0228946	-0.0463334	-0.203029	0.0332852	-0.144267	-0.0509077	-0.0614354	0.0145021	0.0221312	-0.0209361	-0.0249585	-0.286224	0.120697	-0.0714025	-0.032533	-0.203771	-0.0193705	0.350844	0.048357	-0.0757532	0.140767	0.0763939
AGAP4	-0.129798	0.233416	-0.276353	-0.0689837	0.0469435	0.0406256	0.0435923	0.119483	-0.544051	0.394709	-0.330745	-0.0563768	-0.100301	-0.202916	-0.200257	-0.267673	-0.107966	-0.026389	-0.0912581	-0.0740556	0.116133	0.0592184	-0.0148887	0.355072	-0.150112	-0.0587256	-0.0384766	-0.0552451	0.191835	-0.0837908	-0.00917463	0.0780992	-0.1468	-0.130461	-0.0952887	-0.318414	0.282991	0.176081	0.0857617	0.172123	0.121344	-0.362867	0.0379799	-0.206521	-0.15067	-0.081773	-0.27131	-0.233034	-0.156011
AGAP6	-0.635526	-0.336701	0.516054	-0.822024	0.336989	0.0488289	0.266271	0.28653	0.236801	0.160044	0.12447	-0.293033	-0.413997	0.471019	-0.273032	0.56363	0.707006	0.941486	-0.16134	0.303509	0.12653	0.652849	-0.304495	0.467371	-0.320763	-0.272588	-0.344729	0.022283	0.0997502	-3.56943e-06	0.107115	0.195341	-0.537393	-0.404237	-0.420991	-0.560135	0.564009	0.0711629	0.286831	-0.275833	0.496157	0.827523	1.39628	-0.260397	-0.409534	0.417107	-0.321674	0.463953	0.375705
AGBL1	0.00103663	0.00692549	-0.213605	0.319569	-0.208833	-0.0521491	-0.300198	-0.0670118	-0.103462	0.0157838	-0.315172	0.0798576	0.0285346	0.133713	0.242201	0.144649	-0.165743	-0.00161223	0.249706	-0.148877	-0.273542	-0.231833	-0.00591851	0.081078	-0.141705	0.0282121	0.23866	0.18276	-0.00430536	-0.398615	-0.329871	-0.0946025	0.0738932	0.0963785	0.063968	-0.139757	-0.086858	-0.231704	-0.142426	-0.110244	-0.183605	-0.0881717	0.359868	-0.0180591	0.0415118	-0.0897825	0.216062	-0.0801815	-0.370298
AGBL2	0.411944	-0.04348	0.0580223	0.562427	-0.443672	-0.334359	-0.103264	0.268425	-0.0708873	-0.0824804	-0.043447	-0.10148	0.404799	0.0712663	0.116854	-0.115699	-0.076422	0.296591	0.0818563	-0.123798	-0.394763	-0.0336306	0.0406675	-0.0504369	0.00829175	0.0330434	0.245131	0.0835811	-0.184909	-0.329679	-0.158319	-0.133115	-0.0638562	0.250676	0.0308184	-0.176952	-0.0884679	0.0249981	-0.15149	-0.122171	-0.16083	-0.0197334	-0.13013	0.215982	0.00591359	-0.0188157	-0.134968	0.131441	-0.136742
AGBL4	0.209764	0.108379	-0.12245	0.61665	-0.154392	-0.16566	-0.0783953	-0.150419	-0.425262	0.110592	-0.340741	0.283539	0.175436	-0.0216976	0.345257	-0.0923764	-0.164891	0.00337834	0.483787	-0.324797	-0.124521	0.0409987	0.419809	-0.278076	-0.0280891	0.114297	0.224894	0.292749	-0.16461	-0.212207	-0.171157	-0.125378	-0.0927392	-0.045163	0.277328	-0.311861	0.0345156	-0.0499012	-0.319542	0.247351	-0.364597	0.305809	0.123886	0.113952	0.268781	-0.0662653	0.181734	-0.0209361	-0.186115
AGBL5	0.0669168	0.22363	0.0954417	0.133147	0.00759191	0.0440057	0.08202	-0.142309	-0.0578842	-0.119068	0.0422841	0.118244	0.25103	-0.0495952	0.0300602	-0.239714	0.1592	0.0864515	-0.0530344	0.0487399	0.0104867	-0.202645	0.329819	0.0906392	0.0225646	0.0223504	0.0339017	-0.176405	0.168565	-0.0502508	-0.0766616	-0.196935	-0.0265044	-0.0566493	-0.110537	-0.418967	-0.256622	0.0721229	-0.0793747	0.26257	0.0246556	-0.162705	-0.217921	0.40395	0.475353	0.041112	0.203188	-0.129411	0.137973
AGER	-0.0340722	-0.104814	-0.271537	-0.046016	-0.12116	-0.202155	-0.0511217	-0.103429	-0.346263	0.0888433	0.0215133	-0.115775	-0.0669823	-0.0988818	-0.16095	-0.0242431	-0.16477	-0.269605	0.0289687	-0.0620793	-0.0980208	-0.309697	-0.0168768	0.0126394	-0.348006	-0.0280258	0.00882328	0.194744	0.110501	-0.0372776	0.0516993	0.12166	0.171657	0.0108908	0.110027	-0.386255	-0.222547	0.044733	-0.302578	0.0670207	-0.129447	0.017239	-0.118012	-0.017957	0.106839	0.0627643	0.308929	0.237106	0.0113721
AGFG1	0.182949	-0.110461	-0.0332342	0.00790982	-0.606158	-0.13557	-0.125172	0.127759	-0.106143	-0.152108	0.0796005	0.19172	0.0544666	-0.139445	0.515726	0.00248853	-0.0611914	-0.0489277	0.108751	0.0162598	-0.0865602	-0.186487	0.00762638	-0.110092	0.131282	0.0722777	-0.050607	0.365703	-0.442613	-0.387793	-0.2899	0.0975541	-0.178776	-0.159336	0.145701	0.0432209	-0.122656	-0.278873	0.0507872	-0.0342348	-0.0915318	0.21346	-0.275192	-0.101645	0.363769	0.0616001	0.0332532	-0.230756	0.0356564
AGFG2	-0.0142807	-0.0949146	-0.1516	-0.041723	0.0101542	-0.0202716	0.081078	0.0411492	0.0166628	-0.0945405	-0.00492745	0.0827329	-0.105273	-0.0875279	0.801687	0.0800109	0.258416	-0.179599	-0.135749	0.196228	-0.0232244	-0.123534	0.217591	0.117313	-0.197039	-0.0683057	-0.0980208	-0.0630143	0.0125372	-0.168936	-0.0788954	-0.120582	-0.0566247	-0.235779	-0.158022	-0.143039	-0.151416	-0.113726	-0.273896	-0.115178	-0.0122205	-0.089577	0.135054	-0.0280258	-0.107233	0.112121	0.0331848	0.250516	0.22602
AGGF1	-0.330745	-0.330149	0.161868	-0.4339	0.252928	0.390032	0.0853002	0.41303	0.314851	-0.310973	0.189641	-0.234455	-0.322214	0.347219	-0.182374	0.341034	0.317772	-0.318315	-0.246378	0.405291	0.330459	-0.0104231	-0.245713	0.306219	-0.376434	-0.442125	-0.441411	-0.62917	0.0515589	0.349759	0.211186	-0.0900605	0.171291	-0.133834	-0.218656	0.364713	0.233089	0.0771296	0.261493	-0.285979	0.317907	-0.209463	0.28317	0.192321	-0.13557	0.355718	-0.265187	-0.476496	0.328158
AGK	-0.172866	0.343737	0.429816	-0.373238	0.364313	0.447048	0.325982	0.41495	0.33593	0.0491285	0.14582	0.0303122	-0.0100213	0.63498	-0.0789283	0.149051	0.466432	-0.179322	-0.140217	0.585505	0.523334	0.30226	-0.159174	0.384017	-0.0994154	-0.420854	-0.433097	-0.489859	0.0720847	0.349534	0.0398518	-0.842165	-0.243921	-0.174325	-0.405672	-0.00603505	0.46713	-0.379972	0.471543	-0.38514	0.368018	-0.472995	-0.357377	-0.194636	-0.293418	0.384017	-0.57803	-0.404568	0.26933
AGL	-0.0838796	-0.0716074	-0.00349407	-0.0659611	-0.0254717	0.112908	0.0271894	0.124288	0.0635169	-0.029573	-0.0152263	-0.113159	-0.174471	-0.183461	-0.0461742	-0.13742	-0.0186994	-0.193578	-0.123444	0.0462039	0.14176	-0.0596183	-0.000380429	-0.160397	-0.252155	-0.061317	-0.0827298	-0.0679324	-0.130086	0.081078	0.141854	-0.00501804	0.234809	0.299103	-0.169066	0.0168446	-0.0125784	0.147609	0.0906811	0.110367	0.0681171	0.107477	0.012404	0.0532679	-0.110807	0.0165658	-0.0636642	-0.213075	-0.00212384
AGMAT	-0.137155	-0.0357594	0.073013	-0.176905	0.0480993	-0.201131	-0.0414372	0.138901	0.18276	0.0425232	0.169281	0.00851218	0.154783	0.208026	0.316001	0.403772	-0.104478	0.198275	0.0370113	0.273648	0.194697	0.231644	0.785952	0.388198	-0.430346	-0.185757	-0.234844	-0.139602	-0.76148	-0.309149	-0.0337313	-0.437281	0.321259	-0.276296	-0.364736	-0.592635	-0.489409	-0.414134	-0.00687393	0.0770888	-0.323685	0.247521	0.319681	-0.380214	-0.355894	0.222135	-0.10292	-0.397067	0.28182
AGMO	0.101005	0.567304	-0.0263352	0.122601	-0.303377	-0.0850407	-0.313116	-0.147205	-0.181685	-0.0884997	-0.15527	0.207605	-0.0612252	-0.222706	0.247604	-0.109054	-0.151256	0.109081	0.0565311	-0.237321	-0.0831832	-0.298532	-0.190978	-0.261614	-0.0418419	0.0455123	0.112552	0.101578	0.159092	-0.232436	-0.287285	-0.104179	0.25103	0.00236275	-0.0385295	0.00790982	-0.120114	-0.129674	-0.0694528	-0.0728508	-0.174909	0.343077	0.198275	-0.139113	-0.0280613	-0.132745	0.00228623	0.088982	-0.136921
AGO1	-0.171924	-0.263852	-0.256038	-0.105378	0.00502484	0.0509471	0.105483	-0.284689	0.105307	-0.373768	0.0985874	-0.146376	-0.13818	0.126362	-0.119741	-0.185799	-0.220582	-0.241233	-0.216101	0.154262	-0.176363	-0.0700062	-0.394334	0.0845229	0.199185	-0.18602	-0.0603956	-0.0808941	0.39653	0.188895	0.0524253	0.212888	-0.182097	-0.320669	0.178002	0.194906	0.00861088	0.103622	-0.104452	-0.310973	0.0541126	-0.179772	-0.425781	-0.0574347	-0.15617	0.159555	0.390032	0.160887	0.205372
AGO2	-0.423549	-0.75583	-0.402154	-0.169932	0.0910627	-0.368093	0.0114702	-0.314135	0.0969778	0.1903	0.17685	-0.478026	0.111848	-0.356961	-0.372314	-0.548304	0.322885	0.379698	-0.407252	0.00449378	-0.730716	-0.153027	-0.289429	0.519139	0.37661	0.012134	1.12528	1.38596	0.107969	0.0136565	-0.231647	0.791726	-0.364597	0.273121	0.80621	-0.022278	0.175019	0.143054	-0.0743075	0.0869254	-0.944829	1.64601	2.034	-0.350259	-0.0186092	0.567697	1.28639	0.975439	0.151698
AGO3	-0.109699	-0.17722	0.0955331	-0.11129	-0.0495952	0.0247946	-0.00106379	0.046143	0.0287504	0.18134	0.00606493	-0.141723	-0.141998	0.0835379	-0.111757	-0.139506	0.0601564	-0.126488	-0.0130351	0.030148	-0.248136	-0.047537	-0.0946725	0.0927502	-0.218615	-0.139641	-0.128956	-0.0692385	0.0738573	-0.193753	-0.161585	0.0204894	-0.238569	-0.295939	-0.195642	0.00755497	-0.0911475	0.123886	0.0161775	-0.0757175	-0.032533	0.28009	0.380167	-0.271394	-0.0852392	0.100677	0.138243	0.184396	0.0677819
AGO4	-0.244524	-0.299048	-0.590022	-0.338288	-0.367113	-0.0885577	-0.190522	-0.614634	0.00280714	-0.287135	0.109237	-0.212122	-0.40619	-0.0624572	-0.366794	-0.247126	0.107994	0.0119158	-0.159844	0.0190605	-0.636129	-0.170248	-0.395504	-0.454275	-0.413652	-0.0638843	-0.22013	-0.00116295	0.312151	-0.0352236	0.143552	0.401364	-0.485423	0.139352	0.0417531	0.233779	-0.388184	0.187206	0.191669	-0.186658	0.0827734	0.517077	0.331875	-0.00551242	0.0369815	0.079483	0.697797	0.444475	0.102559
AGPAT1	0.0210616	0.126421	0.0343712	-0.0310035	-0.257861	-0.213406	-0.142179	-0.164567	-0.148186	-0.188818	-0.048847	-0.0159086	0.136133	0.0414433	0.15273	-0.0915623	0.0496205	-0.177604	0.0455123	-0.064277	-0.227567	0.000913808	-0.0664079	-0.00905543	-0.00989809	0.0394449	0.132672	-0.0288682	-0.0626459	-0.174957	-0.103429	-0.0918793	-0.1166	-0.213032	0.0737801	-0.170167	-0.1166	0.182654	-0.309945	0.224057	-0.0521154	-0.121843	-0.152743	0.307297	0.0112867	-0.00517426	0.0835811	0.0567074	-0.00427439
AGPAT2	-0.112369	0.500593	0.266626	-0.138888	0.1762	0.0233616	0.147609	-0.225923	0.102713	0.345697	0.221516	0.0309327	-0.329594	0.111592	-0.298425	0.110027	0.0209553	-0.315446	-0.131509	0.0535637	-0.117021	-0.0690178	-0.378066	-0.107966	-0.230652	-0.142044	-0.256095	-0.324968	-0.0855839	-0.355803	0.179044	0.108286	-0.0867963	-0.440516	-0.166487	0.0887411	0.0803195	0.342587	0.104883	0.214316	0.234639	-0.619369	-0.630174	-0.392093	0.51387	0.201018	-0.0455931	0.0754636	0.114569
AGPAT3	0.694099	0.157269	0.11623	-0.0350034	0.0202143	-0.336701	-0.0204298	-0.0531548	-0.529102	-0.0827298	-0.0203279	0.161671	0.288738	-0.0291161	-0.136409	-0.0828361	0.0624856	-0.0477288	-0.0830101	-0.0456836	-0.0975329	-0.13019	-0.193407	-0.0359533	0.0616001	0.060578	-0.0482491	-0.144448	0.0809686	0.00435558	0.201484	-0.210674	0.175596	-0.201977	-0.0889012	-0.161182	-0.204626	0.136581	-0.243336	0.221304	-0.0448443	-0.229125	-0.285828	0.108654	0.381627	0.0977015	-0.102958	-0.0802831	0.0707275
AGPAT5	-0.11098	-0.231932	0.204777	-0.1133	0.193537	-0.295065	0.0600546	0.138901	0.137294	-0.0914371	0.284954	-0.0764704	-0.151774	0.332119	-0.125786	0.178371	0.210208	0.507699	-0.0921594	0.204277	0.343462	-0.127897	0.007061	-0.24873	-0.543755	-0.176863	-0.210975	-0.130535	-0.303298	0.0490747	-0.128606	-0.249266	-0.10265	-0.224053	-0.220902	-0.222454	0.0211334	-0.156764	0.00221898	-0.17199	-0.0269583	0.239023	0.22057	-0.0726367	-0.0937718	0.235866	-0.151728	0.211323	0.359451
AGPS	-0.169145	-0.164891	0.0661746	-0.188326	0.227676	0.0186016	0.0212421	-0.194509	0.195341	-0.458711	0.254825	0.00845014	-0.153765	0.2636	-0.262601	-0.17653	0.158896	0.318013	-0.289508	0.399474	0.249024	-0.324797	-0.335115	0.0924617	0.192585	-0.273952	-0.167175	-0.294119	0.0265361	0.280945	0.10324	-0.140255	-0.311244	-0.26859	-0.156434	0.412132	0.254891	-0.0361968	0.0724903	-0.433097	0.00755497	-0.270294	-0.191825	-0.131031	0.0820644	0.376444	-0.311951	-0.222547	0.239854
AGR2	-0.0831832	0.0626052	-0.132338	-0.00286259	0.0323427	0.028466	-0.0385913	0.108379	-0.119462	0.0586786	-0.476496	-0.115815	-0.0348635	0.0793164	-0.00824916	-0.0149261	0.0706937	-0.0468318	-0.115699	-0.25469	-0.15942	-0.0966436	-0.0210604	-0.0808641	-0.00369191	-0.00766599	-0.155844	-0.0621104	-0.0717599	-0.588322	0.107701	0.203862	0.050996	-0.111224	0.0158469	0.0116807	-0.131137	0.0607618	-0.102984	0.297371	-0.0498059	-0.30097	-0.0997704	-0.174731	0.130162	-0.0696957	0.107048	0.0867118	-0.135494
AGR3	0.271106	-0.0600627	-0.0754677	0.178926	-0.298127	-0.209634	-0.0638562	-0.128792	-0.577607	-0.0611914	-0.171668	0.475353	0.568427	-0.0337661	0.180606	-0.269328	-0.0693589	-0.0105155	1.0319	-0.204731	-0.106222	0.0592184	-0.111624	-0.228372	-0.00239813	0.308409	0.263156	0.163513	-0.386126	-0.0206969	-0.202155	-0.0647695	-0.0921276	0.0388363	-0.0867963	0.0180434	-0.265533	-0.224658	-0.282217	-0.0607778	-0.129261	0.0294369	0.209165	0.121394	0.196775	-0.0676725	0.269695	-0.157606	-0.215699
AGRN	0.267507	0.000563827	-0.0874326	0.0274376	-0.268519	-0.55222	-0.135247	-0.323685	-0.07115	-0.119741	-0.0375381	0.265155	0.215245	-0.0530043	-0.155101	-0.205028	-0.435707	-0.0273836	0.0787895	-0.11926	-0.0306548	-0.286471	-0.115178	-0.174909	0.198611	-0.0404838	0.0946902	-0.167811	-0.0601154	-0.46983	-0.0970361	0.181678	-0.109477	-0.186115	-0.0561367	-0.150192	0.0455878	-0.157565	-0.204332	-0.0786004	-0.45724	0.0267503	-0.218016	0.0960583	-0.0366073	-0.42997	0.199396	-0.0840813	-0.0706704
AGRP	-0.00706502	-0.0339553	-0.332779	-0.0781483	-0.219755	-0.111132	-0.223571	-0.105083	-0.151818	0.0143487	-0.127536	-0.0983185	-0.019489	0.223778	0.0580223	0.0754254	-0.146645	0.0664616	-0.00508678	-0.0677701	-0.180413	0.0793164	-0.0421664	-0.0185819	-0.107635	-0.0361679	-0.00961421	-0.0785627	0.0222452	-0.174325	0.0173054	-0.160161	0.185671	0.187206	0.0931851	-0.0421664	-0.0643812	-0.29961	-0.076104	-0.0666207	-0.142106	-0.160665	0.153423	-0.127038	0.385955	-0.0969655	0.100379	0.0152629	-0.125345
AGT	0.111216	-0.0261191	-0.0392599	0.155792	-0.137813	-0.110278	-0.247126	-0.00699753	-0.208297	-0.0745956	0.0111069	0.0790381	0.090901	-0.147205	-0.0137358	0.110758	-0.201977	-0.0945896	-0.0334947	-0.594255	0.0185438	0.094502	0.0638377	-0.286389	0.128127	0.21104	0.0491285	0.0168999	-0.113437	-0.127038	-0.245781	-0.178011	-0.256492	0.145266	-0.128036	-0.197129	-0.104051	0.0414433	-0.317927	-0.0779834	-0.311708	-0.0812281	0.134351	-0.121195	-0.0162737	-0.101897	-0.0289307	-0.00194091	-0.323005
AGTPBP1	-0.343708	-0.800771	-0.576285	-0.307823	0.939676	1.09157	0.888949	0.702302	0.917328	0.939676	-1.04925	-0.708165	-0.506707	-0.711147	-0.451041	-0.906618	-0.723366	-0.904275	-0.490354	-0.830702	-0.29253	0.0592184	-0.405114	-0.0297924	-0.400552	-0.298027	-0.295413	-0.245483	1.45291	1.51294	1.48276	1.61265	1.103	1.84719	0.696177	1.64601	1.25346	1.79034	1.05854	1.38596	1.68747	-0.736182	-0.553299	-0.420408	-0.531707	-1.05753	-0.549379	-0.879075	-0.974165
AGTR1	0.0409525	0.0775953	-0.15966	0.262022	-0.0633596	-0.217731	-0.109521	-0.231173	-0.0919626	0.0736066	-0.335225	0.0492509	-0.053503	-0.0064497	-0.0171343	-0.155562	-0.195124	-0.173773	0.114192	-0.240285	0.0178522	-0.0737675	-0.00171037	0.0473544	0.0666217	0.155584	0.0723991	0.0431883	0.0156324	-0.093705	-0.151945	0.0603161	-0.108442	0.114834	0.248607	-0.155483	-0.0951451	-0.0643454	-0.0957667	-0.0212839	-0.110428	0.194516	-0.0391487	0.0500988	-0.108341	-0.130972	0.0184032	-0.0770612	-0.0938664
AGTR2	0.0669791	0.307074	-0.32352	0.00818867	-0.0881717	-0.0490588	-0.175485	-0.0798356	-0.161553	-0.192464	0.105964	0.0695586	0.0627239	-0.056407	-0.0779205	-0.0333271	-0.0254359	-0.0945896	0.564851	-0.108827	-0.18925	-0.231647	-0.103462	-0.407708	-0.284583	0.149814	-0.00324326	-0.053503	0.0845229	-0.0473348	0.170494	0.0269585	0.0675822	0.12877	0.194196	-0.479929	-0.856527	-0.1058	-0.344001	-0.0775989	-0.166801	0.122251	-0.14275	0.362444	-0.0734372	-0.306991	0.377245	0.229663	-0.369718
AGTRAP	-0.16774	0.0334811	0.0690868	-0.279758	0.11766	0.129407	0.271851	-0.529971	0.076196	0.329287	-0.00209397	-0.448806	-0.387925	0.14273	-0.41293	-0.0117704	-0.068398	-0.555754	-0.133365	0.108144	-0.108274	0.299582	-0.541951	-0.59715	0.399988	-0.0674025	-0.366371	-0.162521	0.135571	-0.192679	0.449681	0.171657	0.104982	-0.396645	0.0460659	0.212551	0.184459	0.633388	0.130363	0.442048	0.492747	-0.752659	-0.506707	-0.241128	0.595366	0.242867	-0.0988489	0.46713	0.0678986
AGXT	0.181209	0.0751114	0.00189501	0.0832802	-0.22539	-0.69317	-0.244046	-0.215949	-0.501464	0.00980616	0.171611	0.253347	0.288632	-0.189437	0.592173	-0.184566	0.054192	0.213929	0.574608	-0.12851	-0.0485522	-0.0102345	0.0925457	-0.0411213	-0.0430202	0.209563	0.230731	0.158631	-0.0619265	-0.353236	-0.130361	-0.155188	-0.0501126	-0.015254	-0.0635491	-0.29585	-0.244286	-0.227237	-0.964757	-0.149553	-0.561369	0.122713	0.221581	0.0913026	-0.0932945	-0.138444	0.270071	0.356425	-0.423549
AGXT2	0.620289	-0.155146	-0.0942973	0.28854	-0.281076	-0.222602	-0.092649	0.114834	-0.14555	0.0334489	-0.313768	0.0666217	-0.0875502	0.217067	0.23743	-0.0365694	-0.0276604	-0.0273186	0.459313	-0.0648906	-0.0813582	-0.0181621	0.418162	0.00710244	0.353497	0.16485	0.0870136	-0.000504207	-0.147278	-0.296101	-0.0989758	-0.0288357	-0.24504	-0.303456	0.208384	-0.0894421	-0.0133393	-0.207034	-0.256492	0.049693	-0.156553	0.0534074	-0.0505385	-0.043419	0.172969	-0.102194	0.192184	0.0187836	-0.200814
AHCTF1	-0.517479	-0.632085	-0.363369	-0.332262	0.0316829	0.0443267	-0.45856	-0.473802	0.0214107	-0.245962	0.202269	-0.490608	-0.306327	-0.174692	-0.340204	-0.0640718	0.251993	-0.0255756	-0.341808	0.121394	-0.207417	0.00938638	-0.409239	0.00280714	-0.327774	-0.117549	-0.219231	0.273213	0.498054	0.219936	0.279929	0.347335	-0.173206	0.314562	-0.299532	0.462968	0.160044	0.207332	0.0370113	-0.124521	0.241037	0.31033	0.597387	-0.0800513	-0.397383	0.163242	0.800453	0.401854	0.162653
AHCY	-0.103513	0.682174	0.511662	-0.239216	0.492747	-0.219189	0.134205	-0.0355739	0.367885	0.0685523	0.687341	-0.125753	-0.224429	0.371596	0.217976	0.538661	0.701028	0.676499	-0.148411	0.962786	0.680765	0.206017	0.410496	0.416561	-0.173379	-0.384875	-0.330852	-0.352481	-0.110586	-0.0348348	0.0526944	-0.263056	0.35522	-0.277706	-0.361074	-0.488243	0.210445	-0.203215	0.175345	-0.224265	0.0843304	0.0537434	-0.180932	-0.341398	0.746943	0.337939	-0.323181	0.315473	1.12528
AHCYL1	-0.300433	-0.418016	0.112497	-0.21665	0.331551	0.161868	0.241907	-0.246892	0.21206	-0.272816	0.261833	-0.286389	-0.204586	-0.464992	-0.402341	-0.407708	-0.0418763	-0.291689	-0.600392	0.129268	0.215452	-0.230756	-0.466445	0.450118	0.34652	-0.471526	-0.285153	-0.311162	0.78821	0.288356	0.341791	0.305273	0.199	-0.22865	0.255869	0.227977	0.118026	0.37661	0.0878287	0.134076	0.305487	-0.231647	-0.32631	0.158802	0.0124974	0.301109	0.224894	0.0110767	0.225049
AHCYL2	-0.119564	-0.199958	0.0174386	-0.111132	0.0416452	-0.115362	0.140977	0.21352	-0.0297092	-0.131278	0.497698	0.538378	-0.0137623	0.121284	0.116535	0.255045	0.094415	0.285472	-0.262601	0.143455	0.435188	-0.116492	-0.196372	0.266688	0.239105	-0.193487	-0.0920914	-0.284517	0.269043	0.146688	0.112811	-0.354143	-0.0240016	0.481064	-0.178229	-0.0120934	-0.128684	0.106455	-0.0297665	-0.291332	0.0391338	-0.0391707	-0.144925	0.389857	0.126092	0.144505	0.117946	0.0934428	0.168979
AHDC1	0.126018	0.450511	-0.0102891	0.266058	-0.143218	-0.560135	0.0534074	-0.262537	-0.018937	0.165432	-0.0406969	-0.101897	0.0281538	-0.298793	-0.00675258	-0.152743	-0.195779	-0.0945896	0.0658335	0.0355121	-0.248416	0.0802741	0.0321302	0.0853002	0.081078	0.0950206	-0.0871845	0.205041	-0.349196	-0.154745	-0.199132	-0.250221	0.223778	-0.404399	0.0247946	-0.0965034	-0.204967	0.10588	-0.55512	-0.0491234	-0.182374	0.0217243	-0.156114	0.271312	-0.15743	0.00502484	-0.0622935	-0.0689837	0.0263908
AHI1	-0.102258	-0.0177886	0.0950662	-0.0786004	-0.210477	0.0396668	0.16548	-0.213075	0.057248	-0.145237	0.0352871	-0.260511	-0.0308716	-0.0120934	-0.145274	0.413914	0.22173	-0.0537001	-0.0989134	0.205597	0.514243	0.310439	-0.288404	0.128905	-0.440709	-0.0775642	-0.158231	0.0252379	-0.326496	0.222215	-0.276853	-0.386479	0.0978343	0.188341	-0.205878	-0.60175	-0.110244	0.154687	0.0891174	-0.0557397	0.111493	-0.216504	0.25075	0.229812	-0.138141	0.151978	-0.0975055	-0.0161597	0.168319
AHNAK	-0.232042	0.441817	0.286152	-0.193487	0.242958	0.259055	0.415328	0.21387	0.19836	-0.233729	0.107115	0.0341254	-0.104847	-0.0775642	-0.108827	0.103991	0.253434	-0.331109	-0.136371	0.16784	-0.00225815	0.0747605	-0.358563	-0.113437	0.219733	-0.212473	-0.201131	-0.461374	0.139067	0.270929	0.222135	-0.0240666	0.489418	0.135054	-0.0987856	0.406798	0.335338	0.231185	0.135571	-0.0832762	0.198921	-0.435524	-0.242792	-0.437281	0.543857	0.167188	-0.364196	-0.419775	0.210887
AHR	-0.0273836	-0.095305	-0.0232901	-0.0677057	-0.0618014	-0.174207	-0.442125	-0.350488	0.0763089	-0.221237	0.0170614	-0.179002	-0.0480144	0.019901	-0.201733	-0.0922587	0.0831485	-0.214288	-0.0843571	0.140137	-0.0333913	-0.288877	-0.271051	-0.2801	-0.0360113	-0.0624849	-0.112433	-0.190158	-0.13702	-0.0152873	0.0999662	-0.0786632	-0.189152	-0.0395735	-0.206717	0.149498	-0.0828685	-0.00496016	-0.553299	-0.0344073	0.0190227	-0.17071	0.0215771	-0.0367544	0.34652	0.0801394	-0.141105	-0.171038	0.239562
AHRR	0.00976905	0.0637976	-0.0309688	0.16674	-0.183957	-0.142077	-0.07226	0.111305	-0.23627	-0.0489053	-0.15552	0.0189233	0.294766	-0.317825	0.216796	-0.0634811	-0.15773	0.0890755	0.209923	-0.355217	-0.0201311	-0.108311	0.0155632	-0.0881063	0.152886	0.192064	0.283834	0.35522	-0.161585	-0.162437	-0.0656913	-0.0543455	-0.0169398	0.00306248	0.0388728	0.12605	0.0768491	0.0550181	-0.150033	0.190412	-0.0532475	0.012569	0.0877261	-0.0556622	0.026887	-0.0479346	0.154783	0.0845955	-0.0279051
AHSA1	-0.222327	-0.243178	0.340443	-0.310266	0.330206	0.345553	0.255641	0.15005	0.180138	-0.422743	0.321492	0.16485	0.00935606	0.202622	-0.186411	0.501134	0.294358	-0.0945896	-0.242174	0.371172	0.464228	-0.341707	0.460632	0.569126	0.375705	-0.342661	-0.316447	-0.351101	0.253268	0.289984	0.200461	-0.300816	-0.573026	0.00165328	-0.220188	0.148005	0.224308	-0.00933047	0.109237	-0.195642	0.102094	-0.486103	-0.493039	-0.153765	-0.310462	0.216408	-0.407415	0.15147	0.262371
AHSA2	-0.360529	-0.104614	-0.214841	-0.269116	0.183102	0.498622	0.479275	0.76584	0.623875	0.808417	-0.332161	-0.525633	-0.483698	0.0620023	-0.472352	-0.253962	-0.480376	-0.348006	-0.613635	0.0718165	0.187754	-0.202751	-0.0635778	-0.106304	0.382395	-0.247513	-0.569822	-0.151774	0.398799	0.725022	0.343737	0.423015	0.664825	0.352965	-0.327312	0.358289	0.360152	0.333626	0.466432	0.446856	0.645525	-0.269605	0.218715	-0.306663	-0.348408	0.155545	-0.333032	-0.144561	0.093634
AHSG	-0.0102345	-0.141031	-0.205073	-0.0929415	-0.0859144	-0.00405166	-0.0620468	-0.130701	0.00643572	0.0453089	-0.202212	0.109658	-0.204626	-0.185799	0.00159736	-0.123676	0.0136841	0.00829175	-0.0239528	0.0379447	-0.0875897	-0.0433831	0.123295	-0.177181	0.0795254	-0.00895853	0.0480993	0.694099	0.0472483	-0.102558	0.00186447	0.0728928	0.0837422	-0.0870822	0.287953	0.141814	0.192368	-0.0534062	0.0927889	0.238579	-0.0202184	0.17597	-0.139346	-0.109988	0.108286	-0.0943379	0.158331	-0.22286	-0.086181
AHSP	2.034	-0.235522	-0.901782	2.034	-2.05381	-0.487061	-1.32396	-0.779433	-1.44967	0.0135222	0.259315	1.13819	-0.160325	-0.20068	1.29247	0.558413	0.237638	-0.261719	1.22961	-0.699988	-0.181597	-1.71306	-0.237601	-1.40755	0.324811	1.81637	1.66828	1.24379	0.800453	0.156519	0.615696	-0.0553894	0.050996	-0.152604	1.37152	-0.933791	-0.936345	-0.866244	-1.18065	0.63617	-1.36935	1.59449	1.09748	1.58025	1.39628	-1.04925	0.493251	1.20893	-1.17402
AICDA	0.21346	-0.140888	-0.188101	0.00548209	-0.335013	-0.0623306	-0.0962899	-0.0668542	-0.173252	-0.131509	-0.0294489	0.065866	0.36142	-0.0503514	0.310689	0.227263	-0.143887	-0.110537	0.191169	-0.152378	-0.225659	-0.0739896	0.19732	0.0341512	-0.185185	0.52805	-0.031039	0.153468	-0.0221874	-0.0565248	-0.0557931	0.112721	0.050996	0.189898	0.224486	0.114401	0.0119647	0.0355854	-0.0165299	-0.0435477	-0.0377219	0.297612	0.185739	0.0990294	0.0812468	-0.0323572	0.111216	0.0259728	-0.265818
AIF1	-0.0670118	0.206996	0.27906	-0.220426	0.143768	0.150136	-0.0394191	-0.869607	-0.422743	-0.35427	0.270411	-0.0547487	-0.478026	0.420539	-0.130798	0.554679	0.309879	0.128685	0.0432209	0.021637	-0.321784	-0.173502	-0.864655	-0.784408	-0.299124	-0.210637	-0.0750795	0.0608778	0.0423189	-0.0915318	0.293038	0.210757	-0.251796	-0.517211	-0.263852	0.20137	0.0244462	-0.0228367	-0.109557	-0.396785	-0.130635	-0.0466517	0.499424	0.282239	0.545579	0.0381926	0.0919544	0.497698	0.0327391
AIF1L	0.348207	0.105399	-0.0425444	0.0642671	-0.0829813	0.0208444	-0.0377886	-0.303538	-0.0883271	0.12288	-0.128327	0.184515	0.202622	-0.0921594	0.199396	0.101448	-0.16985	0.00935606	0.0539275	-0.124915	-0.454997	-0.0892517	0.12256	-0.0860898	-0.0969324	0.00935606	0.196583	0.0842599	-0.231704	-0.185757	0.0660917	-0.0608513	-0.0382839	-0.0352852	0.289142	0.207332	-0.102399	-0.0339553	-0.124008	-0.10271	-0.334359	0.0370516	-0.0450336	0.15473	0.120646	-0.150635	-0.0591194	-0.231316	-0.0229622
AIFM1	-0.0120934	-0.023169	-0.119596	-0.0171343	-0.0396364	0.0354034	0.00646685	0.0253878	-0.139975	-0.141896	0.0457219	0.0166266	0.00748489	-0.114034	0.131282	-0.107003	0.00233031	0.0628027	-0.0255016	0.0241245	0.0370785	-0.167119	-0.0960413	0.013202	-0.0478511	-0.0631344	-0.0132727	-0.0389855	0.0973124	0.0665808	0.0289687	0.00965656	0.0628892	-0.135824	-0.0673788	0.0218917	0.0458598	-0.116053	-0.0157536	0.0669465	-0.180273	-0.150834	-0.087898	-0.0921875	-0.041723	-0.0120332	0.0470097	-0.0223871	-0.0301868
AIFM2	0.0509059	0.113214	-0.124072	0.0994995	-0.124736	-0.252155	-0.0678615	-0.0557397	-0.165177	-0.0999552	0.07583	0.062644	0.196851	0.0472483	-0.0548418	-0.147205	0.0354459	0.401191	0.207117	0.0257342	0.0605139	0.0456215	0.317907	0.0485701	0.112446	-0.00378403	0.363769	0.172297	-0.434301	-0.192276	-0.38514	-0.0754276	-0.0693263	-0.0403154	-0.0668156	-0.150501	-0.24529	-0.203657	-0.16385	-0.0320223	-0.0645161	0.0438309	-0.0147647	0.101578	0.144604	-0.0236651	0.211683	0.21408	0.00848003
AIFM3	0.15666	0.10588	-0.138123	-0.00501804	-0.00757849	0.0843678	0.046173	0.0972261	0.0609572	0.305896	-0.0883592	-0.166992	-0.0399852	0.115459	-0.143807	-0.1618	-0.0895077	-0.0945896	-0.0731887	0.0147233	-0.2152	-0.202424	-0.0157934	0.00270241	-0.355217	0.144075	-0.0581222	-0.0938664	0.0338133	0.168629	0.361552	0.216408	0.204712	0.172483	0.377755	-0.211478	-0.238759	0.144563	-0.0275739	0.42412	0.0478078	-0.119995	0.152465	0.417942	0.0862314	-0.0905413	-0.0882971	-0.0894168	-0.438427
AIG1	-0.0641365	-0.113764	0.153609	-0.0944771	0.142383	0.133501	0.153523	-0.108785	0.0759926	0.0334489	0.0687734	0.00606493	-0.158358	0.0202393	-0.198688	-0.0078268	-0.14743	-0.0299546	-0.154267	0.0395245	0.0143868	-0.253581	-0.138025	0.104316	-0.221812	-0.102399	-0.0676725	-0.0791169	0.0910194	-0.0454627	-0.00986361	-0.0444258	0.361552	0.073013	0.256857	0.159442	-0.19611	0.0920292	0.148204	-0.0598819	0.197202	0.0138194	-0.266284	-0.00401333	-0.179322	0.0558693	-0.0821533	-0.26866	0.0768065
AIM1	-0.110735	-0.411895	-0.36358	-0.125272	0.439159	0.508631	0.598358	0.173608	0.17867	0.46549	-0.296015	-0.0931672	-0.135638	-0.568065	-0.161662	-0.414622	-0.417374	-0.357157	-0.305457	-0.208833	-0.0094639	-0.485173	-0.225277	0.0982961	-0.00548345	-0.164285	-0.111387	-0.260148	0.682174	0.429479	0.143142	0.298645	0.376033	0.394041	0.0265361	0.325608	0.581105	0.329135	0.351354	0.326632	0.468032	-0.353236	-0.565374	-0.332372	-0.353353	-0.215325	-0.208405	0.0681171	-0.278001
AIM1L	-0.0243831	-0.174269	-0.221237	-0.0152873	-0.15253	-0.15285	-0.0363383	-0.192978	-0.177038	0.0194286	-0.21434	0.0271894	-0.113401	-0.12249	-0.108468	-0.0661063	-0.0472394	-0.0108982	0.0955802	-0.178727	-0.167043	-0.00551242	-0.189982	-0.312937	0.0910962	0.00877236	-0.0108705	0.043523	-0.211009	-0.119895	-0.189118	0.00509424	-0.187986	-0.170675	-0.144925	0.077459	-0.397989	0.0796854	-0.0980208	0.041112	0.0244061	0.0167294	-0.0471839	-0.110055	0.0356257	-0.0659337	0.00248853	0.217845	-0.17744
AIM2	-0.0144423	-0.201185	-0.424818	-0.0841821	-0.0204298	0.0468236	0.264014	-0.161385	0.0301218	0.155395	-0.518596	0.130556	-0.0836124	-0.304836	-0.0751132	-0.301514	-0.466227	-0.227237	0.0128518	-0.272033	-0.612614	-0.372203	-0.145903	-0.268803	-0.361303	-0.00440745	-0.130607	-0.0903488	0.188578	0.286831	-0.163767	0.381503	-0.00463099	-0.0251581	-0.104323	0.228053	0.182949	0.36869	0.194805	0.0905942	0.224244	-0.232682	-0.182327	-0.253176	-0.0798356	-0.27131	-0.241365	-0.317	-0.679853
AIMP1	-0.0230394	-0.158768	-0.249448	-0.0298609	0.18794	0.350334	0.191045	0.247175	0.19855	0.393871	-0.678568	-0.235522	-0.177038	-0.458932	-0.107443	-0.334359	-0.374014	-0.234913	-0.150984	-0.527064	-0.243218	-0.130328	-0.0557037	-0.184294	-0.312609	0.055304	-0.0525194	-0.259556	0.115576	0.364149	0.340663	0.129615	0.0651446	0.400117	0.0243356	-0.0936171	0.319681	0.214446	0.37661	0.396371	0.402491	-0.084989	-0.193487	-0.14848	-0.225609	-0.544335	-0.240693	-0.223471	-0.576285
AIMP2	-0.126359	0.479543	0.744374	-0.212535	0.395577	0.213334	0.184926	-0.0462446	0.26805	-0.274825	0.444848	-0.20927	-0.0179904	0.612694	0.0311092	0.389712	0.347219	0.201018	-0.25989	0.491657	0.283443	-0.352099	0.121845	0.424475	0.441617	-0.397702	-0.25173	-0.237004	0.0706622	0.267507	-0.042651	-0.427012	-0.385276	-0.305264	-0.167696	0.314348	0.265632	-0.455949	0.181612	-0.673583	0.100754	-0.399359	-0.0502251	-0.293974	-0.207838	0.314851	-0.459469	-0.0443965	0.357199
AIP	-0.0922839	1.10576	0.655013	-0.0487649	0.287953	0.156333	0.151916	0.265632	0.250134	-0.439717	0.73944	0.86112	0.0158814	0.556921	1.22446	0.836249	0.721802	-0.211184	0.550388	0.843972	0.487319	0.132672	0.55254	0.360299	0.212888	-0.33569	-0.350022	-0.334539	-0.00399997	-0.557133	0.104476	-0.708165	0.339944	-0.585117	-0.459469	-0.607533	-0.336804	0.160044	-0.0702499	-0.180691	-0.0279629	-0.21434	-0.552568	0.40995	0.419985	0.666455	-0.109665	0.371913	0.865779
AIPL1	0.411778	0.316772	0.0520928	0.201985	-0.350022	-0.292955	-0.217491	-0.111725	-0.303937	-0.130535	0.119947	0.371913	0.297612	0.186805	0.6295	0.261331	0.0638944	-0.0803376	0.613667	-0.112026	0.00195232	-0.0883592	0.218282	-0.211278	-0.00785902	0.0397748	0.155352	0.290256	-0.325814	-0.238878	-0.52812	0.0248331	-0.164703	-0.0681537	-0.0794147	-0.287545	-0.201131	-0.114725	-0.513158	-0.185321	-0.543755	0.21408	0.329616	0.213664	0.289984	-0.171871	0.158278	0.271928	-0.316096
AIRE	-0.685338	-0.266	0.127401	-0.26844	0.432856	0.734813	0.482487	0.55072	0.118467	0.595366	-0.414622	-0.52812	-0.416713	-0.585838	-0.791512	-0.625536	-0.800771	-0.251274	-0.731614	-0.744065	-0.126045	0.539672	0.00889498	0.255455	-0.158719	-0.638585	-0.117764	0.620782	0.572154	0.590418	0.517359	0.549667	0.607813	0.755178	0.690835	0.294766	0.532125	0.40817	0.246252	0.594463	0.16877	0.0485701	0.00554672	-0.99683	-0.485891	-0.207884	-0.55978	-0.316004	-0.72709
AJAP1	0.00280714	0.0275706	-0.124287	0.0805317	-0.0716074	0.0119015	-0.23406	-0.0446491	-0.0970361	0.100924	-0.0228946	0.111696	0.0049136	-0.0926207	0.233018	-0.0961109	-0.0795333	0.0355854	0.103813	-0.0407776	-0.20615	-0.0868254	0.0830571	-0.154123	0.126092	0.123067	0.232566	0.00169139	-0.0640718	-0.3173	-0.15535	-0.0301531	-0.144343	0.0376936	0.0571684	-0.106543	-0.129936	-0.0725706	-0.0867516	0.0967022	-0.204586	0.0323427	0.201097	0.0289318	0.176081	-0.242544	-0.095177	-0.0048998	-0.174692
AJUBA	0.197261	-0.00671794	-0.0536024	0.0642343	-0.3651	-0.151066	-0.223411	-0.114881	-0.100535	-0.0617642	-0.100379	0.0206627	0.0670524	-0.0090858	0.181784	-0.102958	-0.00999027	0.138727	0.147712	-0.199132	-0.159888	-0.0401231	0.0153365	-0.0280891	0.109191	0.107015	0.0628492	0.0321655	0.00873651	-0.315537	-0.130417	0.0315302	-0.148027	-0.038501	0.0204546	-0.026803	-0.0632	-0.0433527	-0.0793452	-0.020069	-0.162359	0.127196	0.132995	0.065904	0.152518	-0.165782	0.0912208	-0.0800513	-0.118702
AK1	-0.173866	-0.0171343	0.579805	0.00591359	0.258241	0.445397	0.549342	0.506337	0.393871	0.676499	-0.00269789	-0.277148	0.124763	-0.222169	-0.209687	0.296591	0.246045	-0.226822	-0.262997	0.288356	0.5824	1.09467	0.0415759	0.456154	0.126882	-0.0908935	-0.270911	-0.0972302	-0.17722	0.189712	0.137428	-0.211558	-0.0698	-0.401672	-0.314528	-0.844924	0.284003	-0.569477	0.248167	-0.374014	0.246252	0.227483	0.260516	-0.592635	-0.496831	0.14273	-0.529102	0.256461	-0.114935
AK2	-0.120619	0.00248853	0.292551	-0.176638	0.367752	0.293696	0.182069	0.270411	0.280179	0.139012	0.161115	-0.235101	-0.236646	0.192128	-0.182729	0.104163	0.183842	0.023634	-0.207462	0.281153	0.322404	0.134621	-0.161385	0.227263	-0.030025	-0.254913	-0.324893	-0.239405	-0.0424821	0.170261	0.141564	-0.0440961	0.13668	-0.00180253	-0.259631	0.134104	0.341659	-0.0199753	0.171121	-0.257924	0.0996206	-0.331896	-0.0139289	-0.166686	-0.137616	0.195514	-0.318964	-0.0340722	0.279526
AK3	-0.451648	-0.303377	0.035248	-0.312107	0.0557507	-0.141961	0.445644	-0.0163549	0.178926	-0.192183	0.37909	0.165811	-0.241064	-0.333731	0.275832	0.519459	0.686067	0.583315	-0.134893	0.369587	0.456154	0.361964	0.0173939	0.345553	-0.325534	-0.452958	-0.352668	-0.410103	-0.103097	0.120178	-0.707316	-0.573483	0.113806	-0.477581	-0.460688	-0.628254	-0.256981	-0.67733	0.0804493	-0.3794	0.132273	0.4343	0.448125	0.588785	-0.064277	0.338083	0.277992	0.173109	0.646124
AK4	0.150972	0.0516591	0.0549055	-0.0081594	-0.0749161	-0.259171	-0.130004	-0.174813	-0.167211	-0.16884	-0.00607449	0.141343	-0.000840011	-0.00728192	0.0191659	0.0401909	0.131246	0.0480993	-3.22321e-05	-0.272316	-0.108889	-0.19012	-0.0948131	-0.159174	-6.81104e-05	0.170729	-0.0568564	0.0067412	-0.0965034	-0.109216	-0.0970898	0.0703122	-0.38928	-0.289255	-0.0699186	0.150343	0.0296911	-0.145903	-0.311861	-0.0190613	-0.378066	-0.0314699	0.0772935	-0.207838	0.199737	-0.170048	0.0863199	-0.0322945	-0.146476
AK5	0.0343083	-0.00450997	0.0249253	0.103991	-0.177932	-0.214797	-0.441213	0.0582913	-0.133592	-0.0166555	0.110268	0.123123	0.028254	0.154972	0.25103	0.055984	-0.0302879	0.322975	-0.0594171	0.0391639	0.0722777	-0.13689	0.396068	0.135669	-0.151219	0.0418766	-0.000345325	0.00266827	-0.0597889	0.00509424	-0.137987	-0.204374	0.245542	0.0613372	-0.037402	-0.326928	-0.359466	-0.264865	-0.119564	0.00557559	-0.127942	0.147808	0.0856763	0.164356	-0.124219	-0.0697592	0.040263	-0.135304	-0.0512871
AK6	-0.196372	-0.238997	0.117313	-0.238382	0.990334	0.95465	0.908314	0.86278	0.621358	0.782042	-0.410103	-0.393089	-0.370428	-0.427171	-0.337774	-0.554389	-0.622577	-0.390832	-0.385614	-0.234002	0.355382	0.16784	0.141414	0.200329	-0.56181	-0.245907	-0.221285	-0.233788	0.46713	0.697797	0.568427	0.353123	0.32354	0.885481	-0.112793	0.669836	0.939676	0.359731	0.827523	0.165015	0.771882	-0.586561	-0.470044	-0.436567	-0.292451	-0.583941	-0.462423	-0.485423	-0.58181
AK7	-0.0730183	-0.111725	-0.375462	0.28009	-0.15095	0.104752	-0.0926207	-0.0785332	-0.0659896	-0.00408738	-0.415682	0.0476648	0.155967	0.00319109	-0.0567344	0.0372897	0.20137	-0.0581222	0.0471425	-0.103608	0.0106726	-0.368507	-0.153252	0.0716447	0.287355	0.221986	0.0102519	0.0386576	-0.421198	-0.300533	-0.261409	0.00347518	0.299499	-0.0585679	-0.0304647	-0.400447	0.0308975	0.0103836	0.0379799	0.0306774	-0.0755201	0.0826023	0.00280714	0.0938639	0.0625616	-0.14862	0.0489314	-0.254244	-0.230677
AK8	-0.0288111	-0.0506403	-0.194059	0.0636012	-0.134149	-0.00018873	0.044039	-0.26866	-0.294289	0.0708818	-0.163966	-0.111224	-0.138682	-0.213453	-0.178313	-0.239599	-0.175989	-0.1929	-0.0457887	-0.556405	-0.173468	-0.0836124	-0.0345296	-0.405271	-0.0469796	0.0316192	0.0336428	-0.0173654	-0.148877	-0.0965034	0.151611	0.21112	-0.0619615	0.172745	-0.076422	-0.203607	-0.0680902	0.0247623	-0.081673	0.256661	-0.175485	-0.218966	0.0371842	-0.0131419	0.0286749	-0.146953	-0.137229	-0.14948	-0.0996488
AK9	0.143096	-0.00096178	-0.0854288	0.0691629	-0.0992169	0.0288279	-0.00902687	-0.0879958	0.0311937	-0.0768371	0.0161775	-0.0378186	0.26805	0.00319109	0.204777	0.0779365	0.0891174	-0.0559159	0.271851	-0.270456	0.0820986	-0.0758797	-0.172649	-0.41628	0.122826	0.300368	0.388334	0.164897	-0.0857218	-0.0850718	0.0141127	-0.0861201	-0.0161908	0.00239532	0.214922	0.0733153	-0.117692	-0.0791169	-0.0879315	-0.0909769	-0.167258	0.135102	0.113458	0.170729	0.219057	-0.00892836	0.201748	-0.0272186	-0.0466517
AKAP1	-0.0952723	-0.0693014	-0.243868	-0.153995	0.275347	0.295188	0.270761	0.462289	0.376325	0.385955	-0.127038	-0.284834	-0.0847705	-0.378932	-0.293121	-0.17235	-0.44619	-0.41628	-0.261322	-0.0503784	0.18049	0.00746173	0.383537	0.255535	-0.126925	-0.0831832	-0.0542884	-0.109288	0.282239	0.195461	0.428628	-0.017496	0.126613	0.544661	-0.0230394	0.015955	0.263857	0.320096	0.195868	0.570769	0.242764	-0.397114	-0.253962	-0.386594	-0.204455	-0.0979322	-0.272371	-0.449858	-0.16619
AKAP10	-0.351737	0.168979	0.174784	-0.483014	-0.309657	-0.308238	-0.538644	-0.339915	-0.559436	0.0967419	0.579478	1.17757	-0.440709	0.243023	-0.0206677	0.0294369	0.364864	0.840275	-0.235962	0.15788	0.115868	-0.3506	-0.565693	-0.277006	-0.546345	-0.351391	-0.163078	0.228646	0.171789	0.24918	-0.750583	0.17597	0.195162	-0.0470085	-0.235642	-0.127861	-0.211558	-0.052968	0.0270382	-0.474209	-0.864655	-0.0334947	0.438552	-0.0711201	-0.516481	0.212218	0.771882	0.820067	0.225134
AKAP11	-0.288404	-0.468379	0.527194	-0.351391	0.52037	0.490546	0.539363	0.613183	0.669836	0.17044	0.155917	-0.537684	-0.4632	-0.533751	-0.276419	-0.475479	0.145535	-0.613635	-0.797174	0.336614	1.10576	0.145589	0.54715	0.498054	-0.443858	-0.537684	-0.786822	-0.897615	0.364457	0.652849	0.39893	-0.387647	0.92585	0.579129	-0.524435	0.229812	0.222289	0.20359	0.421674	0.031781	0.48708	-0.586191	-0.394473	-0.4473	-0.482796	0.261493	-0.622064	-0.697123	0.150872
AKAP12	0.168319	0.0183678	-0.130635	-0.0157789	-0.136624	-0.217964	-0.104543	-0.036838	-0.0630795	-0.188424	-0.190258	0.00233031	0.0380817	-0.0420344	-0.100008	-0.0797398	-0.0826309	0.0117131	0.0125372	-0.150336	-0.234844	-0.0879958	-0.0637667	-0.209178	0.0545935	-0.00630365	0.0195287	-0.118382	-0.269734	-0.104882	0.0105505	-0.0952723	0.0770888	-0.0234293	0.0227057	0.0457219	-0.190652	0.0278631	-0.0195193	0.106929	-0.0342348	0.0156703	-0.000283762	-0.0782471	-0.107538	-0.191028	-0.09894	-0.0923764	-0.0932343
AKAP13	-0.331499	-0.447843	0.133405	-0.338068	0.0815305	0.000537573	0.21387	0.056465	0.129565	0.140072	0.0518142	0.0151379	-0.100165	-0.256038	-0.466445	-0.281483	0.291518	0.340542	-0.36601	0.0861849	0.00667419	0.17795	-0.275508	0.139012	0.453921	-0.285363	-0.196475	-0.108143	0.578722	0.342462	-0.159944	0.403597	-0.557456	-0.0962899	-0.0618676	0.353222	0.122469	-0.0169727	0.0480644	-0.454121	0.106929	-0.0404476	0.0329418	0.00395417	-0.479679	0.342718	-0.0756552	0.522712	0.137808
AKAP14	0.332262	0.220974	-0.130086	0.169649	-0.199376	-0.191404	-0.20419	-0.066436	-0.358242	0.0625616	-0.284999	-0.0960085	0.115868	0.0760246	0.24043	-0.130972	-0.0552173	0.0662359	0.0291639	-0.20773	-0.17904	-0.22363	-0.0613436	-0.145714	0.0579686	0.186596	0.290427	0.123176	-0.175337	-0.191345	-0.184294	-0.132474	-0.144925	0.00818867	0.0329107	-0.173291	-0.157934	-0.126788	-0.290754	0.137759	-0.246549	0.285565	-0.0912217	0.0749216	0.0994132	-0.331202	-0.0504087	-0.0834659	-0.180059
AKAP17A	-0.390937	-0.224265	0.981229	-0.364196	0.420393	0.22105	0.191045	0.359185	0.621826	0.115217	0.0990817	-0.55875	-0.493582	0.328499	-0.232259	0.223778	0.734813	-0.472995	-0.483698	0.515448	0.423589	0.347583	-0.203973	0.321376	0.13983	-0.274011	-0.613635	-0.407553	0.240659	0.196775	0.201248	-0.00563563	-0.317636	-0.224544	-0.327411	0.140411	0.0261817	0.0825093	0.307997	-0.552898	0.463187	-0.466646	-0.332662	0.0815753	-0.714075	0.665311	-0.458711	0.267027	0.263065
AKAP2	0.359041	0.202494	-0.253846	0.490546	-0.693999	-0.543755	-0.542576	-0.116555	-0.619871	-0.208258	-0.284025	-0.053814	0.0657508	-0.166352	-0.0377219	-0.0494262	-0.358242	0.0696025	0.0629689	-0.218615	-0.44931	-0.273617	0.00505768	-0.2898	0.119376	0.0596322	0.146597	0.231775	-0.395616	-0.732534	-0.585117	-0.133901	0.050996	0.13528	-0.105864	-0.217398	-0.515352	-0.109092	-0.671386	-0.0455269	-0.664144	-0.152702	0.0665446	-0.0849209	-0.0945087	-0.454653	-0.116555	-0.00302659	-0.283504
AKAP3	0.121344	-0.336887	-0.255596	0.000729642	-0.571116	-0.179459	-0.421901	-0.410604	-0.126045	-0.111478	0.0863199	0.833366	0.441377	0.302695	0.551791	0.237106	-0.0787161	0.216327	0.2922	-0.132929	-0.450649	-0.241233	-0.0687735	-0.291986	0.139158	0.113067	0.221228	0.0366996	0.150343	-0.142179	0.0602382	-0.211771	-0.0603424	0.244467	0.61665	0.120275	-0.176495	-0.415524	-0.290366	-0.110497	-0.76452	0.0786593	0.105704	0.208585	0.0374729	-0.231597	0.353916	0.303879	-0.583083
AKAP4	0.219877	0.0999662	-0.282844	0.0974305	-0.134924	-0.129338	-0.280277	-0.0645535	-0.212122	-0.18544	-0.193115	0.111007	0.0424292	-0.220582	0.0671649	-0.117727	-0.177566	0.0940786	0.115913	-0.173818	-0.087275	0.0913026	-0.00582172	-0.134893	-0.0153467	0.0861129	0.223185	0.184396	-0.0947745	-0.379972	-0.118599	-0.0650469	-0.13904	-0.159625	-0.0273186	0.0158138	-0.121805	-0.203168	-0.24412	-0.0465844	-0.309697	-0.00535993	0.0104191	0.00372267	-0.00498525	-0.224972	0.119796	-0.0924312	-0.130004
AKAP5	0.0490053	-0.0292531	-0.102018	0.121759	-0.0835547	-0.518309	-0.20063	-0.257251	0.00670744	0.242867	-0.370925	-0.0715421	-0.0440679	-0.0711814	0.308409	-0.241603	-0.206477	-0.045163	0.10058	-0.0506838	-0.043094	-0.0806665	0.13904	0.0183148	0.244382	0.0487752	0.0148142	0.00198895	0.0249564	-0.117269	-0.0957935	0.048233	-0.218412	0.128578	0.194805	-0.0753927	-0.160665	-0.0664665	-0.131945	0.0374036	-0.0328305	0.274594	0.0845558	-0.202968	0.0147233	-0.0871409	0.163563	-0.043419	-0.269459
AKAP6	0.0952466	0.185106	-0.589591	0.345553	-0.177361	-0.15527	-0.394189	-0.223168	-0.0193353	0.0540873	-0.452185	-0.127325	-0.0403427	-0.215852	0.0989014	-0.255204	0.068521	0.0677819	0.0420532	-0.36358	0.0421621	0.0592184	-0.0186994	-0.174647	-0.0673788	0.0886462	0.224244	0.162255	-0.165336	-0.380066	-0.304926	-0.221432	-0.0158771	0.00386021	0.363891	-0.212669	-0.143842	-0.13432	-0.779433	-0.158276	-0.435052	-0.00614562	-0.121843	0.0178522	-0.0979972	-0.16967	0.115787	-0.234734	-0.100065
AKAP7	-0.191892	-0.153691	-0.216403	-0.248136	0.0144663	0.266058	0.0411492	0.0454135	0.131591	-0.13983	-0.123639	-0.319269	-0.321784	-0.310708	-0.134403	-0.117623	-0.191583	-0.34343	-0.173903	0.0205204	-0.0241222	0.0314981	-0.0677372	-0.418774	-0.478026	0.330459	-0.204546	-0.260511	-0.00346357	0.212888	0.6295	0.248423	0.589628	0.466642	-0.233249	0.303509	-0.583941	0.295511	0.218715	0.619346	0.224057	0.666455	0.575751	-0.179002	0.0326121	-0.0807005	0.189581	-0.445644	-0.0219309
AKAP8	-0.293261	-0.111946	0.15938	-0.306327	0.170078	0.00762638	0.259605	0.170615	0.110222	0.144032	0.445228	-0.179002	-0.253581	0.022634	-0.269605	0.660991	0.304659	-0.128327	-0.310266	0.371042	0.420539	0.269234	-0.238206	0.297371	-0.378817	-0.340001	-0.366269	-0.589169	0.0495729	-0.0181218	-0.129447	-0.312017	0.284838	-0.144301	-0.497552	-0.106183	-0.205691	0.0469057	0.205597	-0.183771	0.205439	0.580129	0.40911	0.0560983	0.172745	0.355526	0.188832	0.224057	0.258241
AKAP8L	-0.0969655	-0.203317	-0.00600633	-0.137987	-0.231055	-0.132745	-0.0644428	-0.261062	-0.272033	-0.480376	0.238018	-0.184701	0.357471	0.13711	-0.136591	0.177612	0.229405	0.450511	-0.270911	0.0380817	0.136379	-0.397989	-0.0758447	0.281644	0.299103	-0.0411855	0.0223164	-0.0118014	0.0540095	-0.306806	0.0215771	0.034615	-0.225964	-0.40304	0.171002	-0.127401	-0.617545	0.202752	-0.64755	-0.0318071	-0.033009	-0.201461	-0.235893	0.45185	-0.102984	0.269695	0.599598	0.481995	0.224407
AKAP9	-0.0143822	-0.133834	-0.520512	0.0266719	-0.0652599	0.212668	0.00119468	-0.0358287	-0.109908	0.165642	-0.388311	-0.000809149	0.0147233	-0.13786	0.119708	-0.384986	-0.141793	-0.0621978	0.125085	-0.315097	-0.134256	-0.125421	0.173568	0.199185	-0.203863	0.0227057	0.0364558	0.0528867	-0.0524491	-0.0550234	0.126919	0.119281	0.366635	0.0674495	0.13376	0.000413446	-0.125201	0.220838	-0.156434	0.294358	-0.208994	-0.0988181	-0.177785	-0.0874568	-0.155146	-0.234783	-0.0733412	-0.191496	-0.242792
AKIP1	-0.151858	0.0151379	0.285565	-0.172649	0.098501	0.0771296	0.197261	0.148409	0.0713473	-0.0297092	0.147862	0.233018	0.015987	0.325608	0.188515	0.296786	0.194301	0.31347	-0.0757532	0.0760634	0.0661318	0.26987	0.0894461	0.230381	-0.190697	-0.215543	-0.0991879	-0.197698	-0.282074	0.19593	-0.0353124	-0.209634	-0.0337313	-0.238382	-0.170024	0.108323	0.178991	-0.165022	0.189641	-0.195889	0.0895733	-0.125345	-0.150159	-0.0233252	0.0577274	0.0173054	-0.295688	-0.298532	0.237294
AKIRIN1	-0.283766	0.0745926	0.195987	-0.321991	-0.0182944	0.212958	0.110592	-0.0188478	-0.0774704	0.0521833	0.368175	0.549667	-0.225086	0.0756457	-0.107158	-0.292955	0.277254	0.76584	0.0167746	0.149665	0.12462	0.114457	-0.20731	-0.186955	-0.357268	-0.0778297	-0.266364	-0.218853	-0.578802	-0.0411508	0.135009	0.172599	-0.408762	-0.513361	-0.386	0.185985	-0.101712	0.162863	0.0301218	-0.0800875	0.0301754	0.156519	0.572927	-0.014708	0.21112	0.137566	-0.010801	0.262274	0.244801
AKIRIN2	-0.256411	-0.081737	-0.0581544	-0.404568	-0.0707986	-0.159201	0.0180791	-0.659675	0.135526	-0.684688	0.209248	-0.402624	-0.320016	0.150092	-0.40981	-0.130828	0.0228442	-0.345942	-0.310462	0.257725	-0.278301	-0.405114	-0.692272	-0.649558	0.485338	-0.148546	-0.347324	-0.236081	0.313589	0.184896	0.260122	0.354535	-0.576918	-0.408584	-0.331796	0.389096	-0.727991	0.351073	0.0538664	-0.294745	0.271017	0.182468	0.0386576	0.126961	0.459042	0.548593	0.376932	0.273021	0.376325
AKNA	-0.390832	0.566401	0.133147	-0.207602	0.246406	-0.158845	0.229746	-0.250794	0.462968	-0.161385	0.21437	0.174573	-0.242409	-0.172222	-0.273952	-0.159997	0.252408	-0.454513	-0.344653	0.550388	-0.132603	0.163513	-0.601275	0.267171	0.452941	-0.252929	-0.291004	-0.168149	0.43143	0.0544512	0.342198	0.100541	-0.118639	-0.634074	-0.192276	-0.183256	-0.151521	0.619346	0.12241	0.274184	0.230592	-0.392229	-0.723366	0.129615	-0.0498672	0.506678	0.0780446	0.404799	0.557613
AKNAD1	0.301586	0.604627	0.0539444	0.328068	-1.03051	-0.179706	-0.0803376	-0.0234447	-0.0955711	0.0122574	-0.364196	0.0180791	0.516801	0.0929184	0.0322746	-0.0419079	-0.163927	0.131889	0.0866293	-0.25949	-0.261719	-0.187321	0.0376636	-0.0412104	0.12877	0.4503	0.0910962	0.0130061	-0.147245	-0.238509	-0.328129	-0.00362949	-0.156718	-0.0870822	0.107139	-0.170326	-0.0523287	-0.149791	-0.264865	0.170827	-0.164657	-0.0270942	-0.0210335	-0.0250814	0.0140381	-0.351737	-0.0270651	0.105483	-0.0859144
AKR1A1	-0.0682727	0.313589	0.318221	-0.110127	0.117703	-0.149708	0.057806	-0.0671082	0.108046	-0.231647	0.168511	-0.165782	-0.187647	0.209248	0.0067683	0.109886	0.220974	-0.218121	-0.267213	0.200262	0.317461	-0.147137	-0.0289961	0.129048	0.480614	-0.256552	-0.197522	-0.152271	-0.356259	0.236179	0.162546	-0.227791	0.169947	-0.193487	-0.197567	-0.0404838	0.111007	-0.0723298	0.086148	-0.289716	0.118069	-0.2152	-0.0980208	-0.067166	0.531592	0.165917	-0.311604	0.238361	0.212349
AKR1B1	-0.261322	0.858407	0.613183	-0.109835	0.526603	0.204982	0.410496	0.403423	0.144995	-0.692272	1.08827	0.424823	0.63395	0.269972	0.492449	0.22546	0.434719	-0.0945896	-0.200966	0.538378	0.762186	-0.100439	0.057806	0.859797	-0.0809978	-0.758162	-0.494809	-0.834778	0.119428	0.104073	0.133237	-0.555407	0.38566	-0.3729	-0.392588	-0.59628	0.246939	0.17352	0.0898981	-0.138141	0.238202	-0.518309	-0.826426	0.0601958	0.022283	0.0897034	-0.515987	-0.0458541	0.709056
AKR1B10	0.0212421	-0.0312409	0.00101155	0.174992	-0.509745	-0.00196956	-0.548992	-0.192276	-0.429148	0.0720847	-0.0259992	-0.0153467	0.116133	0.0499398	0.42412	-0.233729	-0.24663	0.0551023	-0.0241222	-0.103726	-0.0818892	0.0343384	-0.160325	-0.17071	0.037514	0.184813	0.123383	0.246561	-0.400552	-0.110055	-0.330652	-0.108679	-0.280997	-0.0870822	-0.134968	-0.21665	-0.230952	-0.188187	-0.504283	-0.0870822	-0.733365	-0.0342629	0.0797842	-0.0910949	0.173795	-0.110395	-0.0928754	-0.0288682	-0.262795
AKR1B15	0.201683	-0.0300515	0.0228442	0.320852	-0.527064	0.0451116	-0.470044	-0.0339861	-0.197129	-0.0549504	0.00350342	0.311227	0.228981	-0.0898587	-0.0324771	-0.0482825	-0.0469796	-0.0351743	0.357075	-0.11507	-0.062501	-0.23041	-0.0729821	-0.148546	0.0388363	0.168265	0.473309	0.0416452	-0.0934708	-0.000345325	-0.25469	0.159323	-0.127001	-0.197039	0.129315	-0.0102055	-0.235048	0.0233317	0.0140709	0.0403654	-0.218755	0.279346	0.127242	0.174462	-0.13154	-0.298027	0.164308	-0.109234	-0.0956072
AKR1C1	0.295975	0.0173336	-0.260148	0.151698	-0.160042	-0.140217	-0.131137	-0.0769072	-0.0574347	0.0334489	-0.289024	-0.023397	0.0918621	-0.124447	0.039278	-0.104354	-0.115211	0.307591	0.0327391	-0.360879	-0.235231	-0.0418121	-0.030943	-0.3317	-0.118599	0.101229	0.681143	0.22686	-0.198775	-0.0343799	-0.142179	0.080191	-0.213657	-0.123764	0.200329	-0.0620793	-0.391932	-0.344108	-0.583941	0.0686299	-0.448979	0.180917	0.131833	0.120697	0.280739	-0.153366	-0.109521	0.0251483	-0.118915
AKR1C2	0.122511	0.065866	0.0708506	0.517581	-0.25469	-0.314337	-0.606158	0.171657	-0.759309	0.10154	0.433542	-0.14077	0.637168	-0.178921	0.11175	-0.300741	-0.0877835	-0.190429	0.452941	-0.23041	-0.266998	-0.195889	-0.0817093	0.00864185	0.282538	0.080191	0.322069	0.309781	-0.392588	-0.438794	-0.240945	-0.0257558	-0.280514	0.360829	-0.0651373	-0.311061	-0.338757	-0.0500207	-0.766167	0.0103836	-0.116324	0.0980792	-0.231932	-0.121843	-0.100008	-0.396785	-0.179155	-0.00542247	-0.420854
AKR1C3	-0.157656	1.94958	-0.00744469	-0.134149	0.379698	0.308506	-0.651765	0.596911	0.427643	0.0103836	-0.010359	1.42323	-0.193784	1.4323	-0.221002	0.573431	0.353647	0.920951	-0.273181	1.2573	0.313928	1.41424	-0.410604	0.69263	-0.882854	-0.141227	-0.261663	-1.02646	0.120511	0.508315	0.049207	-0.55978	0.4343	-0.166276	-0.334732	-0.369834	0.445048	-0.485891	0.368175	-0.447642	0.701028	0.690835	0.505532	-0.375762	-0.732534	0.036262	-0.52168	-0.495122	0.0984203
AKR1C4	0.203517	0.133147	-0.00977561	0.129944	-0.185757	0.0596821	-0.534055	-0.101582	-0.353799	-0.203511	-0.0379045	0.0342322	-0.0215061	-0.173885	0.463953	0.0377579	-0.0552729	0.0358587	0.308124	-0.229562	-0.211184	0.0826023	-0.0839432	-0.0826948	-0.235464	0.224556	0.231855	-0.101582	-0.0726656	-0.327681	-0.0641365	-0.0312409	-0.000487282	-0.116492	0.00581693	-0.399766	-0.425605	-0.218345	-0.478431	0.131246	-0.489151	0.151569	0.336745	0.0159201	-0.0253557	-0.056169	0.25103	0.182128	-0.185838
AKR1D1	-0.468379	-0.200919	0.121038	-0.151564	0.221581	0.498346	0.319253	0.342718	0.0349797	0.477103	-0.0539749	-0.146017	-0.257436	-0.411007	-0.406313	-0.253711	-0.189118	0.303509	-0.305264	-0.416549	-0.214992	0.298312	-0.01921	0.151698	0.130693	-0.292635	-0.0157536	0.856483	0.281057	0.341924	0.205517	0.446344	0.248104	0.450118	0.113067	0.031257	0.458817	0.268696	0.159035	0.376325	0.0713078	0.45673	0.480614	-0.748745	-0.419463	-0.00539258	-0.02147	0.362304	-0.156512
AKR7A2	-0.340964	-0.17028	0.486615	-0.153953	0.390668	0.289681	0.241585	0.114048	0.16877	-0.451041	0.340905	-0.137738	0.180795	0.230077	-0.119112	-0.0105801	0.142689	0.306549	-0.242544	0.22595	0.285255	-0.187178	-0.0245171	0.38456	-0.622934	-0.740309	-0.119315	-0.287285	0.143385	0.202145	-0.109149	-0.445312	-0.187939	0.0270382	-0.0962581	0.159264	0.338572	-0.384583	0.175345	-0.414622	0.139248	-0.290445	-0.0898919	-0.530484	-0.188187	0.125422	-0.333625	0.226781	0.29349
AKR7A2P1	0.174845	-0.0405741	-0.00355881	0.285355	-0.224595	-0.103429	-0.2241	-0.209593	-0.0985524	-0.0225176	-0.0770925	-0.00202351	-0.0159086	-0.178435	0.25376	-0.0707422	-0.164657	-0.0136194	0.00175223	-0.244588	-0.258562	-0.224876	-0.205279	-0.296255	0.0398072	0.156333	0.156285	-0.0782116	-0.0106415	-0.249624	-0.0386886	0.169207	-0.0309119	0.0894075	-3.56943e-06	-0.117799	-0.0614755	-0.24854	-0.093705	0.034858	-0.165057	-0.0618014	-0.0920197	-0.0215393	0.137294	-0.19542	-0.00548345	-0.026389	-0.124101
AKR7A3	-0.17146	0.469512	0.350965	-0.0693263	0.380609	0.342838	0.224697	0.249766	0.522019	-0.246069	0.116854	-0.162864	-0.153797	0.0154025	-0.214594	-0.194937	-0.27188	-0.389402	-0.354711	0.351604	0.412132	-0.0110125	0.200262	0.500846	0.329819	-0.256038	-0.217316	-0.297864	0.0270733	0.246561	0.383258	-0.44619	0.53485	-0.24504	-0.0774161	0.0145451	0.208585	0.194301	0.104389	0.159035	0.283073	-0.432611	-0.512638	-0.389786	0.0831485	0.0485701	-0.421198	-0.376434	0.271928
AKT1	-0.196522	0.419625	0.138178	-0.0811906	0.114048	0.161576	0.0913026	-0.167895	0.0258993	-0.194114	0.125468	0.269972	-0.162437	0.419071	-0.104814	0.250825	0.151515	0.0369496	0.0920292	0.112222	-0.258968	0.184813	-0.347013	0.0453433	0.0542683	-0.133242	-0.0620178	-0.0146512	0.23851	-0.115032	0.0727861	-0.145787	-0.332074	-0.344401	0.206177	-0.139198	0.0694044	0.251906	0.0610377	-0.271615	0.0568952	-0.173691	-0.363369	0.281057	-0.211628	0.0756457	0.450791	0.34514	0.0551832
AKT1S1	0.290907	-0.0217881	-0.581109	0.0724903	-0.0487649	-0.0836856	-0.0764542	-0.280645	-0.634074	0.291637	-0.422879	0.0282121	0.253005	-0.251627	0.0859549	-0.164386	-0.0663743	0.0101865	0.293934	-0.164316	-0.225767	-0.012185	-0.0385913	-0.242657	-0.080245	0.555117	0.00528126	0.15001	-0.0976326	-0.0342035	0.0586038	-0.107413	-0.178435	-0.181051	0.417609	0.112721	-0.135709	0.0161439	-0.0577014	0.304528	-0.263444	-0.115678	-0.11511	0.278261	0.291243	-0.301596	-0.117727	0.0111811	-0.206521
AKT2	0.547547	0.0388363	0.150286	0.245542	-0.025134	0.10324	-0.209178	-0.208452	-0.590522	-0.124072	-0.211234	-0.135462	0.410891	0.1762	0.396719	-0.0212839	-0.0746311	0.0109757	0.137157	-0.0289307	-0.00728192	-0.127765	-0.0832102	-0.258784	-0.265603	0.195162	0.268696	-0.0818276	-0.272881	-0.370428	0.048858	-0.199698	-0.234287	-0.166441	0.0141461	-0.104452	-0.422595	0.292551	-0.162437	0.452089	-0.087814	0.0870546	-0.252866	-0.130461	0.164117	0.124147	0.268781	0.233681	0.0834628
AKT3	-0.0186092	0.195402	-0.113076	0.0425573	-0.046488	-0.018937	0.104277	-0.0262864	-0.0658353	0.212612	-0.190429	-0.0799236	-0.0255367	-0.0778631	0.0441979	-0.147818	-0.101582	0.143987	-0.0214008	-0.0483982	0.0832273	-0.100135	0.0366996	-0.134826	-0.0721529	0.112721	-0.0293483	-0.00589101	-0.184162	0.0369815	-0.00123384	0.0700284	0.134816	-0.163646	-0.0915041	-0.109805	0.0528867	0.0647019	-0.0930319	0.23743	0.00736619	-0.0383514	-0.0445183	-0.213248	-0.0287727	-0.0677372	-0.0465534	-0.0885279	0.0398909
AKTIP	-0.512095	-0.372687	0.149051	-0.471762	0.2287	0.371315	0.409314	0.282088	0.411438	0.188012	0.150713	-0.502508	-0.454121	-0.166562	-0.412726	0.174073	-0.166065	0.0488012	-0.386479	0.371315	0.344624	0.387503	-0.106476	0.386986	-0.686664	-0.402474	-0.634074	-0.367113	-0.147349	0.12199	0.226547	0.380307	-0.0118014	0.0930539	-0.565374	0.184634	0.0432209	0.452529	0.525902	-0.07414	0.55583	-0.328446	0.584237	-0.104954	-0.569123	0.0731096	0.299103	-0.40981	0.194036
ALAD	-0.0242691	-0.140924	0.0890755	0.0156324	0.0321655	-0.00337262	-0.0117414	-0.11511	-0.0142021	-0.0250182	0.0130402	-0.198339	0.278963	0.0636861	0.0101145	0.0776401	0.0510135	-0.245663	0.0595971	0.00209612	0.153378	0.00236275	0.274594	0.103659	-0.087215	-0.0897049	0.0131344	-0.0827298	0.089328	0.0539444	0.145157	-0.0970007	-0.201234	-0.0284811	0.222524	0.0208847	-0.0860307	-0.102194	-0.0407503	-0.0772025	-0.00372726	-0.215905	-0.256843	0.129083	0.0153365	-0.0337661	-0.0616918	-0.0500861	-0.0478203
ALAS1	0.0317542	-0.0783953	-0.152348	0.165112	-0.0873079	-0.0755889	-0.0513176	-0.0607778	-0.0670749	-0.172533	-0.0866264	0.0551397	-0.067166	-0.081737	0.169313	-0.0573766	-0.0296123	-0.0334182	0.0983744	-0.139721	-0.168936	-0.159036	0.0149254	-0.138863	-0.0681855	-0.0260654	-0.0142555	0.0364917	0.0995368	-0.100649	-0.0658353	-0.0770925	-0.0887132	0.0377971	0.049207	0.0320982	0.0924122	0.0885922	-0.0371531	0.118559	-0.117214	-0.0245821	-0.0310035	0.0309934	-0.0294489	-0.0548083	0.0277842	-0.0110463	-0.146953
ALAS2	1.62785	-0.538644	-1.22197	1.58025	-1.16579	-0.728921	-1.35447	-0.942227	-1.61158	-0.987225	0.0472483	1.49115	-0.00828055	-0.510689	0.377412	-0.282475	0.131792	1.41424	-0.295469	-1.00765	-0.362772	-1.17402	0.4903	-0.50842	0.612187	1.2742	1.54676	0.325852	0.385317	-1.78636	0.59128	-0.765369	-0.00202351	0.431641	1.34753	-1.21195	-0.493271	-0.622064	-1.71306	0.421427	-0.300617	1.14999	0.727379	1.13819	0.908314	-1.1283	0.43047	0.548593	-1.08262
ALB	0.0443267	0.290907	-0.0945405	0.0780138	-0.50767	-0.512389	-0.132372	-0.0766616	-0.313414	-0.309697	-0.2354	-0.0816314	0.0437803	0.0885922	-0.00442463	0.0337859	-0.250979	-0.0541258	0.0977447	-0.154709	-0.23209	0.28201	0.0108908	-0.0499277	-0.186753	0.332495	0.584237	-0.0201311	-0.547071	-0.0890303	-0.452185	-0.235464	-0.2801	0.0699022	-0.0578842	-0.24364	-0.137229	0.00498515	-0.321596	0.109191	-0.2372	-0.0367832	-0.0358881	0.07583	0.158631	-0.0958675	-0.0722901	-0.0447259	-0.390238
ALCAM	-0.234624	-0.769139	0.0102212	-0.270756	0.106007	0.150343	0.488463	-0.210975	0.349759	0.127799	-0.418016	-0.294119	-0.567775	0.0635169	-0.556086	-0.651256	-0.328564	-0.207884	-0.630616	0.0543461	-0.238323	0.0425573	-0.501146	-0.168767	-0.270842	-0.174871	-0.183818	-0.422412	0.412281	0.352266	0.444668	0.296591	0.660991	0.593607	-0.157314	0.581576	0.10154	0.69681	0.447709	0.382538	0.398478	0.00395417	0.210757	-0.258851	-0.204374	0.0071598	0.0701909	-0.436567	0.256857
ALDH16A1	-0.0658132	-0.104954	0.314234	-0.0796363	0.0102212	-0.137266	0.0757198	0.138901	0.090308	-0.338855	0.2636	-0.134256	0.264347	0.208515	0.230796	0.269972	0.221362	-0.190611	-0.148919	0.163874	0.11415	-0.102002	-0.0446197	0.160324	0.32098	-0.131309	-0.0995525	-0.168598	0.133556	-0.0956675	-0.0936789	-0.26371	0.126919	-0.227399	-0.156397	-0.132307	-0.0556318	0.132481	-0.0489908	0.257535	0.0657999	-0.293348	-0.28607	0.396895	0.342587	0.184428	-0.224719	-0.209041	0.306849
ALDH18A1	-0.154308	-0.14862	0.313928	-0.128128	0.0305322	-0.293669	0.0872526	0.0987317	0.104622	-0.131823	0.412826	-0.194819	0.53485	0.111544	-0.127942	0.308882	0.539966	0.394041	-0.123124	0.283073	0.18156	-0.0722901	0.015987	0.226984	-0.286389	-0.198865	-0.141067	-0.0719752	-0.0810612	-0.0608513	-0.358459	-0.390708	0.0290067	-0.305554	-0.2308	-0.4339	-0.313253	-0.371708	0.078958	-0.174647	-0.00964299	-0.0548811	0.1774	0.111007	-0.244824	0.281904	-0.0841821	0.202379	0.180795
ALDH1A1	-0.239216	-0.201977	0.242442	-0.248012	1.16352	-0.385882	0.101136	-0.308083	0.375572	-0.333032	-0.0577652	-0.535833	-0.161971	-0.508687	-0.537957	-0.659675	-0.840671	-0.706501	-0.897615	-0.358669	0.320616	-0.833557	-0.452185	-0.108785	0.0535637	-0.232931	-0.217316	-0.241433	0.935657	1.14653	0.779328	0.214242	0.901878	0.904791	0.525218	1.16819	0.975439	0.949342	0.566401	0.975439	0.880985	-0.313253	-0.388311	-0.392933	0.904791	-0.210337	-0.784408	-0.5251	0.0482759
ALDH1A2	0.162204	-0.0377886	-0.52812	0.0738149	-0.221597	-0.269605	-0.161747	-0.256843	-0.134356	0.114793	-0.358669	-0.0641054	-0.0163237	-0.0219309	0.0515885	-0.025898	-0.206059	-0.196323	0.0751923	-0.160743	-0.280514	-0.171509	-0.0274469	-0.214011	-0.110636	-0.0339553	-0.0110463	0.028048	-0.0699755	-0.0922839	-0.111546	-0.0318905	0.00246226	-0.0526939	0.0137198	0.0352115	0.0639979	-0.324797	-0.00706502	-0.0239737	-0.00387724	0.13983	0.00945826	-0.164852	-0.0863361	-0.117402	-0.0396018	-0.080801	-0.174294
ALDH1A3	0.307591	-0.00399997	-0.014708	0.0496594	-0.158231	0.142031	0.057248	-0.020069	-0.130864	-0.0525194	-0.439717	0.0573105	-0.0997441	-0.140625	0.184147	-0.191661	0.0540873	0.0573105	-0.1183	-0.0941542	-0.125599	-0.0262605	0.238579	-0.00922346	-0.0585976	0.338676	0.0480644	-0.0562742	0.0206187	-0.053503	0.177841	0.159442	0.050996	-0.212753	0.218779	-0.0540653	-0.326928	-0.0366922	0.014425	0.153894	-0.0451116	0.165432	-0.255885	0.121845	0.210524	-0.0779205	0.325487	-0.0466757	-0.151858
ALDH1B1	-0.0436414	0.118428	-0.016406	-0.103882	0.0468669	0.111978	0.14024	0.246939	0.088491	0.266058	-0.0015791	-0.109054	-0.106716	-0.421198	-0.0993445	-0.0881717	-0.206376	-0.234178	-0.145945	-0.0258116	0.0374036	-0.277779	-0.0600486	0.0718616	-0.0507157	-0.101712	-0.138405	-0.104847	0.00650506	0.0743095	0.22734	0.0951078	0.245702	-0.0870822	0.0716447	-0.0298246	0.182819	0.0940336	0.0839072	-0.123124	-0.0189097	-0.0512871	-0.0987453	-0.108596	-0.2163	-0.153607	-0.17012	-0.238206	-0.0485226
ALDH1L1	0.592173	0.41495	-0.35014	0.000167463	-0.44619	-0.193626	-0.13678	-0.0437159	-0.15281	-0.0307763	-0.10439	0.0319036	0.0372205	-0.0950371	0.0930895	0.00248853	-0.071437	-0.188727	0.323204	-0.00882855	0.0224582	0.0396978	0.217067	-0.19673	-0.0232542	0.361689	0.454349	0.294658	-0.283562	-0.00744469	-0.0966985	0.135054	-0.102788	0.279346	0.160171	0.0348159	-0.0864934	-0.0480414	-0.250284	0.078444	-0.291332	-0.170754	0.240276	0.0432209	0.159921	-0.169805	0.0469057	0.174627	-0.172898
ALDH1L2	0.00867877	0.144604	-0.193451	0.560818	-0.0266033	0.041112	0.137566	0.0518464	0.0276317	0.268781	-0.184951	0.127713	0.0846855	-0.33569	-0.0249312	-0.0823773	-0.528758	-0.113836	0.206438	0.0445127	-0.193578	-0.061127	-0.231647	-0.287545	-0.197834	0.0515589	0.00633437	-0.102584	0.164795	-0.0580974	0.399648	0.217661	0.050996	-0.00597151	0.0107955	0.102713	0.0473193	-0.0280891	-0.020069	0.141718	-0.0794715	-0.0336306	0.214731	0.0404814	-0.00530082	-0.163886	-0.0382533	-0.0216976	-0.328915
ALDH2	-0.217731	-0.175951	0.810295	-0.3304	0.122205	0.0166628	-0.0985731	-0.652392	0.00218628	-1.09257	0.13238	-0.411596	-0.193784	0.320616	-0.357957	-0.236536	0.463953	-0.0262605	-0.5038	0.0432209	0.343737	-0.71196	-0.811135	-0.57226	0.737193	-0.360284	-0.165618	-0.343184	0.594463	0.301296	1.01745	0.636704	0.25993	-0.116839	0.255268	0.962786	0.488176	0.295055	-0.0156902	-0.202802	0.258718	-0.611793	-0.368861	-0.190978	1.04738	0.0778424	-0.195967	0.278758	0.241512
ALDH3A1	0.0619394	-0.0486769	-0.259812	0.0206187	-0.428646	-0.0834296	-0.017461	-0.0927392	-0.258913	0.107922	-0.461172	-0.0456231	0.0992688	-0.0410878	-0.157514	0.219211	-0.0301147	0.291147	0.121576	-0.251492	0.0409987	0.187883	-0.102359	-0.101064	-0.180327	0.021168	0.0306453	0.0772116	-0.261998	-0.146332	0.057248	0.048233	-0.0127278	0.267609	0.0256635	-0.203821	0.0647019	-0.274766	-0.260363	-0.161223	-0.261027	0.196913	-0.00225815	-0.0261191	0.0766859	-0.218345	0.215181	0.107566	-0.312937
ALDH3A2	-0.122015	-0.321411	0.270929	-0.109765	0.0169362	-0.12715	0.0124445	0.175488	-0.0078268	-0.154572	0.219804	-0.112727	-0.119662	0.119483	-0.128097	0.229746	0.166143	0.316294	-0.0979972	0.0663127	-0.0607215	0.248789	-0.194554	0.185041	0.0401909	-0.109521	-0.101136	-0.208405	-0.360529	-0.0620178	-0.140049	0.0897406	-0.0689193	-0.0442588	-0.211558	-0.260229	0.0443615	-0.404568	-0.0786004	-0.201733	-0.020103	0.00733865	0.189276	0.00303167	-0.0159723	0.0911289	-0.239536	-0.0374367	0.108286
ALDH3B1	0.0274724	-0.0535771	-0.054724	-0.0376045	0.019865	0.0601256	-0.149511	-0.468993	0.00264033	-0.220377	-0.159125	-0.16598	-0.0480414	0.403597	-0.113159	-0.293746	0.100169	-0.355093	-0.118639	0.152171	-0.534579	-0.586976	-0.398465	-0.497552	0.655569	0.0249981	0.0554343	-0.0751132	0.10235	-0.0229622	0.222968	-0.170847	0.0146124	-0.181555	0.118807	0.119672	-0.302758	0.336192	-0.793648	-0.172898	0.00172244	-0.394334	-0.288803	0.0965066	0.727379	0.0972691	0.318654	0.27214	0.14894
ALDH3B2	0.224308	-0.0542012	-0.0621393	0.214843	-0.320385	-0.123602	-0.207358	-0.200459	-0.230313	-0.0277553	-0.00920569	-0.00838235	0.0388028	-0.175164	0.030218	0.0572052	-0.0406969	0.103659	0.209165	-0.292451	-0.0259992	-0.158681	-0.0193053	-0.223691	-0.128193	0.0192276	0.131085	0.265155	-0.136549	-0.220274	-0.0867516	0.00475477	-0.0696662	-0.127401	-0.0327966	-0.146408	-0.164447	-0.173206	-0.375594	-0.0107444	-0.241603	0.0561477	0.0793988	-0.0241222	0.100494	-0.189982	0.124147	0.00432004	-0.169763
ALDH4A1	0.0578824	-0.118856	-0.0293211	0.144695	-0.0612252	-0.0499277	-0.0523908	-0.0379975	-0.127765	-0.0557037	-0.0465242	-0.129839	0.0377579	0.0855528	0.137363	-0.0473054	-0.101408	0.12089	-0.0409273	-0.0724448	-0.072359	-0.038501	-0.0896707	0.0226002	0.109045	0.082135	0.0982961	-0.0913305	-0.0384151	0.0400218	-0.13742	0.109658	-0.0448068	-0.171556	0.0949589	0.188132	0.232408	-0.173163	-0.0467658	-0.141137	-0.0664665	-0.0787866	0.0386272	0.0325835	0.0576606	-0.149628	-0.0765141	-0.021957	-0.114765
ALDH5A1	0.828819	-0.274095	0.0703928	1.1324	0.148504	0.0643467	0.0199304	-0.0232244	0.0372205	-0.31691	0.64497	0.308216	0.34939	0.0930539	0.371042	0.346651	0.196121	0.323735	-0.234341	0.318654	0.356425	-0.425914	-0.021131	0.356297	0.39737	0.357199	1.15318	0.840275	0.0965066	0.14273	0.151611	-0.399909	-0.585117	0.341152	1.11535	-0.590522	-0.278301	-0.36184	0.00784444	0.417942	-0.0571158	0.371042	-0.347013	1.08827	-0.181597	0.105795	-0.0678457	0.828819	0.154529
ALDH6A1	-0.0835815	-0.282646	0.127401	-0.0965034	0.509514	0.314348	0.128016	0.318013	0.041068	0.15207	-0.000412847	-0.351197	0.0131344	-0.34343	0.0234858	-0.382654	-0.286389	-0.353016	-0.263444	-0.203688	0.111433	0.0816913	0.461178	0.439528	-0.0975636	-0.116391	-0.0558869	-0.19537	0.341266	0.261409	0.319773	0.186045	0.427263	0.331984	0.0834237	0.05277	0.154212	0.405291	0.0512666	0.410891	0.0691206	-0.374379	-0.285235	-0.31916	-0.316283	-0.0215061	-0.284765	-0.360037	-0.0694192
ALDH7A1	0.0891597	-0.00582172	-0.201234	0.28182	-0.040999	0.015955	-0.148411	0.0779365	-0.303456	0.0334489	-0.0605337	0.273894	0.123661	-0.00712936	0.571396	-0.198594	0.0044527	0.0945517	0.408869	-0.00911424	-0.125493	0.102136	-0.0568884	0.156163	0.136481	0.0749639	0.245702	0.448954	-0.0270651	-0.3146	-0.105982	-0.185489	0.165015	-0.0603956	0.0763485	0.0467943	-0.182327	-0.314679	-0.0569243	-0.110168	-0.214011	0.298645	-0.197085	0.0459274	-0.0688866	0.0269217	0.392606	-0.0311531	-0.151692
ALDH8A1	-0.0430202	-0.126718	-0.0182944	0.0115108	0.0455878	0.231343	0.234235	0.00239532	0.00337834	0.488176	-0.277006	0.263156	0.0241939	-0.32352	-0.0672315	-0.145714	-0.230026	0.0519162	-0.0747759	-0.117904	-0.261409	-0.0704179	-0.0865602	-0.420408	-0.313414	-0.00359521	-0.00253304	0.298754	0.0442794	0.0410354	-0.251796	0.345012	0.0173054	0.113067	-0.0400663	-0.30466	0.311743	0.168979	0.0863698	0.248248	0.00162516	-0.0492613	0.160741	-0.195592	-0.154392	-0.0739896	-0.165525	-0.120114	-0.2488
ALDH9A1	-0.513158	-0.523941	0.330064	-0.277293	0.301947	0.148752	0.0177836	-0.161131	0.195514	-0.728921	0.538661	-0.179002	-0.0865233	0.574608	-0.314528	0.395059	-0.0335948	-0.270039	-0.37766	0.283356	0.246694	-0.556808	-0.206576	0.214242	0.493033	-0.337379	-0.152499	-0.133459	0.489418	0.296591	-0.0265044	-0.00276319	-0.599069	0.109014	-0.126809	0.474613	0.309096	0.180204	0.131792	-0.435234	0.15055	-0.317927	-0.187418	-0.367984	-0.441213	0.111696	0.383114	0.370595	0.313159
ALDOA	0.0505259	0.439317	0.177083	-0.0433831	0.0337859	-0.100964	-0.0891462	-0.500168	-0.273827	-0.356131	0.160591	0.392082	0.0594835	0.0863199	-0.106183	-0.0392599	0.0385614	-0.0752749	-0.0890911	0.0476648	-0.325711	-0.496399	-0.315648	-0.00647691	0.365703	-0.0025728	-0.0082182	-0.170916	0.058406	-0.0618014	0.13767	-0.0578455	-0.0930641	-0.371023	0.0621582	0.147137	-0.194636	0.209496	-0.436277	-0.11396	0.0302532	-0.518596	-0.625019	0.0742382	0.528314	0.0708506	0.369587	0.251602	0.114793
ALDOB	0.215728	0.676499	-0.440516	0.415328	0.43143	0.584666	0.858407	0.472091	-0.151984	0.765013	-0.0309688	-0.179002	0.174352	-0.513781	-0.201461	-0.156308	-0.213207	-0.35427	-0.137121	-0.454997	0.107015	0.141518	-0.0609748	0.502368	-0.31935	0.279346	-0.00424185	-0.238827	0.268963	-0.087814	0.56949	0.0643792	0.765013	-0.102123	-0.146446	-0.800771	0.151122	0.502368	-0.117799	0.656325	0.300167	-0.478431	-0.475479	0.327329	-0.13318	0.106455	-0.276708	-0.287135	-0.0733133
ALDOC	-0.24529	-0.367762	0.4402	-0.0535771	0.0341254	-0.0813227	-0.50767	-0.265603	0.0179738	-0.628254	0.537613	0.269414	0.61665	0.405624	0.677669	0.527194	0.659296	0.318405	-0.151564	0.419251	0.279269	-0.575453	0.421256	0.634508	0.503155	-0.331896	0.0451847	-0.1468	-0.391932	0.0986881	-0.452653	-0.97721	-0.459919	-0.257819	-0.13557	0.197852	-0.0853948	-0.823588	0.100089	-0.704943	0.0715925	0.104792	-0.13013	0.662996	-0.407708	0.117803	0.72565	0.379856	0.295511
ALG1	-0.0367206	0.15001	-0.11098	-0.066555	-0.00463099	-0.00184068	-0.0294803	0.221228	0.000598419	-0.367113	0.100924	0.222524	0.457385	-0.0650203	-0.0860307	-0.10292	0.078865	-0.0945896	0.0962732	0.124662	0.174302	-0.0968044	-0.0677057	0.0229231	-0.0972302	-0.0979972	0.00369593	-0.0883592	-0.157692	-0.032889	-0.0503784	-0.377813	0.0191344	-0.0620178	-0.0100557	-0.130495	0.0579686	-0.200056	-0.166153	0.113857	0.0613759	-0.307173	-0.271792	0.139756	0.0751923	0.162912	-0.222602	-0.0712127	0.186215
ALG10	0.0637976	-0.0751132	-0.173735	0.0423189	-0.146139	-0.274255	-0.403833	-0.14967	0.0044527	0.105252	-0.310795	0.034858	0.0857214	-0.0269028	0.0292988	-0.0870822	-0.0629473	-0.053343	0.141474	-0.210243	-0.191808	-0.0279364	-0.100674	0.25075	0.190412	-0.0864637	0.478187	-0.0525194	0.0459926	-0.285308	-0.163814	-0.113076	-0.0435791	0.0350576	-0.00486711	-0.230534	-0.257582	-0.253905	-0.387472	0.0413966	-0.355894	0.090117	-0.00215253	-0.0457887	0.184293	0.00369593	-0.0871409	-0.109234	-0.15067
ALG10B	-0.0177886	0.104752	-0.222393	-0.0439634	-0.125378	0.0909402	-0.103753	-0.037504	0.0309934	-0.0322303	0.0565311	-0.0528346	0.0263908	-0.210157	-0.0511217	-0.0170501	0.0303483	0.0786074	0.0117131	0.0237429	0.118428	0.127289	0.113458	0.0746269	-0.0184735	-0.00018873	0.0460343	-0.0917788	-0.0841821	0.049693	0.0580872	0.048233	0.153334	-0.0485226	-0.0627112	-0.11396	-0.0306957	-0.0751132	-0.0180258	-0.111253	-0.170987	0.0674071	-0.223259	0.0548194	-0.00349407	-0.048953	-0.0423762	0.103575	0.0563879
ALG11	-0.188987	-0.617545	0.625729	-0.219949	1.22006	0.836249	1.25346	1.35601	0.308977	0.708362	0.102223	-0.166844	-0.378066	-0.654186	-0.303796	-0.683967	-0.746071	-0.275559	-0.200104	-1.05391	0.476427	1.61265	1.09974	-0.524836	0.592684	-0.137813	-0.188101	-0.441568	0.168511	0.0645763	0.19298	0.277793	2.15429	-0.1246	-0.117483	-0.544633	0.733371	0.51387	0.502368	0.945272	-0.297187	-0.114475	-0.13013	-0.646316	-0.459919	0.275712	-0.459098	-0.565374	-0.791512
ALG12	0.579805	0.0641895	0.0183402	0.118244	-0.117549	-0.00563563	-0.000740795	-0.214011	-0.0231971	-0.135638	0.150571	0.175372	0.272544	-0.111356	0.599136	0.1765	0.0659439	-0.0673517	0.799293	0.0112867	0.0180155	-0.0671082	0.449931	-0.027848	-0.156011	0.413914	0.326085	0.223404	0.128345	-0.190611	-0.021957	-0.185321	0.365851	-0.0870822	0.00519498	-0.0464553	-0.187418	-0.0561069	-0.169428	-0.0557037	-0.390463	0.163775	-0.0307247	0.35008	-0.116632	0.0111069	0.404616	0.074017	-0.00914816
ALG13	-0.211132	-0.33032	-0.00145769	-0.192541	0.78821	0.7613	0.677669	0.792831	0.748359	0.638397	-0.833557	-0.417544	-0.395616	-0.594255	-0.397383	-0.480376	-0.683967	-0.599934	-0.390708	-0.638029	0.015987	0.41423	0.314657	0.133615	-0.522845	-0.203929	-0.182143	-0.402154	0.272629	0.817671	0.906673	0.53059	0.975439	0.778426	0.211895	0.63	0.911877	0.543505	0.824802	0.725022	0.867277	-0.45002	-0.573915	-0.513158	-0.242599	-0.843526	-0.477319	-0.836276	-0.673583
ALG14	0.00189501	0.0916602	0.0248693	-0.09271	-0.0447746	0.00455665	-0.0209722	0.0484231	-0.0224143	-0.00785902	0.00778515	0.00029422	-0.115627	0.193606	-0.053814	0.0197927	0.124916	0.14582	-0.0667278	0.0250707	-0.245663	0.191078	-0.136186	-0.103608	-0.141705	-0.0629802	0.0335513	-0.0962581	-0.0459145	-0.232501	-0.170987	-0.200309	-0.350488	-0.262731	-0.158719	0.101087	-0.0334539	-0.139936	0.0227733	0.0695586	-0.0587842	-0.0169398	0.121485	0.000198314	0.0230442	0.0384821	-0.317546	-0.0945405	0.05872
ALG1L	-0.00450997	-0.134752	-0.592242	0.0866293	-0.0315341	0.0298049	-0.030943	0.0934428	-0.544983	-0.243811	-0.0477888	-0.0410259	0.215452	0.19593	0.447507	0.15183	-0.0766013	-0.103959	0.0453433	-0.123639	-0.172898	0.208317	0.289984	-0.290366	0.226781	0.0310654	0.0503794	-0.0882654	-0.169145	-0.518596	-0.344967	-0.141297	0.116075	0.484034	-0.0785332	-0.13786	-0.430539	-0.335225	-0.0620178	-0.240036	-0.322715	-0.0750795	0.265973	-0.0683057	0.0634876	-0.355559	-0.12109	-0.0908229	-0.0267735
ALG2	0.436598	0.55969	-0.0421367	0.281364	-0.0740831	0.15357	-0.434099	0.00640036	0.0197243	-0.251274	-0.00709413	-0.0876594	0.0908097	0.105126	0.106077	-0.19093	0.0828539	-0.0945896	0.512727	-0.0053227	0.0429434	0.249706	0.264525	0.145375	0.0713078	0.19079	0.216718	0.0523553	-0.111589	-0.0278762	-0.147947	-0.114406	-0.133624	-0.0716074	0.438768	0.0320316	-0.0312142	-0.0337987	-0.0785627	-0.162057	-0.0419415	0.0209816	0.0985874	0.0384285	0.0619688	-0.148798	0.282435	-0.0862095	-0.0875279
ALG5	-0.538936	-0.218016	0.159092	-0.423029	0.586513	0.360026	0.658681	0.573431	0.610664	0.131246	-0.251796	-0.563166	-0.440178	-0.0633205	-0.434679	-0.204676	-0.485697	-0.509471	-0.586976	0.123525	0.349136	0.336497	-0.0824193	0.00458721	-0.153607	-0.659675	-0.47098	-0.41353	-0.0102345	0.540976	0.417769	0.206017	0.455419	0.390975	-0.497771	0.310689	0.651864	0.316772	0.705479	0.359041	0.665997	0.0399607	0.423956	-0.651765	-0.0750795	0.130416	-0.895309	-0.834778	0.202096
ALG6	-0.355559	-0.270842	0.203517	-0.363015	0.186215	0.153984	0.245702	0.100965	0.384179	-0.0891171	0.235125	-0.284689	-0.251328	0.0747605	-0.209687	0.0856312	0.331984	0.304858	-0.321307	0.647795	0.200061	0.353916	-0.332074	0.278075	-0.131373	-0.267546	-0.363853	-0.39147	-0.0338925	0.265973	0.130211	-0.18072	-0.0907879	0.0256128	-0.376521	0.095716	0.13544	0.235657	0.25103	-0.192753	0.461635	0.138927	0.328255	0.284003	-0.201977	0.447507	-0.345274	0.0312203	0.383258
ALG8	-0.1513	-0.0908528	0.216995	-0.0991105	0.0941257	0.0437126	0.154383	0.203862	0.0921821	-0.148512	0.167711	0.0328758	0.104032	0.289046	-0.0450968	0.119947	0.068946	0.154652	-0.189518	0.217976	0.27445	0.127972	0.17265	0.301018	0.27445	-0.181714	-0.104847	-0.0252915	0.115136	0.169207	-0.0421025	-0.270756	-0.101229	-0.155766	-0.0913305	-0.0081594	0.07253	-0.147349	0.0557507	-0.208202	0.0356257	-0.253389	0.0265361	0.0704447	-0.153953	0.153984	-0.263913	-0.0426143	0.216408
ALG9	-0.221597	-0.0687465	0.252486	-0.120355	0.384179	0.375256	0.391902	0.474901	0.377755	0.248607	0.322885	0.0767237	-0.0615997	0.168979	0.104883	0.218846	0.315229	-0.0729493	-0.0887601	0.268425	0.472091	0.360702	-0.233621	0.456536	-0.206238	-0.252496	-0.339072	-0.359808	0.242599	0.127799	0.1762	-0.205416	-0.180814	-0.204087	-0.217288	0.106655	0.0972261	-0.155697	0.209094	-0.299532	0.19483	-0.254175	0.0228442	-0.119288	-0.251933	0.273996	-0.212301	-0.237601	0.210524
ALK	0.357199	0.0937659	-0.206626	0.273376	-0.187737	-0.181761	-0.140924	-0.101265	-0.265332	-0.134857	0.0466753	0.390166	-0.0164733	-0.087019	0.146954	-0.199218	-0.0734932	0.224556	0.175836	-0.0375666	-0.167829	0.0592184	0.131441	-0.0801513	-0.212952	0.0810101	0.0280035	0.17714	-0.183506	-0.132505	-0.190564	0.146049	-0.00861219	-0.142868	-0.0193053	0.0664996	-0.267606	-0.0361365	-0.250629	0.0496594	-0.331989	0.235951	-0.0375381	0.0145021	-0.0290301	-0.112039	0.396371	0.00251122	-0.187468
ALKBH1	-0.112161	-0.145945	0.0962732	-0.108109	0.0609572	-0.0663068	0.100006	0.083322	0.0232868	-0.149304	0.174992	0.0723204	-0.122621	-0.0258116	-0.0783058	0.0676686	0.0634192	0.146809	-0.129709	0.15207	0.219366	0.0121939	-0.0891752	0.0705516	0.00657799	-0.172566	-0.15597	-0.18824	-0.11396	-0.0194072	0.0068248	-0.135638	-0.109521	-0.143842	-0.1774	-0.10292	-0.00886476	-0.0462446	0.00103663	-0.162604	0.0913026	-0.00684218	0.221362	0.182262	0.0173336	0.136379	-0.0624572	-0.167078	0.21112
ALKBH2	-0.122992	0.871697	0.361287	-0.0949752	0.163397	-0.0659753	0.138681	0.154091	0.0967797	0.00938638	0.536606	0.625729	0.126362	0.311083	0.878041	0.633388	0.384179	0.369938	0.306549	0.367467	0.613667	0.282721	0.630715	0.348987	-0.131406	-0.218694	-0.238686	-0.224746	-0.664144	-0.0217623	-0.400447	-0.525633	0.212612	-0.098395	-0.284025	-0.459919	-0.213075	-0.351197	0.032202	-0.288803	-0.00585749	0.0458177	-0.0847978	0.340212	-0.164285	0.111116	0.0620819	0.0999139	0.346785
ALKBH3	-0.194685	0.329515	0.162962	-0.174433	0.0890755	-0.0334182	0.24113	0.22602	0.168629	-0.163078	0.26266	0.354751	-0.155562	0.153378	-0.0584233	0.302695	0.253059	0.694099	-0.106222	0.457201	0.381503	0.11752	-0.0445879	0.322588	-0.0101186	-0.278655	-0.310795	-0.3651	-0.368507	0.0543461	-0.34508	-0.505502	0.189898	-0.382362	-0.468763	-0.610199	-0.258104	-0.508193	0.0706267	-0.355894	0.0974305	-0.146058	0.384848	-0.233788	0.421054	0.324702	-0.35764	0.13415	0.491657
ALKBH4	-0.134752	0.05667	0.170615	-0.076205	-0.0148887	-0.314418	0.129519	-0.132745	-0.0455269	-0.018325	0.0918621	0.0465093	-0.00703022	-0.0389243	0.117146	0.00248853	0.213802	-0.0224143	-0.0506838	0.0311516	0.0593845	0.13238	-0.0343799	0.22734	-0.227791	-0.1275	-0.106641	-0.254974	-0.24021	-0.284025	-0.117727	-0.218345	0.00039917	0.300041	-0.157358	-0.313505	0.180989	-0.52538	-0.108855	-0.276065	-0.113267	-0.229733	-0.149115	-0.237546	-0.0822233	0.0522592	-0.117782	-0.0105155	0.0382645
ALKBH5	-0.331319	-0.0419415	0.443409	-0.132158	0.231557	0.127885	0.270929	-0.0138378	0.224486	-0.646927	0.477103	-0.0624849	0.149461	0.61665	-0.150112	0.120646	0.346651	0.183633	-0.277006	0.390809	0.182408	0.0592184	-0.134403	0.381771	0.612694	-0.344729	-0.036279	-0.465816	0.32098	0.278261	-0.20537	-0.435383	-0.493878	-0.248991	0.274782	-0.0106415	0.166971	-0.533286	0.191248	-0.640236	0.112908	-0.620971	-0.569822	0.289681	-0.387472	0.219669	-0.228485	-0.136624	0.412471
ALKBH6	-0.165141	-0.278583	0.232408	-0.131031	0.158564	0.0942899	0.183475	0.138901	0.205439	0.268696	0.0613759	-0.159228	-0.0540653	-0.0353426	-0.112161	0.198788	0.168565	-0.160445	-0.141866	0.255045	0.0883015	0.120316	-0.252045	0.378516	-0.303116	-0.25484	-0.192511	-0.0833384	0.00435558	0.0713275	-0.484316	-0.246947	-0.258968	-0.233034	-0.24307	0.153894	0.2136	-0.210975	0.249563	-0.275909	0.21104	-0.259556	-0.293418	0.125044	-0.182234	0.23851	0.149402	-0.0696348	0.13983
ALKBH7	-0.149355	0.586026	0.38642	-0.310973	0.0813182	-0.527064	0.0865801	0.290427	0.164308	0.087677	1.04982	-0.135017	-0.134659	0.729013	0.858407	1.01313	0.447507	-0.0316539	0.208096	0.455419	0.652849	0.340663	0.756121	0.34859	-0.464992	-0.193973	-0.242926	-0.441953	-0.534923	-0.553299	-0.199466	-0.492824	0.286331	-0.412726	-0.386353	-0.143405	-0.441411	-0.408467	-0.0125178	-0.181228	0.0470757	0.0949226	-0.272245	-0.139113	0.709056	0.14961	0.178371	0.28182	0.53485
ALKBH8	-0.1929	-0.0552729	0.34987	-0.0319201	0.344473	0.143142	0.505532	0.373203	-0.00819377	-0.0577652	0.811274	0.7613	0.297074	0.306021	0.139292	-0.0566493	0.433542	0.523686	-0.0725706	0.0721611	0.403772	0.296591	0.612694	1.09157	-0.213605	-0.266418	-0.165525	-0.250629	0.184348	0.318777	0.151611	-0.477319	0.34151	-0.0190866	-0.249851	-0.458932	0.15077	-0.0952723	-0.0626808	-0.0226524	0.0515223	-0.197175	-0.0916861	-0.351737	-0.246069	0.455243	-0.117288	0.0667422	0.363891
ALLC	0.192444	0.121943	-0.119772	0.380746	-0.435707	-0.223737	-0.269041	-0.146217	-0.245113	0.0239865	-0.147741	0.050136	0.217067	-0.0681176	0.118376	-0.0250814	-0.316447	-0.0310738	0.219669	-0.233034	-0.144849	-0.182143	0.120646	-0.263261	-0.119995	0.112446	0.130556	0.00417446	-0.250732	-0.490354	-0.391078	-0.0772025	-0.0379323	0.186537	0.0791133	-0.177639	-0.2045	-0.164316	-0.33569	-0.0692385	-0.463598	-0.0181218	0.122251	0.101946	-0.0339184	-0.120471	0.259842	0.039243	-0.0813582
ALMS1	-0.103855	-0.0955059	-0.0613729	0.0488897	0.00165328	-0.507898	0.0998338	-0.159997	-0.327411	-0.168973	0.33279	0.720408	0.173652	-0.128956	0.457385	0.137428	0.132481	0.27906	0.225864	-0.171038	-0.0306957	-0.0684644	0.322181	0.248937	-0.0948441	-0.132018	0.148105	-0.0417479	-0.0421664	-0.0237872	-0.172076	-0.27851	-0.180098	0.084945	0.0226002	-0.333389	-0.74237	-0.0204562	-0.518862	-0.212207	-0.389923	0.309499	0.201815	0.198759	-0.295065	0.0981177	0.215785	0.234576	0.0894461
ALOX12	-0.0773903	-0.331202	-0.928577	-0.0664079	-1.36935	-0.373016	-0.259787	-0.378189	-0.899828	-0.547402	-0.219288	0.460414	1.23954	-0.550684	-0.084253	-0.356013	-0.460688	-0.125535	0.145443	-0.0720854	-0.680459	-0.148654	0.220496	-0.368994	0.1903	-0.0379975	1.00043	-0.114935	0.270071	0.184896	0.20944	-0.256355	-0.551594	0.331329	0.894677	-0.583083	-0.75583	0.230523	-0.974165	0.48033	-0.400739	-0.00483235	-0.404237	1.24379	1.16819	-0.215949	0.76584	-0.233494	-0.619871
ALOX12B	0.175268	0.218212	-0.0961876	0.118759	-0.127253	-0.170444	-0.0970898	-0.142868	0.00885896	-0.153454	-0.0480776	0.352701	0.0385244	-0.0428085	-0.0239195	-0.0337661	0.077803	0.18915	0.675141	0.0255753	0.00613366	0.110027	0.259426	-0.20256	-0.141705	0.186476	0.30226	0.370888	-0.0239528	-0.0676111	-0.158475	0.218992	0.108969	-0.160502	0.0520287	-0.0615766	-0.00917463	-0.330562	-0.132061	0.0292988	-0.143662	0.0128826	0.0632601	0.000674083	-0.0118356	-0.086181	0.177252	-0.190893	-0.179706
ALOX12P2	0.0191344	0.297507	-0.403833	0.122251	-0.777109	-0.117871	-0.245418	-0.0379696	-0.402474	-0.135962	-0.391932	-0.0509757	0.0331477	-0.158798	0.119947	-0.108074	0.0864515	0.144293	-0.0236934	-0.392832	-0.496632	-0.192679	-0.123779	0.0445127	-0.113372	0.0247623	0.0340746	0.0433503	-0.278301	-0.0692385	-0.0815153	-0.0609212	0.0835811	0.0467066	0.00299515	-0.310108	-0.148229	-0.205028	-0.47632	-0.00314738	-0.225609	0.00660942	0.0936804	-0.074336	0.134913	-0.193487	-0.0637357	0.0322746	-0.434301
ALOX15	0.11063	-0.0259276	-0.352001	0.00369593	0.0573509	0.210952	-0.0805463	0.084945	-0.136226	-0.197232	-0.0964109	0.244961	0.138968	0.484798	-0.139757	0.0330117	-0.191538	-0.0419739	0.00449378	-0.242733	-0.286964	-0.255421	-0.259812	-0.34288	-0.165022	-0.0526622	-0.0460841	-0.11667	0.227869	-0.0561069	0.184147	-0.043419	-0.189518	0.188974	0.0544512	-0.144185	-0.529971	0.295785	-0.287706	0.232642	-0.161971	0.17013	-0.19333	0.416329	-0.151521	-0.196429	-0.0999552	-0.00886476	0.0140381
ALOX15B	0.0960175	-0.0879958	-0.306991	0.0412559	-0.389923	-0.166992	-0.0826948	-0.122952	-0.361303	-0.135162	-0.0920507	0.107829	0.0526944	0.0242587	0.212668	0.0592631	-0.109805	-0.135431	0.131973	-0.131616	-0.239766	-0.267673	-0.0821868	-0.0543455	-0.0573099	0.225243	0.10058	0.200605	-0.185361	-0.165262	-0.128995	0.0835038	-0.0707422	-0.175121	0.0100769	0.0655625	-0.140442	-0.140474	-0.129301	-0.0496241	-0.11119	-0.0719126	-0.119895	0.0465952	0.349534	-0.114904	0.112391	0.0526609	-0.299694
ALOX5	-0.203363	-0.384583	0.0663774	-0.0989134	-0.121728	-0.684688	-0.567775	-0.61126	-0.131309	-0.169264	-0.127605	-0.392229	-0.187178	0.38685	-0.30942	0.071549	-0.106817	0.145919	-0.122049	-0.0484515	-0.70102	-0.291537	-0.49885	-0.40606	0.190469	0.15174	0.330977	0.601823	0.232948	-0.0150657	-0.054506	0.452089	-0.688881	-0.212952	0.346785	0.410158	0.074017	-0.125753	-0.0314426	-0.34942	-0.0622935	0.232642	0.423387	0.301109	-0.210882	-0.00269789	0.507168	0.523997	-0.105113
ALOX5AP	-0.333032	0.0158138	0.155873	-0.397989	-0.143478	0.345697	-0.22211	-0.879075	0.0694408	-0.199558	0.0470757	-0.359693	-0.417197	0.95465	-0.423896	0.248701	-6.81104e-05	-0.473563	0.00118307	0.117045	-0.760378	0.56685	-0.622064	-0.990122	0.509514	-0.0453943	-0.0933824	0.828819	0.626728	-0.25461	0.358133	0.475629	-0.560135	0.515726	-0.205643	0.453667	0.399648	0.332895	0.284157	-0.670052	0.172002	-0.018639	0.576605	-0.0766013	-0.560432	0.115913	1.18572	0.633388	-0.043798
ALOXE3	0.53485	0.178253	-0.125057	0.333137	-0.752659	-0.149748	-0.338568	-0.301039	-0.830702	0.0334489	0.113307	0.299317	0.0754254	-0.0341113	0.218367	-0.0489277	0.0279662	0.0976543	0.171409	-0.0467286	-0.281274	0.115217	0.275917	-0.25173	0.24364	0.372229	0.43396	0.52306	-0.0600769	-0.384731	-0.254776	-0.0748176	-0.114406	0.104389	0.121394	-0.100705	-0.329679	-0.218656	-0.580636	-0.168522	-0.604325	0.00337834	0.139292	-0.101408	0.113013	-0.152348	0.0663774	0.0101145	-0.480158
ALPI	0.131973	-0.0118356	-0.267213	0.35376	-0.08502	0.0755976	-0.108827	0.0370516	-0.17146	0.424823	0.0675822	-0.149748	0.109975	0.0720847	-0.110636	-0.18448	-0.162286	0.00375581	0.081612	-0.415355	-0.14458	-0.00905543	-0.101551	-0.0850407	-0.279089	0.0202143	0.0781798	0.05277	0.0455123	-0.0421664	-0.093538	0.163015	0.126465	-0.0114095	0.0712325	0.0294014	-0.133242	0.13538	0.0184369	0.0532338	-0.274532	-0.127292	0.152565	0.0218403	0.12457	-0.0994845	-0.0618676	-0.122952	-0.12112
ALPK1	-0.258428	-0.593121	0.0531446	-0.490889	-0.0277804	-0.439001	-0.790388	-0.824932	-0.0348871	0.484034	0.218367	-0.70102	-0.453964	-0.45022	-0.523386	0.0750376	0.239562	0.221153	-0.53553	-0.0437159	-0.561049	-0.013899	-0.743351	-0.158926	0.340329	-0.185141	-0.306224	0.686067	0.574929	0.184896	-0.0253557	0.599598	-0.651256	0.494817	-0.279549	0.518562	-1.15789	0.32098	-0.0109295	-0.333508	0.0423189	0.756121	0.84611	0.74156	-0.344297	0.653212	0.618444	0.859797	-0.0824193
ALPK2	-0.00600633	0.290608	0.28653	-0.00870516	-0.277706	-0.124827	-0.0509446	0.0817346	-0.211234	0.0334489	0.0961011	0.38566	0.261164	0.0713837	0.0948229	0.207332	-0.0465844	0.475101	0.236801	-0.398151	0.138874	0.230077	-0.177566	0.0620819	-0.193664	-0.00879822	-0.0585976	-0.114334	-0.210195	-0.256552	0.0694408	-0.0370582	-0.152191	-0.135247	-0.102483	-0.0643812	-0.259631	-0.00187117	0.00801225	-0.00476447	0.208515	0.00398847	-0.0279051	-0.276493	0.00472374	-0.0430585	-0.11098	0.106123	0.0821834
ALPK3	0.173397	0.168672	-0.0921276	0.405291	-1.03721	0.0653216	-0.154824	0.0216815	-0.125345	0.073013	-0.34043	0.0759926	0.26276	-0.00933047	0.182008	-0.0505007	-0.253239	-0.00807852	0.0710865	-0.159699	-0.102194	0.215452	0.0803608	0.0674495	-0.0468318	-0.000933246	0.0654743	0.569847	-0.1452	-0.134184	-0.416123	-0.0806102	-0.107389	0.0757198	0.299218	0.0993067	0.0176432	-0.127429	-0.0289307	0.0182795	-0.0652019	0.0267861	0.0761516	0.0378671	0.283073	-0.441213	0.196657	-0.17709	-0.498263
ALPL	-0.642852	-0.17912	0.127401	-0.117483	-0.059677	-1.0007	-1.26308	-1.50416	0.113013	0.22714	1.62785	-0.311779	-0.298874	0.600948	-0.51124	0.723528	-0.351101	1.26747	0.0198282	-0.614157	-1.78636	0.604231	-0.462806	-1.00423	0.609867	1.05253	1.22961	1.94958	0.69681	0.0970531	-0.738639	0.885481	-1.18743	-0.368649	0.782042	1.49973	-1.42726	-0.731614	-0.265057	-0.599069	-0.107866	-0.543158	-0.584775	0.9326	-1.12303	-0.0321753	1.44226	1.79034	-0.031627
ALPP	-1.07685	-0.0616918	-0.0467024	-0.417841	1.03442	1.05542	1.103	1.03669	0.868946	1.23412	-0.548686	-0.564422	-0.611793	-0.840671	-0.970731	-0.600864	-0.719279	-0.60175	-0.947734	-0.347324	0.111544	1.15677	-0.0213049	0.46549	0.285255	-0.497552	-0.408934	0.808417	0.671697	0.802806	0.729971	1.18147	1.11223	0.917328	0.616174	0.284838	1.07821	0.969476	0.92585	0.9326	0.68403	-0.288877	-0.284104	-1.1283	-0.415219	0.021168	-0.409534	-0.101768	0.0216041
ALPPL2	-0.0266645	-0.108827	0.00923036	0.0529226	0.0819452	0.119625	0.133331	0.0157385	0.119708	0.142239	0.0227733	0.340905	-0.0763028	-0.0786632	0.0477349	-0.0136194	-0.0829813	0.174012	0.22028	-0.0379045	0.0352115	-0.0414372	-0.0798977	0.0310654	-0.00733904	-0.0482825	0.145589	-0.0954601	-0.159453	0.0989908	0.119237	0.048233	-0.176821	0.282088	0.19732	0.167653	0.249989	-0.0188478	0.158373	0.124379	0.124721	-0.138527	-0.235842	-0.112093	-0.178568	-0.0057013	-0.203409	-0.122621	0.0421252
ALS2	-0.405271	-0.442982	0.344747	-0.237601	0.170384	0.0970168	0.34925	0.116485	0.104567	0.426891	-0.279689	-0.355339	-0.267213	0.456536	-0.390463	0.138968	0.158373	-0.293121	-0.296707	0.198731	0.0415759	0.746943	-0.30431	0.180437	-0.08376	-0.18291	-0.237777	-0.152064	0.165015	0.288849	0.0531909	-0.338476	-0.120654	-0.17451	-0.220792	0.1626	0.123733	0.16691	0.211463	-0.341602	0.223246	0.0488289	0.455027	-0.359923	-0.0427123	0.198611	-0.131031	0.145375	0.0795254
ALS2CL	0.0994995	0.0325835	-0.0196429	0.0446947	-0.19034	-0.10577	-0.0719752	-0.128257	-0.136742	0.0988133	-0.123818	0.161909	0.0660917	-0.231209	-0.0785627	-0.0942973	-0.162359	0.0321302	0.313928	-0.205115	-0.0603424	-0.0708227	0.00509424	0.11766	0.0744533	0.0497291	0.0664167	-0.0169398	-0.0595164	-0.114406	0.110222	-0.0621978	0.106547	-0.131654	0.127242	-0.0372518	-0.0299874	0.0232044	-0.407252	-0.0859433	-0.127827	0.261833	-0.0240961	-0.19093	-0.0148608	-0.0823773	0.269129	-0.1452	-0.058278
ALS2CR11	0.306219	0.12816	-0.1574	0.247604	-0.437634	-0.178097	-0.348523	-0.0461442	-0.214687	-0.0305377	-0.308238	-0.0364891	0.52306	0.0599852	0.0246233	0.00248853	0.078444	0.178565	0.876552	-0.0767185	-0.203929	0.021637	0.227869	-0.0591515	0.224057	0.248524	0.108708	0.0681473	-0.112727	-0.111095	-0.181471	-0.104847	-0.251627	0.0550601	0.0991672	-0.166594	-0.1818	-0.195124	-0.160665	0.0470451	-0.229899	-0.101712	-0.102826	-0.0397911	0.268338	-0.397019	-0.103959	0.1903	-0.174126
ALS2CR12	-0.0109562	-0.213711	0.0150605	0.102846	-0.12155	0.0274955	0.0788298	-0.153995	-0.0189097	0.23316	-0.100828	0.022669	-0.0536673	-0.0203034	-0.0896303	-0.347505	-0.17451	-0.0287727	-0.018937	-0.18291	0.0673681	0.0067683	0.167133	0.112174	0.00256882	0.068841	0.0915219	0.504222	0.0548194	0.016808	0.0400718	0.0825093	-0.00725246	-0.207557	0.151164	-0.0279927	-0.269116	0.134757	-0.008415	0.255869	-0.0112819	0.10809	-0.117972	0.0688079	0.0785636	-0.0327339	-0.0482825	0.0052501	-0.0244893
ALX1	0.320096	0.139637	0.0795566	0.950925	-0.516481	-0.255596	-0.352373	-0.258374	-0.25447	-0.0537566	0.0218403	0.276219	0.321172	-0.208695	-0.00018873	0.161782	0.00103663	0.30238	0.307498	-0.110395	0.0531143	0.0592184	0.040263	-0.0435149	0.103622	0.102511	0.0880947	0.239562	-0.264865	-0.125638	-0.390238	0.0735677	0.0748092	-0.276133	0.354947	-0.114092	-0.0674025	-0.0718212	-0.0915914	-0.080245	-0.0880294	-0.203409	0.168389	0.068592	-0.11057	-0.363949	0.203934	0.229568	-0.0334947
ALX3	0.041068	-0.109835	-0.257777	0.0385928	-0.142465	-0.0894168	-0.140442	-0.284517	-0.160502	0.0748855	-0.141961	-0.143191	0.221304	0.0504116	0.258241	-0.118915	-0.233249	-0.106515	0.264347	-0.0948441	-0.132372	0.07583	-0.0260654	-0.219652	-0.141705	0.0367808	0.530972	0.0204546	-0.377813	0.000198314	-0.310174	0.134404	-0.205768	0.0452245	-0.0186994	-0.159036	-0.370298	-0.098517	-0.0534062	-0.0219309	-0.176687	0.0435547	-0.0480144	-0.14692	0.0680317	-0.122551	0.0846454	0.0899387	-0.0871845
ALX4	0.0844918	-0.0363734	-0.444071	0.0470451	-0.197039	-0.0113776	-0.191843	0.0175657	-0.402154	0.0334489	-0.465996	-0.0442309	-0.0389855	0.0539796	0.00560818	-0.0509757	0.119672	-0.14517	0.0222086	-0.0439976	-0.160237	-0.272881	-0.165217	-0.208405	0.0439711	0.0775039	0.00723168	-0.0146832	-0.0467658	-0.165141	-0.037402	-0.0890014	-0.0230732	0.0474287	0.0692535	-0.258913	-0.323685	-0.171203	-0.0895077	0.02919	-0.13154	0.366192	-0.107128	0.162487	-0.0940316	-0.0967372	0.102387	-0.189152	-0.577315
ALYREF	-0.0813582	0.261556	0.261493	-0.113437	0.526192	0.308124	0.340212	0.123864	0.0698598	-0.0112819	0.0318212	-0.0897049	-0.118563	0.292749	-0.239766	-0.318692	-0.378066	-0.189388	-0.204967	0.0674885	0.315473	-0.0703258	0.598845	0.455419	0.631702	-0.184744	-0.130495	-0.312206	-0.688881	0.430004	0.418515	-0.0297382	-0.209324	-0.0870822	-0.025898	0.195868	0.458337	0.279346	0.323204	0.142287	0.351865	-0.605331	-0.624044	-0.519717	-0.188043	0.111848	-0.483014	-0.452653	0.121943
AMACR	-0.114226	-0.10871	-0.0669823	-0.125535	0.0252746	0.0751549	0.0431214	-0.0667278	0.0158469	-0.0469233	-0.0426143	0.26276	-0.0692076	0.202145	-0.181919	0.0185438	0.184293	0.538661	-0.101441	0.0720347	-0.10271	0.0977921	0.0607902	-0.0255016	-0.176905	-0.0996817	-0.084989	-0.154932	0.24522	-0.0593865	-0.144703	-0.211052	-0.0323572	-0.146679	-0.254553	-0.0910627	-0.0279629	0.0374729	0.0135222	-0.0322024	0.0250392	-0.140333	0.0510135	-0.0718801	-0.0344073	0.0168732	-0.00964299	-0.0873079	0.082135
AMBN	-0.0253237	-0.117483	-0.0731887	0.147763	-0.254553	0.0771668	-0.136742	-0.0288357	-0.360529	0.170672	-0.238686	0.0281538	-0.0131011	-0.126045	0.0169792	0.0127134	-0.108947	0.0108908	0.385807	-0.254913	-0.0742022	-0.0224417	0.185106	-0.269734	-0.0104231	0.106318	0.375256	0.303198	-0.0312409	-0.120321	-0.07115	-0.00659539	0.0695586	0.156416	0.231004	-0.108596	-0.204412	0.000913808	-0.137699	0.170078	-0.187507	0.121344	-0.102984	-0.0833048	0.0100455	-0.202212	0.0787895	-0.144301	-0.210428
AMBP	0.36142	-0.109908	-0.130798	-0.0553619	-0.103132	-0.259692	-0.0733412	-0.361957	-0.0821533	0.319356	-0.195265	0.0124445	0.049207	-0.202074	0.0995368	-0.0810965	-0.129738	-0.0173131	0.202494	-0.132227	-0.445103	0.0163969	0.00312202	-0.0298955	-0.154357	0.0184032	0.0431214	-0.000252451	-0.0613436	-0.00109785	-0.0178831	0.0590082	0.050996	0.119672	0.0179738	-0.173379	-0.130572	-0.0347604	0.00032797	0.0068248	-0.114881	-0.103291	0.175092	0.0321655	-0.149115	-0.0415283	-0.148447	-0.147466	-0.154123
AMBRA1	-0.0495364	-0.217174	-0.10472	0.348852	-0.229382	0.150477	-0.0587256	-0.0992455	-0.123207	-0.0377886	0.0276803	-0.0990103	0.0212421	-0.121442	0.00688538	0.0922192	-0.0564786	-0.0614354	-0.0391351	-0.125753	-0.200363	0.227676	-0.0498424	-0.0761396	-0.179276	-0.0578455	0.0124974	-0.0364891	-0.235642	0.0201156	-0.0237872	0.125554	-0.111132	0.10154	0.0804493	-0.178727	-0.299284	-0.195082	-0.203123	0.0136215	0.0227057	-0.124262	-0.117799	-0.080245	-0.0216816	-0.0563468	0.0223504	-0.109234	-0.116357
AMD1	-0.442613	-0.221744	-0.291004	-0.603041	0.0775953	0.177927	0.0360785	-0.584386	0.00228623	-0.0826309	0.312823	0.250223	-0.151416	0.379997	-0.19272	-0.0632951	0.130789	1.34018	0.012569	0.19154	0.0405552	0.286745	-0.325617	-0.522513	-0.337952	-0.142309	-0.282716	-0.309697	0.31347	0.0657999	0.407818	0.284746	-0.553912	-0.151219	-0.445477	0.173963	-0.10271	0.208174	0.0456795	-0.296707	0.131536	0.402003	0.894677	-0.224315	-0.189349	0.265713	0.6489	-0.209324	0.320852
AMDHD1	-0.0161238	0.0975104	-0.172649	-0.0315069	0.0358587	-0.508193	0.166797	0.227422	0.0755016	-0.350735	0.0731096	-0.0952088	-0.116941	-0.268868	-0.18658	0.0200003	0.0348911	-0.0792509	0.156743	0.184748	0.296166	0.213929	-0.176952	0.247773	-0.19315	-0.0640414	-0.00164096	0.014222	-0.378692	-0.0571877	0.00787336	-0.123278	-0.213711	-0.259029	0.117987	-0.380839	0.175019	-0.113576	-0.0237872	-0.247187	0.316684	0.378721	0.191169	0.081078	-0.216553	0.0157838	-0.136226	-0.19804	0.0796005
AMDHD2	-0.0851021	0.898856	0.229978	-0.0734029	0.0952961	-0.113797	-0.12191	-0.333389	0.0294701	-0.1008	0.0877261	-0.0372776	-0.054724	-0.0644813	-0.00566164	-0.137515	0.535874	-0.268247	-0.00282652	0.162653	-0.0935041	-0.0922587	-0.174957	0.18156	-0.403197	-0.0395086	-0.145425	-0.196569	0.0250392	-0.157053	0.159921	-0.170916	0.236999	-0.0870822	-0.0973062	-0.371502	-0.150635	0.377755	0.0497991	-0.13154	0.173461	-0.0786632	-0.323993	0.0952961	0.622866	0.610259	0.382673	-0.0152873	0.341034
AMELX	0.18615	0.17013	0.0504591	0.315229	-0.237841	0.00736619	-0.436414	0.0291182	-0.261409	-0.00831136	-0.0982236	0.406086	0.0345431	-0.14678	0.325982	-0.0995525	-0.232753	-0.0409273	0.176592	-0.12277	-0.00530082	-0.0580062	0.348852	0.115744	0.143614	0.396242	0.527194	0.303612	-0.180772	-0.211891	-0.150419	-0.170754	0.050996	0.130363	0.0394449	-0.150336	-0.299376	-0.163391	-0.217491	-0.0242146	-0.291689	0.225787	0.0579954	0.0841232	0.000845866	-0.290366	0.0111811	-0.125493	-0.353678
AMELY	0.141242	0.0371064	-0.0839432	0.157183	-1.03394	-0.0793452	-0.380581	-0.259226	-0.356613	0.044733	-0.0773267	0.307498	0.408326	-0.00748978	0.201857	0.0420884	-0.0712127	0.0655625	0.26426	-0.198339	-0.0998989	-0.122551	0.19836	-0.162104	-0.25008	-0.00607449	0.168724	0.121615	-0.140404	-0.594629	-0.0600769	-0.0315069	-0.109739	-0.227015	0.0205542	-0.125421	-0.495359	-0.215804	-0.153566	0.0780992	-0.506707	-0.116158	0.0890297	0.1737	0.114793	-0.221744	-0.00355881	0.180989	-0.409673
AMER1	-0.120845	0.0625242	0.238118	-0.09894	-0.00109785	-0.15798	0.17597	0.206584	0.100211	0.112608	0.31347	-0.144617	-0.143191	0.34409	-0.0334947	0.571836	0.177252	0.368818	-0.130767	0.25619	0.348987	0.613667	0.496342	0.19261	-0.0879315	-0.261831	-0.153069	-0.213328	-0.417374	-0.0574127	-0.178881	-0.528758	-0.154123	-0.338401	-0.262139	-0.425914	-0.277641	-0.673583	0.0291182	-0.431681	-0.0247792	0.143768	-0.21561	0.0429434	-0.260363	0.263673	-0.18443	-0.109234	0.24126
AMER2	0.105483	0.0585603	-0.0845904	0.22563	-0.242409	-0.188904	-0.160587	0.0823778	-0.310174	0.108477	-0.0477288	0.00407814	0.0627643	0.0769712	0.0183148	0.0202782	-0.0205243	-0.114265	0.108927	-0.155146	-0.125894	0.0138882	0.0757804	-0.159036	0.0839591	0.0324379	0.0299852	0.410331	-0.222327	0.0207768	-0.00116295	0.0114039	-0.0667573	-0.260511	-0.0587842	-0.186621	-0.0806665	-0.118639	-0.182553	0.1096	-0.274255	0.178199	0.00362514	-0.0339184	0.148046	-0.259692	-0.0867218	-0.0358287	-0.220697
AMER3	0.245856	0.0919926	-0.185977	0.380921	-0.889363	-0.326086	-0.116124	0.0973124	-0.277577	-0.0287727	-0.399038	-0.0262291	0.502951	-0.193753	0.557256	-0.173945	-0.105273	0.262274	0.19855	-0.113401	-0.0360749	-0.019183	0.324345	0.133501	-0.00194091	-0.0494494	0.35801	-0.0373125	-0.557133	-0.348305	-0.460255	-0.174392	-0.0620468	0.0743722	0.11695	-0.146259	-0.0937381	0.0373368	-0.220902	-0.0204298	-0.127897	0.142145	-0.0389243	-0.0292261	0.0456795	-0.324797	0.413914	-0.0605708	-0.123676
AMFR	-0.0868254	-0.129674	0.0680317	-0.138724	0.0873432	-0.024037	-0.0276357	-0.0742826	-0.280514	-0.174294	0.11618	0.125133	0.100831	0.286989	-0.157474	-0.259631	0.0819452	0.25914	-0.0683057	0.0454478	0.221809	-0.152312	0.1004	0.151698	0.187448	0.682901	0.375431	0.131591	-0.29451	-0.240095	0.00280714	-0.149511	0.0705177	-0.317188	0.242201	-0.392588	-0.261062	0.0441197	-0.478835	0.288356	-0.0721885	0.147309	0.117067	-0.164703	0.272819	0.29244	0.0510905	-0.34288	0.234501
AMH	0.140684	0.0644899	-0.125894	0.182069	-0.321991	-0.149988	-0.418488	-0.0114411	-0.0412104	-0.134752	-0.132474	0.0613372	0.076196	-0.138105	-0.0588865	-0.244286	-0.0695375	0.163187	-0.0645161	-0.203257	-0.263852	-0.14848	0.019865	-0.1468	0.212349	0.0182211	0.103119	-0.0190866	-0.0331623	-0.140625	-0.325617	-0.156011	0.050996	-0.0408596	0.082135	0.0140048	-0.346054	-0.150704	-0.339806	-0.024452	-0.709021	-0.0950371	0.027743	-0.110278	0.125785	-0.162207	-0.0247092	-0.056169	-0.240945
AMHR2	0.0515223	-0.104882	-0.237142	0.0837035	-0.869607	-0.00651091	-0.419941	-0.23707	-0.230899	-0.0236307	-0.341909	-0.0623306	0.115744	0.0357038	0.0309934	0.0475875	-0.131098	0.012974	0.0746973	-0.247126	-0.158276	-0.365316	-0.0154072	-0.148512	0.00337834	0.165759	0.316294	0.0434866	-0.117727	-0.540115	-0.479079	-0.111946	-0.0891317	-0.124521	-0.101582	0.054045	-0.146105	-0.226707	-0.453964	-0.0877274	-0.36184	-0.052915	0.315896	-0.102379	-0.023599	-0.38873	0.0532338	-0.048847	-0.186487
AMIGO1	-0.0796363	0.0455123	0.0563442	-0.0337661	0.0215771	0.0936804	-0.104574	0.0182795	0.019865	0.0766196	0.0753478	-0.158798	0.110501	-0.235048	0.22477	-0.298532	-0.0704521	0.120697	0.167587	0.0158814	-0.143478	-0.104655	0.13243	0.100541	0.0427074	0.133713	0.0581501	0.0497291	-3.22321e-05	-0.0964458	0.0149254	0.0281538	-0.026803	-0.00167303	-0.192276	-0.224163	0.0361677	0.0285681	0.0760246	-0.0692076	0.0652456	-0.00819377	-0.121868	-0.00384208	0.0627239	-0.131278	-0.026475	0.121576	-0.0620793
AMIGO2	0.0568633	-0.320385	-0.0947046	-0.0281226	-0.278001	0.103066	-0.143737	0.0254366	-0.152568	0.0334489	-0.0363083	0.0442387	-0.00730889	-0.171335	0.0361464	-0.149115	-0.22095	-0.0389523	0.143863	0.0253878	-0.29701	-0.167811	-0.0789609	-0.269182	-0.115521	0.0932649	-0.0577328	-0.106183	-0.074019	-0.134826	0.0231803	0.0619688	-0.0883271	0.177252	0.290256	-0.0291161	-0.0347974	0.217392	-0.160397	0.207605	-0.0910949	0.0827329	-0.0293483	0.0544234	-0.15138	-0.160587	-0.110601	0.0472483	-0.390832
AMIGO3	-0.000311385	0.0502452	-0.370925	0.200726	-0.0659005	0.0129148	-0.0624277	0.0303122	-0.27188	-0.0279364	0.0243356	0.1097	0.152171	0.00319109	-0.0421664	-0.0830101	0.0326121	0.134855	0.26779	-0.0107703	-0.0218436	0.180664	0.243322	0.0339017	0.123176	-0.0231394	0.066052	-0.109665	-0.048953	-0.0786004	-0.0727287	-0.025134	0.310689	-0.0447397	-0.112266	0.10992	-0.0109861	0.020583	-0.0236934	0.261331	-0.218694	-0.102885	0.0649823	-0.185321	-0.0661695	-0.107413	-0.0548083	-0.278655	-0.0629473
AMMECR1	-0.151219	-0.217778	0.0604823	-0.0829417	0.0851393	0.237294	0.26166	0.34859	0.0646587	0.354947	0.0285968	-0.126006	-0.0904182	-0.337475	-0.0795333	-0.120582	0.000136354	0.111305	-0.11263	0.104124	0.0928325	0.276415	0.474901	0.29718	0.317772	-0.102958	-0.0923764	-0.0334539	-0.0647695	0.105833	0.100874	-0.187939	0.237638	0.279147	-0.16598	-0.101618	0.0728928	0.173229	0.0650696	0.198008	0.0446947	-0.0622286	-0.171335	-0.252426	-0.227237	0.107211	-0.165297	-0.327583	0.168891
AMMECR1L	-0.237841	-0.126523	0.168211	-0.216553	0.327908	0.374875	0.415943	0.503373	0.247175	0.260469	0.0201853	-0.348632	-0.248339	0.113499	-0.338068	-0.221704	-0.186995	-0.252344	-0.395384	0.074496	0.415328	0.556921	0.162204	0.169207	-0.285363	-0.156629	-0.254776	-0.242544	0.263156	0.363348	-0.0134117	0.138034	-0.116454	0.0338133	-0.294035	0.34987	0.411438	0.150618	0.290508	-0.274255	0.136789	-0.356815	-0.296707	-0.532519	-0.423549	-0.0300515	-0.543755	-0.435524	-0.0188157
AMN	0.143508	0.0239175	-0.0745956	0.0547129	-0.136226	-0.0350034	-0.112093	-0.0716637	-0.132863	0.105063	-0.047571	0.090503	0.306749	0.0151075	-0.0135865	0.0982961	-0.257251	-0.0613729	0.354682	-0.150549	-0.0123303	-0.0294163	0.500341	-0.282416	0.0675283	0.114613	0.410669	0.27347	-0.0883271	-0.0433831	-0.236947	-0.0945405	0.050996	0.155067	0.0124974	-0.0689193	-0.109216	-0.0572441	-0.0653121	0.148843	-0.162821	0.143286	-0.212347	-0.0698	0.115053	-0.23309	-0.0656067	-0.133459	-0.0259633
AMOT	0.139734	-0.0593411	0.0557121	0.0490346	-0.240617	-0.135372	0.205241	-0.211771	-0.195694	0.0459926	-0.0260909	0.076559	0.0529226	-0.207358	0.367623	-0.264798	-0.0094639	-0.372446	0.221442	-0.0346735	0.00044784	0.156239	-0.197039	-0.00594351	-0.123912	0.0188943	-0.0369009	0.085425	0.0502452	0.0148802	-0.245386	-0.137663	0.050996	0.132223	0.0248331	-0.133871	-0.0893861	-0.362867	-0.24624	-0.172649	-0.0970651	0.0420884	0.146745	0.1283	-0.0695771	0.0218917	0.363664	0.170384	0.0394006
AMOTL2	-0.0198511	0.00976905	-0.291186	-0.00145769	-0.0981531	-0.235166	-0.28607	-0.13557	-0.278001	-0.0331197	-0.172791	-0.097788	-0.0846282	-0.202857	-0.111095	0.0736501	-0.337774	-0.0175586	-0.172132	-0.388885	-0.479288	-0.530228	-0.0442588	-0.498263	0.0326121	-0.051091	0.000230665	0.0553672	0.186094	-0.0628047	-0.0057623	0.132769	-0.353678	-0.228785	-0.0637999	0.12605	-0.244229	0.143924	-0.0884679	-0.118461	-0.116357	-0.167338	-0.173552	-0.114627	-0.0873989	-0.103132	0.103991	0.111656	-0.295771
AMPD1	0.186215	0.0324379	-0.367549	0.123217	-0.179232	-0.0377886	-0.207785	0.0730562	-0.281414	0.0700284	-0.027354	0.115136	0.330333	0.14161	0.0469435	-0.178097	-0.150192	0.206996	0.108847	-0.0807005	-0.0232901	-0.149791	0.492449	-0.097788	0.215181	0.488176	0.15292	0.263156	-0.0235665	-0.266465	-0.451648	-0.224053	-0.0923764	0.079483	0.151122	-0.105637	-0.032533	0.0989014	-0.234684	0.129083	-0.270235	0.0978667	0.146649	0.0529226	-0.129936	-0.0888672	0.249563	-0.0318905	0.00264033
AMPD2	0.0850442	-0.028966	-0.137087	0.136133	-0.0745956	0.0911289	-0.0817093	0.0926604	-0.0710644	0.046143	-0.156114	-0.0429848	0.0679691	0.0265361	0.00417446	-0.162057	-0.163035	0.0601256	0.0204263	-0.200104	-0.199415	-0.124564	0.0664167	-0.153252	0.023634	0.177371	0.167289	0.0505557	-0.11626	-0.0522634	0.00987506	-0.0700062	0.0171643	-0.1574	0.199058	-0.139312	-0.0753927	0.0455123	-0.051699	0.195341	-0.11626	0.127242	0.0465379	-0.152895	0.0530447	-0.0892517	-0.0351743	0.0571684	-0.162324
AMPD3	0.022063	-0.098517	-0.010801	0.072984	-0.0603077	-0.114061	-0.0845247	0.0398909	-0.058188	-0.0722216	-0.0478203	-0.0769072	-0.0751132	0.0416452	-0.059677	-0.0276827	-0.208551	-0.047504	0.0176094	-0.0440961	-0.145001	0.00248853	-0.0536389	-0.0762774	-0.0654095	0.0554343	0.0555806	0.132628	-0.0813582	-0.0899286	-0.020103	0.0586423	0.0694408	0.198215	0.0804838	0.0179393	0.0671649	-0.0239737	-0.0173405	0.0376936	-0.114544	-0.0595886	0.0173939	-0.0110794	0.0391113	-0.12851	-0.0447397	0.076559	-0.0496977
AMPH	-0.0603077	-0.0883915	-0.341602	-0.0704521	-0.119809	-0.0944045	-0.282792	-0.198443	-0.180504	0.0447736	-0.315537	-0.28115	-0.0911854	-0.0472124	-0.0739896	-0.0655422	-0.223691	-0.0105801	-0.0695771	-0.323888	-0.0195798	-0.396257	-0.0798674	-0.287363	-0.255596	-0.00296405	-0.0382533	-0.0978494	-0.0243279	-0.343342	-0.0758447	0.289046	-0.0795687	0.0544512	-0.0112416	0.243723	-0.424976	-0.141413	-0.00597151	-0.142309	-0.0493263	-0.112793	-0.0181621	-0.111064	-0.0878665	-0.0575263	-0.0347604	-0.0090858	-0.420064
AMT	-0.152108	-0.305634	0.244467	-0.126488	-0.0542577	0.00935606	0.290156	0.354682	0.0382288	0.312469	-0.0567059	0.300695	0.0103836	-0.0534395	-0.130701	0.434968	0.226547	0.435774	-0.196935	0.179777	0.202096	0.109045	-0.0936789	0.459989	-0.24663	-0.179232	-0.0433831	-0.128995	0.142239	0.276507	-0.46959	-0.42811	-0.113501	-0.52942	-0.160366	-0.222327	0.077459	-0.59345	0.099584	-0.358459	0.0012063	-0.314337	-0.314884	0.251266	-0.325814	0.133293	0.236179	0.284003	0.0376308
AMTN	0.401854	0.237497	-0.0228367	0.335338	-0.260148	-0.142269	-0.161876	-0.0772311	-0.747016	-0.0385295	-0.106143	0.201484	0.0301218	-0.180557	0.199907	0.110222	-0.237263	0.301586	0.403046	-0.182284	-0.0338925	0.112552	0.143987	-0.199376	0.294849	0.0902637	0.138874	0.35376	-0.156899	-0.151456	-0.258968	-0.0809337	-0.115252	-0.177932	0.245765	0.0321655	-0.222273	-0.0113474	-0.208735	-0.0794715	-0.305554	-0.0839432	0.316095	-0.0226795	0.058057	-0.554822	0.00818867	-0.181963	-0.358872
AMY1A	-0.13695	-0.0638843	0.0651446	-0.0657504	0.606462	0.79616	0.55213	0.433062	0.307074	0.746156	-0.140143	-0.19303	-0.107831	-0.0957326	-0.221178	-0.326682	-0.231597	-0.343259	-0.211931	-0.19333	-0.00273827	0.030148	0.0240528	0.313371	0.207543	-0.105378	-0.0919879	-0.0850718	0.709684	0.628027	0.630715	0.46615	0.52805	0.746943	0.855134	0.487319	0.797052	0.606462	0.602211	0.702302	0.495926	-0.388583	-0.315537	-0.367652	-0.275559	-0.370298	-0.296101	-0.380368	-0.217687
AMY1B	-0.150371	-0.216001	0.222135	-0.208258	0.200934	0.421427	0.172483	0.371596	0.222135	0.464496	-0.53073	-0.443858	-0.251988	-0.570263	-0.282475	-0.502989	-0.531015	-0.300286	-0.330221	-0.515069	0.392441	0.322495	-0.165618	0.250355	-0.251427	-0.195889	-0.172566	-0.200853	0.306219	0.270669	0.106547	0.220216	0.195987	-0.0159961	-0.183298	0.22057	0.406798	-0.212301	0.429657	-0.215049	0.340905	-0.275508	-0.368649	-0.354711	-0.377517	-0.560135	-0.441213	-0.476896	-0.551594
AMY2A	0.596911	-0.0391707	-0.0805463	0.148046	-0.0619909	-0.0284811	-0.302844	-0.042889	-0.176495	-0.198916	-0.0713394	-0.0905413	-0.0548083	-0.0916861	-0.00949982	0.0677819	0.0792657	0.348987	-0.0048998	-0.31935	0.0677819	0.0592184	-0.117623	-0.186812	-0.164009	0.133967	0.380167	0.202325	-0.111916	-0.230086	-0.208792	0.139352	-0.243007	0.0173336	0.153894	0.0813834	0.0104191	0.0454478	-0.0809337	-0.281214	-0.120845	-0.0292857	0.218129	0.00961971	-0.220736	-0.0970651	0.370888	0.00545826	-0.125094
AMY2B	-0.495642	-0.588724	0.127401	-0.479473	0.956359	0.827523	1.0319	1.08827	1.00043	1.01313	-1.07685	-1.00423	-0.683967	-0.720829	-0.799524	-0.936345	-0.928577	-0.731614	-0.771259	-0.906618	0.584237	0.775702	0.326397	0.659296	-0.719958	-0.464341	-0.421341	-0.502002	0.71039	0.816574	0.688008	0.644373	0.9326	0.756938	0.122136	0.52805	0.94723	0.557964	1.06164	0.655013	0.943412	-0.622064	-0.656595	-0.842165	-0.958554	-0.895309	-0.830702	-0.90897	-0.944829
AMZ1	0.277081	-0.0487954	-0.219189	-0.0284445	-0.389165	-0.0138724	-0.261536	-0.330745	-0.182327	0.151658	-0.146139	-0.186955	-0.00989809	-0.105083	-0.209687	-0.187267	-0.116124	-0.000345325	0.0819452	-0.216051	-0.371368	0.163444	-0.0348348	-0.0879315	-0.167535	0.155115	0.17937	-0.0439976	-0.351869	-0.16134	-0.100405	-0.0226192	0.0965066	0.18049	-0.0403984	-0.146105	-0.377385	-0.199592	-0.275833	-0.0693014	-0.146476	-0.171595	-0.0130351	-0.0198819	-0.14214	-0.15285	0.0349293	-0.0519087	-0.163035
AMZ2	-0.213117	-0.02125	0.0980792	-0.268868	0.251602	0.266626	0.41833	0.106077	0.141198	0.209248	0.0898501	-0.13983	-0.17041	-0.315263	-0.171958	0.121894	0.117272	0.032202	-0.17565	0.100299	0.070967	-0.0314013	-0.299048	0.0331477	-0.53642	-0.24021	-0.3146	-0.26239	0.196121	0.128345	0.11724	-0.014708	-0.14904	-0.207274	-0.427171	0.085338	0.216408	0.130693	0.266058	-0.111417	0.288951	-0.198545	-0.260857	-0.267673	-0.314528	0.074017	0.25361	-0.16095	0.0480302
ANAPC1	-0.200853	-0.0879636	0.389251	-0.0766329	0.212287	0.0809341	0.275712	0.148895	0.176907	-0.436924	0.836249	0.184083	0.444668	-0.11889	0.0121663	0.390975	0.502368	0.531592	-0.183461	0.261331	0.515201	0.111978	0.160591	0.725022	0.0985874	-0.465173	-0.257642	-0.202645	0.0712663	0.567304	-0.473802	-0.674173	-0.0342488	-0.322715	-0.385743	-0.402624	0.10163	-0.628254	0.015003	-0.392364	0.0385614	-0.179772	0.143237	0.314974	-0.468379	0.441039	-0.120881	0.270846	0.362155
ANAPC10	-0.261062	0.557256	0.340074	-0.226768	0.153274	0.182887	0.295869	0.293602	0.357879	-0.484553	0.325982	-0.333508	-0.367207	0.363664	0.0552695	0.307074	0.199984	-0.234229	-0.134547	0.544661	0.296786	0.185985	-0.0400146	0.0209816	-0.515069	-0.206059	-0.407708	-0.289716	-0.34508	0.203517	0.151611	-0.327867	-0.129354	0.237574	-0.425781	-0.0124848	0.0244872	-0.0812933	0.272629	-0.109357	0.334493	-0.155146	0.393871	-0.029149	-0.0928313	0.334379	-0.522845	-0.160397	0.446856
ANAPC11	-0.16095	0.074843	0.114762	-0.155005	0.0324076	0.0710447	0.124721	-0.0589074	0.0445521	0.0109463	0.121798	0.0297239	-0.125378	0.331551	0.0554343	0.341924	0.172599	-0.162437	0.0340962	0.0799584	0.012974	0.256284	0.0441979	0.00688538	-0.199747	-0.17653	-0.186069	-0.0834986	-0.188101	-0.0583867	-0.260363	-0.110497	0.00494251	0.127479	-0.262795	-0.008415	0.139113	-0.0553058	0.0924122	-0.243811	-0.060368	-0.137738	0.216327	-0.0540063	0.231557	0.0813834	-0.0915041	0.255045	0.0731096
ANAPC13	-0.641156	-0.394627	0.214194	-0.382654	0.129358	0.125133	0.37909	0.0641046	0.209854	-0.395883	0.353222	-0.24873	-0.382255	0.343462	-0.244524	0.241339	0.255455	0.466642	-0.201347	0.309308	-0.0156902	0.248937	-0.0149261	0.167188	0.26779	-0.590022	-0.424075	-0.308416	0.23845	0.241996	0.115559	-0.271243	-0.958554	-0.0870822	-0.492575	0.298974	0.046173	0.0631573	0.32098	-0.523941	0.38944	-0.373768	0.347335	-0.504283	-0.411007	0.246406	-0.21856	0.0508382	0.248862
ANAPC15	-0.209547	0.199185	0.0648882	-0.232383	0.35522	0.523334	0.343737	0.156779	0.0480302	0.298312	0.070967	-0.225028	-0.293506	-0.0772871	-0.163278	0.240584	0.0304148	-0.389786	-0.108468	0.0451847	0.0799584	0.239626	-0.0057623	0.0611903	-0.39966	-0.189349	-0.431023	-0.224746	-0.107081	0.222676	0.393288	0.325045	0.269043	-0.183957	-0.311708	0.258416	0.200726	0.13761	0.395059	0.229812	0.208384	-0.546705	0.00308604	-0.420991	0.449681	-0.00785902	0.0372494	-0.520779	0.126092
ANAPC16	-0.607052	-0.302665	0.113013	-0.564664	0.528314	0.444475	0.378516	0.448591	0.48033	0.264444	0.253268	-0.392458	-0.382825	-0.0393584	-0.308416	0.287753	0.107994	-0.162821	-0.634583	0.39737	0.917328	0.499424	0.246108	0.462756	-0.316178	-0.483219	-0.41861	-0.333101	-0.0259992	0.336745	0.190593	0.0358587	0.120222	0.474613	-0.29961	0.0331477	0.335776	0.226621	0.324083	0.397204	0.322588	-0.00369191	0.426232	-0.450649	-0.369952	0.150392	-0.447843	-0.485083	0.377245
ANAPC2	0.000198314	0.321602	0.0467501	0.0407041	-0.280277	-0.101973	-0.397865	-0.0502812	-0.155766	-0.0213049	0.0207027	0.0245577	0.0369203	0.0500629	0.303198	-0.0867516	0.101776	-0.117402	-0.00722392	-0.122815	0.0306774	-0.161553	0.022874	0.105964	0.0856312	-0.0015191	0.0369203	0.00976905	-0.10871	-0.178568	-0.345507	-0.255596	0.11724	0.00273106	0.0881364	-0.212207	-0.247126	0.0183678	-0.557456	-0.013899	-0.0913707	-0.0265044	0.0295474	0.115744	0.281057	-0.0172582	0.105063	-0.182729	0.0114039
ANAPC4	-0.311162	-0.274606	0.378902	-0.360879	0.104698	-0.0351743	0.123733	0.193415	0.0694706	-0.141723	0.313063	-0.265057	-0.217687	0.285472	-0.266465	0.308124	0.573842	0.628522	-0.180327	0.366476	0.323078	0.127059	-0.128995	0.468032	-0.118856	-0.354711	-0.500626	-0.0358287	-0.592242	0.0554794	-0.607931	-0.390334	-0.104614	-0.53432	-0.674785	-0.307458	-0.0982236	-0.601275	0.0495415	-0.577607	-0.00597151	0.58288	0.471543	0.0580223	-0.158395	0.742575	0.242442	0.518863	0.211393
ANAPC5	-0.238935	-0.05548	0.390166	-0.216353	0.39172	0.177927	0.308882	0.104476	0.315375	-0.447109	0.336192	-0.0561367	-0.0717599	0.123423	-0.223571	0.113662	0.292551	0.214997	-0.353236	0.521368	0.378367	-0.0929415	-0.196935	0.359868	0.41495	-0.407415	-0.338476	-0.446433	0.176549	0.195027	0.185326	-0.479679	0.139734	-0.606574	-0.332939	-0.433748	0.0693313	0.0230099	0.135009	-0.289191	0.168165	-0.260511	-0.367652	0.194375	-0.0299546	0.455027	-0.130828	0.0315577	0.457842
ANAPC7	-0.0573766	0.0286749	-0.0737675	-0.0691444	0.008582	-0.00996606	-0.0794147	-0.0155481	-0.141688	-0.0820917	0.259842	0.12419	0.308409	0.203328	-0.0240961	0.222968	0.123217	0.532902	-0.0338925	0.072984	0.0256967	-0.0270369	-0.0692076	-0.0156536	0.0926194	-0.0508053	-0.0907577	-0.224746	-0.0604934	-0.0698593	-0.114158	-0.165336	-0.21337	-0.179155	-0.0321407	0.14997	-0.0193353	-0.15285	-0.0630795	-0.176995	0.055304	-0.202118	-0.177361	0.35049	-0.189031	0.199674	-0.134038	0.0372494	0.171657
ANG	-0.356961	0.158188	-0.255204	0.386288	-0.000114365	-0.444772	-0.410103	-0.646316	-0.0800875	-0.41353	0.0293657	-0.105864	-0.235842	0.160943	-0.0289307	0.454556	0.0777567	-0.303015	-0.380839	0.143768	-0.423549	-0.0945087	-0.409673	-0.478026	0.263065	-0.352373	-0.0952723	-0.340631	-0.834778	0.0245274	0.663657	0.324083	0.0105505	0.0365652	-0.118382	0.5824	0.568427	-0.449858	-0.191892	-0.617545	0.206959	-0.311061	-0.305634	0.00951798	1.27992	0.346383	-0.193198	-0.0791858	0.221228
ANGEL1	-0.0884679	-0.0628704	0.05872	-0.139641	0.0295474	-0.0281475	0.136949	0.0899802	0.123886	-0.0280613	0.3834	0.308609	0.00954675	-0.214992	-0.0767801	0.00248853	0.21248	-0.0414705	-0.251988	0.181447	0.108379	-0.291332	0.199737	0.248104	0.290335	-0.183219	-0.168059	-0.156224	0.334137	0.0845955	0.100541	-0.236474	0.264014	-0.254244	-0.103545	-0.423253	-0.0945767	-0.386479	0.0662752	0.0665808	0.119128	0.13767	-0.250629	0.427477	0.148504	0.22173	-0.00719374	0.134404	0.244897
ANGEL2	-0.633545	-0.34225	0.434719	-0.535198	0.286048	0.268505	0.401001	0.290907	0.34797	0.168319	0.204712	-0.13859	-0.390463	0.239915	-0.174692	0.695521	0.423589	0.292749	-0.332458	0.707006	0.502368	0.660412	-0.303226	0.257725	-0.50842	-0.685997	-0.708165	-0.199639	-0.178568	0.30282	-0.270686	-0.378575	-0.0827298	-0.116053	-0.71196	-0.180142	0.0636482	-0.312206	0.290721	-0.546345	0.324345	0.327908	0.669329	-0.27447	-0.384875	0.762186	-0.274255	0.164308	0.355382
ANGPT1	-0.0791492	-0.142675	-0.395756	-0.129966	-0.054724	-0.598071	-0.3912	-0.480158	-0.274766	-0.284104	-0.0262864	0.449681	-0.0874326	-0.0205533	-0.00551242	-0.227791	0.0430524	-0.0945896	0.127242	-0.129936	-0.462215	0.124288	-0.166352	-0.338476	-0.461374	-0.0750463	-0.0909769	-0.1618	-0.615654	-0.884711	0.39737	-0.152231	0.232642	0.0573509	-0.0621393	-0.44747	-0.00535993	0.287285	-0.443858	-0.295771	0.126148	0.232003	-0.087275	0.154383	0.182949	0.0363739	0.204001	-0.172699	-0.596727
ANGPT2	0.334863	0.382538	-0.106969	0.225243	-0.120289	-0.0953931	-0.201583	0.00534745	-0.238028	0.0334489	-0.265818	-0.0410534	-0.00260403	-0.150635	0.284954	-0.0811613	-0.161385	-0.0057623	0.215112	-0.243398	0.0183678	0.0763089	0.540729	-0.0530898	0.252735	0.0175199	0.180546	0.338572	-0.0288682	-0.733365	-0.278729	-0.0288682	-0.0672673	-0.126212	0.0478565	-0.0427743	0.0724519	-0.038772	-0.121627	0.0157385	-0.0806665	0.143717	-0.147079	-0.0350034	0.148752	-0.0552451	0.330459	0.178253	-0.130328
ANGPT4	0.167133	0.202816	-0.359693	0.468032	-0.225128	-0.253055	-0.131278	-0.111064	-0.31935	0.103494	0.0133829	0.23879	0.118026	0.0485323	0.476427	0.00248853	-0.0556318	0.040263	0.546345	-0.128065	-0.3506	-0.12277	-0.121442	-0.119707	0.0236686	-0.025877	0.000674083	0.185484	-0.298346	-0.344843	-0.40483	-0.167175	-0.104655	-0.156553	-0.0472394	-0.00556915	-0.123639	-0.153647	-0.0341377	-0.043905	-0.133085	0.0773815	-0.0628345	-0.097122	0.114659	-0.310708	0.40411	0.0924122	-0.336497
ANGPTL1	0.0798234	0.21387	-0.043608	0.209017	-0.141866	-0.0844315	-0.301596	-0.401104	-0.0240016	-0.071091	-0.0413247	0.221362	0.113601	-0.0439326	0.0828539	0.221516	0.0206627	0.195162	0.0328758	0.000136354	-0.232501	0.0033441	0.34514	-0.0240666	-0.141705	0.428446	0.10154	0.333137	-0.212257	-0.444955	-0.306663	0.0677819	-0.060021	-0.264035	0.285158	-0.108274	0.126565	0.0988133	-0.199466	-0.139757	-0.398745	0.354426	-0.0678615	0.00606493	-0.00665991	-0.141723	-6.81104e-05	0.227193	-0.118416
ANGPTL2	0.0276317	0.0193974	-0.0363991	0.0142788	0.0412967	-0.0897049	-0.249851	0.0270382	-0.122587	-0.0232244	-0.106222	0.0487024	-0.104655	-0.333508	0.125873	-0.0663068	-0.138068	-0.300368	0.0318589	-0.19739	-0.320763	-0.22107	0.227803	0.0311937	-0.0702499	-0.0367544	-0.0387467	-0.124175	0.0299852	-0.217075	0.0126783	0.048233	0.256044	-0.0423474	0.34808	0.0500314	-0.0443965	-0.0908528	-0.14351	0.172483	-0.279009	-0.150984	-0.194312	0.00910827	-0.00222694	-0.143915	0.133713	-0.0923507	-0.206199
ANGPTL3	0.167653	0.0378335	-0.0126486	0.131246	-0.511776	-0.118123	-0.0700062	-0.141549	-0.181338	-0.0246119	-0.243218	0.350739	0.326891	-0.194937	0.217392	-0.0131747	0.0851393	0.1042	0.437241	-0.265118	0.0459274	-0.234684	0.321172	-0.348788	0.0904304	0.198731	0.189962	-0.0863116	0.0977921	-0.128606	-0.347603	0.0545559	-0.00844226	-0.109908	-0.0207583	-0.197791	0.203264	-0.369238	-0.297623	0.299923	-0.142077	0.427831	0.257126	0.246694	0.162962	-0.370682	-0.061042	-0.161305	-0.0354955
ANGPTL4	0.0951558	-0.095177	-0.125272	-0.0357594	-0.0352236	0.0935553	-0.00691489	-0.112125	-0.0204562	-0.0794715	-0.192807	-0.0540063	-0.0950106	-0.204868	-0.0912945	-0.166396	-0.23047	-0.119895	-0.0382139	-0.0675782	-0.108532	-0.186658	0.0102519	-0.11889	-0.132863	0.0361464	-0.0565112	0.0279036	0.00134599	-0.0251581	0.179491	0.0984203	-0.199789	0.0571684	-0.000809149	0.263403	0.0423532	0.0258058	-0.0143125	0.208515	-0.0612252	-0.000613116	0.0109219	-0.127897	-0.00337262	-0.0476017	-0.0916229	-0.136921	-0.141338
ANGPTL5	0.111943	0.118117	-0.281214	0.08202	-0.376298	-0.151456	-0.359808	-0.179322	-0.331499	-0.0855597	-0.419463	0.0515589	0.012404	-0.134465	-0.000933246	0.0565657	-0.103429	-0.271792	0.0592025	-0.276672	-0.350488	0.110716	0.0954848	0.117089	-0.0298609	0.336192	0.265155	0.511662	-0.605759	-0.0661441	-0.16083	-0.154665	-0.0170308	-0.0746311	-0.0987453	-0.362181	-0.0929241	-0.189848	-0.688306	0.0368136	-0.444071	-0.0664079	-0.161422	0.162546	-0.126925	-0.224719	-0.182822	-0.0922839	-0.185055
ANGPTL6	0.0375914	-0.0259992	-0.0634117	0.13668	-0.318615	-0.018668	-0.291495	-0.261944	-0.183908	-0.181555	-0.154357	0.242867	-0.0241555	-0.155736	0.220713	0.00248853	0.0263908	-0.0411213	-0.00733904	-0.000311385	-0.135596	-0.0403644	0.0657108	-0.025134	-0.0711814	0.055984	-0.0151993	-0.0150964	-0.161971	-0.187841	-0.263497	-0.0671082	0.110792	0.0205204	-0.0476017	-0.11057	-0.349196	-0.074108	-0.291831	0.104698	-0.0906359	-0.0526939	-0.106442	0.169588	0.133455	-0.165106	-0.191496	-0.235166	-0.0202054
ANGPTL7	0.563217	-0.0949752	-0.173073	0.201164	-0.462423	0.00636139	0.0676267	0.0624077	-0.19551	-0.081991	-0.0598819	-0.151818	0.127799	-0.109397	-0.0531872	-0.113797	-0.157015	-0.071091	0.511898	-0.168809	-0.14848	-0.0247092	0.0974305	-0.186916	0.0702637	0.199796	0.51387	0.219989	-0.191081	0.0684849	0.0183148	0.107517	0.0114367	0.150713	-0.00372726	-0.189671	-0.115558	-0.114475	-0.131309	-0.0132727	-0.269394	0.246478	0.123335	-0.0803376	-0.0818276	-0.0989134	0.153646	0.115217	-0.162482
ANGPTL8	0.195094	-0.20927	-0.0253237	-0.028175	-0.302202	-0.112266	-0.00964299	0.0907228	-0.0341377	-0.201078	0.155917	0.215112	0.0628892	0.0807412	0.267096	-0.141375	-0.0122205	0.266058	0.273734	-0.0801815	-0.276564	-0.281999	-0.0161597	-0.261062	0.0815753	0.1626	0.191898	-0.00247115	0.0173674	-1.17402	0.0869656	0.0263198	0.00949366	0.00228623	0.488176	-0.0200073	-0.0795687	-0.0243279	-0.00225815	-0.145237	-0.0898919	-0.0402483	-0.0271901	0.151698	-0.0524826	0.0338532	0.270319	0.257993	-0.0147361
ANK1	0.073738	-0.0809667	-0.507898	0.0639979	-0.24939	-0.330946	-0.187841	-0.158475	-0.205474	-0.103398	-0.0445879	0.109014	-0.060143	-0.164808	0.081815	-0.0537332	-0.0539077	-0.189614	-0.0164733	-0.0360421	-0.383676	-0.31916	0.0578824	-0.174207	-0.0571158	0.256857	-0.0354955	0.108654	0.113761	-0.139791	-0.171417	-0.159926	0.212825	0.0586038	0.471019	-0.200363	-0.234178	-0.213248	-0.253389	0.237158	-0.236015	0.0330117	-0.0338281	0.445644	0.194906	-0.432155	0.0458882	0.118972	-0.0350034
ANK2	0.253434	0.135613	-0.212207	0.253154	-0.247624	0.0107955	-0.121945	-0.039023	-0.154745	-0.0668813	-0.265393	0.287084	0.393109	-0.0376963	-0.0486447	-0.0549821	-0.0810612	0.173746	0.198275	-0.0191469	-0.0850718	-0.136486	-0.0237872	-0.0467024	-0.0623635	0.0364558	0.0548194	0.0657999	-0.0697237	-0.138724	-0.209416	0.00242918	0.0350576	-0.0462446	0.251602	-0.0675782	0.041112	-0.0692076	-0.265187	0.132769	-0.122952	-0.0609477	0.181447	0.0682744	0.0671229	-0.165057	0.21452	-0.00926887	-0.0286154
ANK3	0.00541997	-0.180814	-0.178611	0.0674495	0.00910827	0.19261	0.0996206	0.130598	-0.0230732	0.28317	0.0152629	0.0924122	-0.0757175	-0.174604	0.0178208	-0.174168	-0.245849	-0.128718	0.00965656	-0.214944	0.139113	-0.198736	0.0587601	0.157633	-0.085654	-0.0354955	-0.00614562	-0.107443	0.155305	0.13833	0.00378926	-0.120654	0.311743	0.0978667	0.0647707	-0.149949	-0.00243287	0.0404422	0.0467943	-0.0497246	-0.0153467	0.00663533	-0.147551	-0.12478	-0.149262	-0.0834296	0.000136354	-0.211848	-0.0769387
ANKAR	-0.106716	-0.208551	-0.00282652	-0.146105	0.0610728	-0.0267735	0.225134	0.254891	0.0641413	0.291978	-0.0131011	-0.163562	-0.211595	0.0174879	-0.179082	0.0637976	-0.283064	-0.0120631	-0.141487	0.228053	0.234061	0.529911	-0.165572	0.209563	0.0350976	-0.132307	-0.100379	-0.179832	-0.63903	0.180852	-0.205115	0.0418766	0.0752334	0.167409	-0.248281	-0.475479	0.135571	0.0335805	0.0664616	0.171657	0.192251	0.256574	0.337939	-0.249266	-0.267956	0.10627	-0.251122	-0.367007	0.171912
ANKDD1A	-0.203607	-0.805735	1.14236	-0.141031	0.322797	0.401675	0.570484	-0.718339	0.256461	0.410891	0.110118	0.00806782	-0.578402	-0.703453	0.181829	-0.301596	0.640383	0.711793	-0.161056	0.619892	0.623373	0.614627	-0.0939041	0.452312	-0.786822	-0.359693	-0.414895	0.317019	-0.798253	0.405624	-0.651765	0.195987	0.664136	-0.794985	-0.488429	0.12605	0.474613	0.280478	0.425012	-0.117799	0.0123603	-0.557832	0.518233	0.503373	-0.720829	-0.319719	-0.679853	0.481803	0.284672
ANKEF1	0.355718	0.0124445	-0.18769	0.250593	-0.221744	-0.118782	-0.260431	-0.241009	-0.174126	0.199058	-0.194636	0.217311	0.121038	0.0299404	0.157633	-0.113687	-0.116839	0.161975	0.337532	-0.0932343	-0.104814	0.0815753	0.12605	0.0883015	0.0586038	0.157183	0.162323	0.0963154	-0.063607	-0.159844	-0.26844	-0.0756552	-0.0653783	0.0228096	0.163775	-0.165262	0.00392574	-0.00190516	-0.144811	0.069977	-0.0631676	-0.0473609	-0.0544733	-0.0412392	0.0778882	-0.221654	0.111656	0.154652	-0.0590174
ANKFN1	0.127799	-0.164891	-0.467336	0.0459572	-0.129411	-0.117402	-0.210637	-0.101441	-0.0445538	-0.0230394	-0.1818	0.156828	-0.0426955	-0.188187	0.0748855	0.142643	-0.0382139	0.135196	0.234501	-0.36409	-0.35427	0.115744	-0.184212	-0.291262	-0.385276	0.224145	0.0839985	0.102798	-0.112201	-0.00187117	0.199	-0.109908	0.241585	0.219877	-0.033091	-0.0772871	0.0113721	-0.341707	-0.288147	-0.0502251	-0.141723	-0.112558	-0.0631676	-0.0928045	-0.0645535	-0.0517236	0.0613063	-0.0430585	-0.0391487
ANKFY1	-0.178727	-0.50604	0.0881735	-0.194233	0.0146438	-0.127633	0.112121	-0.264543	0.0522913	-0.164703	0.0890755	-0.0971774	-0.101677	0.287637	-0.160542	0.106318	0.384359	0.197069	-0.205847	0.0660917	0.0720847	-0.0185512	-0.285665	0.191366	0.403046	-0.298622	-0.189152	-0.202424	0.230796	0.387698	-0.242468	-0.0702219	-0.356961	-0.42466	-0.175213	0.176657	-0.00933047	-0.249624	0.0769712	-0.541627	-0.0320223	0.187334	0.340663	0.602211	-0.279379	0.571836	0.230451	0.21248	0.138727
ANKH	-0.0321154	-0.233249	-0.178011	0.0624077	-0.141067	0.166797	0.143863	0.0927889	-0.170167	-0.0893196	-0.129738	-0.124219	-0.0234893	0.0571684	-0.0864637	-0.14145	-0.401397	-0.0445183	-0.171038	-0.316738	-0.633046	0.100169	-0.00459444	-0.120427	-0.35816	0.268138	0.121171	0.0631573	0.0334489	-0.651765	0.333379	0.019566	0.0972261	-0.105378	0.368422	-0.12249	-0.252045	0.1169	-0.346897	0.317772	-0.00343644	0.144406	-0.114664	-0.0773903	-0.0296769	-0.378817	-0.142385	-0.181597	-0.130734
ANKHD1	0.00654491	-0.141375	-0.322072	-0.0481087	-0.101336	0.101729	0.0503122	-0.276708	-0.130086	0.115306	-0.298192	0.0824246	-0.0733412	0.00319109	0.0193618	-0.0260654	-0.312206	-0.128475	0.0695307	-0.110092	-0.276419	0.0312203	0.16148	-0.130929	-0.2106	-0.0127946	-0.0206969	0.0730562	-0.114193	-0.0594534	-0.238323	0.0299852	-0.140049	0.154617	-0.0716293	0.0288279	-0.227791	-0.104847	-0.300897	-0.0257822	-0.24663	-0.141998	-0.0172289	0.0215415	-0.13791	-0.0652599	-0.0913305	-0.167417	-0.0875502
ANKHD1-EIF4EBP3	-0.109805	-0.0585099	-0.0627112	-0.00958777	0.0364558	-0.0328621	0.156117	-0.283708	-0.177483	0.348987	-0.171203	0.131889	-0.0100917	-0.412726	-0.243178	-0.101839	-0.104516	0.18674	-0.281351	-0.121406	0.00369593	-0.180413	-0.332859	-0.0507157	0.0162167	-0.132667	-0.0344709	0.208231	0.269628	-0.0319577	-0.00844226	0.337246	0.050996	-0.156308	0.307498	-0.0678047	-0.205562	0.113761	0.0375497	-0.0216976	0.0473193	-0.143158	0.00660942	0.00759191	-0.0793452	0.13689	0.124868	0.257815	-0.139267
ANKK1	0.239023	0.152962	-0.15535	0.269129	-0.266998	-0.361179	0.0350576	0.0109219	-0.146446	-0.00209397	0.0112152	0.227453	0.577562	0.0587601	0.247351	0.233779	-0.0728838	0.226984	0.261331	-0.247677	0.131683	0.317536	-0.0411213	0.151698	-0.0267292	0.276825	0.0701392	-0.0745669	-0.231888	-0.295939	-0.112369	-0.299461	0.149858	-0.135962	-0.0232244	-0.0566493	-0.0783339	-0.273032	-0.461776	0.110545	-0.216452	0.312056	0.318221	-0.164933	0.0668744	0.0116433	0.327329	-0.206717	-0.0911475
ANKLE1	-0.012185	-0.261998	0.111696	-0.0408943	-0.0189097	-0.231675	-0.0775304	-0.381719	0.0711961	0.022006	-0.136591	-0.255539	0.042249	-0.0610759	0.0736501	-0.169315	0.028254	-0.0554534	-0.12116	-0.0895433	-0.0829813	0.170787	0.11518	0.106501	0.143814	-0.0491805	-0.00639774	0.154262	0.0234462	-0.0530608	-0.387472	0.140189	-0.00801753	-0.0870822	-0.0923764	0.0963627	0.0575293	0.113067	-0.128684	-0.0961109	-0.0909769	-0.169395	-0.264865	-0.194897	0.0180155	0.00316296	0.0824678	0.114401	-0.0252206
ANKMY1	-0.0745084	-0.0976326	0.226698	-0.0450069	0.0210616	-0.0964753	0.0548572	0.11083	-0.0898587	-0.0765141	-0.089577	0.174302	0.23722	-0.0889704	-0.0104231	0.0797842	0.113662	0.288356	-0.0391707	0.0469057	-0.00999027	0.171332	-0.131373	0.0163969	0.0725673	-0.0980872	-0.0354495	0.074843	-0.124663	0.0456495	-0.3366	0.0344101	-0.0994154	-0.0767801	-0.139506	-0.261254	-0.0870822	-0.440886	-0.0523548	-0.263056	-0.0507469	0.509514	0.361964	-0.0715065	-0.0962899	-0.053343	-0.0335601	0.154151	0.0105108
ANKMY2	-0.251867	-0.153252	0.311836	-0.318615	0.322181	0.153943	0.153015	0.410669	0.46549	0.21437	0.188204	-0.309533	-0.114226	0.13238	-0.179928	-0.156083	0.194805	-0.185489	-0.359693	0.704747	0.492449	0.100006	-0.104323	0.322885	0.102511	-0.261062	-0.238323	-0.454811	0.0998826	0.209923	0.156062	-0.535198	-0.0241555	0.120316	-0.268519	0.10762	0.282538	0.00643572	0.265973	-0.367762	0.341266	-0.289191	-0.178651	-0.0636352	-0.369718	0.550047	-0.361957	-0.358361	0.414482
ANKRA2	-0.518596	-0.185321	0.985574	-0.457782	0.4705	0.551031	0.213334	0.689423	1.10576	-0.0553058	0.191078	-0.537393	-0.430167	0.242294	-0.246069	-0.0666384	0.15001	-0.404568	-0.4473	0.63947	1.41424	0.966954	0.133501	0.296971	-0.706501	-0.397114	-0.637344	-0.778168	-0.0414705	0.373203	0.237497	0.048233	-0.357757	0.35415	-0.543755	0.430848	0.485338	-0.0504369	0.532465	-0.301039	0.52306	-0.409239	-0.163078	-0.451286	-0.783252	0.321938	-0.851204	-0.758162	0.263778
ANKRD1	0.248167	0.229405	-0.111725	0.0557888	-0.55512	-0.0891171	-0.0948802	-0.0623306	-0.368739	-0.00853822	-0.178651	-0.0575886	-0.031711	-0.027354	0.107701	0.169481	0.0221312	-0.024037	0.478963	-0.215375	-0.271177	-0.342559	-0.100008	-0.194194	-0.0988181	0.0454135	0.836249	-0.0296769	0.0577729	-0.389015	-0.313029	-0.0340063	-0.0327966	0.144352	-0.0746986	-0.213758	0.0320016	-0.190789	-0.0685939	0.154617	-0.206376	0.220148	-0.13013	0.00149982	-0.0224791	-0.396645	0.11695	0.0694408	-0.280718
ANKRD10	-0.441953	-0.180142	0.522019	-0.439359	0.61665	0.612694	0.591733	0.619892	0.480614	0.511898	0.345697	-0.366371	-0.292635	0.322797	-0.435707	-0.0218436	-0.0914371	0.0292194	-0.515352	0.310689	0.706225	1.36283	0.353123	0.892686	-0.28823	-0.600864	-0.633046	-0.72709	0.181447	0.399988	-0.0457557	0.318405	-0.0654462	-0.039023	-0.218511	0.148701	0.519745	-0.194594	0.523686	-0.243121	0.565628	-0.33032	-0.0537332	-0.622577	-0.635526	0.180138	-0.766167	-0.411459	0.209165
ANKRD11	-0.562886	-0.35816	0.174681	-0.419154	0.365248	0.0205204	0.0664167	0.160171	0.285954	0.306118	0.215615	-0.465816	-0.287545	0.275436	-0.312017	0.217591	0.44875	-0.233868	-0.378189	0.195684	0.251993	0.53186	-0.300198	0.403423	0.0290436	-0.414464	-0.4361	-0.332074	0.241834	0.308124	-0.305368	0.022669	-0.608403	-0.811135	-0.372314	0.201748	0.199553	-0.42811	0.284838	-0.60936	0.354535	-0.0799877	0.228439	-0.211848	-0.737922	0.209764	-0.208405	-0.0818892	0.207543
ANKRD12	-0.698517	-0.719279	0.127401	-0.62596	0.177484	0.166558	0.0492789	0.317907	0.423589	0.127102	0.180795	-0.520276	-0.595409	0.0526299	-0.420991	0.339944	0.662239	-0.278001	-0.40556	0.521689	0.262022	0.30238	-0.122691	-0.458932	-0.622064	-0.489409	-0.718339	-0.553912	-0.40483	0.273563	0.0354459	0.14002	-0.0600486	-0.0784976	-0.714075	0.373203	0.20156	0.137973	0.277424	-0.208604	0.474338	-0.0611914	0.522712	-0.352373	-0.493039	0.317258	-0.274825	-0.399909	0.195987
ANKRD13A	-0.465173	-0.767148	-0.0808343	-0.353573	0.0484231	0.0755016	0.0644118	-0.651256	0.104163	-0.311417	0.0331477	-0.457032	-0.435524	0.275043	-0.635526	-0.544983	-0.245418	-0.405398	-0.573483	0.0907228	-0.296856	-0.15617	-0.787961	-0.206521	1.07821	-0.114447	-0.217316	0.122089	0.695521	0.296062	0.200187	0.33178	-0.688306	0.0878287	0.134665	0.277704	0.113403	0.538661	0.319459	-0.204967	0.539672	-0.00992848	0.0334811	0.0437986	-0.497552	0.179723	0.840275	0.338445	0.118157
ANKRD13B	0.00742723	0.404442	0.0462364	0.138243	-0.311061	-0.331319	-0.226822	-0.0694528	-0.268991	0.0985874	-0.104253	0.273793	0.269129	0.00319109	0.322588	-0.193451	-0.0121271	-0.0766329	0.281644	-0.114092	-0.246818	0.10058	0.427035	-0.0356654	-0.0899286	0.0526944	0.216856	0.1765	-0.0979972	-0.260857	-0.138527	-0.164933	-0.167771	-0.190978	-0.052915	-0.0106081	-0.0490235	-0.311951	-0.0373125	-0.0185512	-0.152108	0.113806	0.307498	-0.115775	0.0587968	-0.300617	-0.0789609	-0.0664665	-0.247369
ANKRD13C	-0.0974138	0.1592	0.217661	-0.117251	0.00787336	0.0342322	0.00137143	0.154617	0.276825	-0.358064	0.239626	-0.0871409	-0.104253	0.382395	-0.0927392	-0.153833	0.124004	0.13528	-0.0778297	0.214799	0.441817	0.263945	0.155395	0.194969	-0.112532	-0.150159	-0.131905	-0.149115	-0.71573	0.0897406	0.025193	-0.480158	-0.112328	-0.332939	-0.18824	0.00896148	0.0145451	-0.313505	0.118199	-0.317363	0.162148	-0.227744	0.13761	-0.212857	-0.19093	0.195027	-0.289573	-0.435052	0.319773
ANKRD13D	0.0207768	0.313371	-0.0485226	0.525603	-0.331109	-0.211931	-0.052236	-0.176863	-0.111095	0.0334489	-0.411459	-0.0190079	-0.00545344	-0.101136	0.0117802	0.0858497	0.0504895	-0.202155	0.0020175	0.0378335	-0.218412	-0.0114095	0.0475055	-0.0308036	-0.162903	0.510153	-0.0248158	0.191078	-0.043608	-0.155483	-0.107902	0.128824	-0.0462695	0.0663395	-0.114935	-0.268313	-0.298346	0.173963	-0.00459444	0.241339	-0.0654095	-0.00302659	-0.115815	0.103622	-0.0586304	0.014222	0.0049136	0.00354325	-0.0560788
ANKRD16	-0.0596183	0.0529597	0.13382	0.115261	0.0178208	-0.0380287	0.0277101	0.0628492	0.0859192	0.0720023	0.0442387	-0.0171959	0.0867905	-0.0416288	0.0126783	0.0788298	0.133615	0.126148	0.165973	0.171912	0.0904304	0.197514	0.231775	0.190469	0.0278211	-0.0511913	-0.051884	-0.0501126	-0.257924	0.013313	-0.0596491	-0.16083	-0.0285164	-0.120222	-0.139904	-0.118563	-0.0853624	-0.23209	-0.0331197	0.028254	-0.0145874	0.0116807	-0.081773	-0.203029	-0.0656913	0.0219271	-0.0917788	-0.0130351	0.0826023
ANKRD17	-0.169183	-0.0158488	-0.00314738	-0.134285	0.0823123	0.222524	0.150286	0.079483	0.117272	0.120463	0.0975541	-0.241981	-0.0935891	-0.176821	-0.237494	-0.15966	-0.0231394	-0.0629155	-0.218694	0.144075	0.201985	0.151282	-0.032889	0.352266	0.10131	-0.20615	-0.140547	-0.162104	0.334493	0.305174	0.0529597	0.143237	-0.155805	0.0372494	-0.0701261	0.234639	0.194906	0.133237	0.094371	-0.0144112	0.191169	-0.328215	-0.0679633	0.0663127	-0.290069	0.141966	-0.233729	-0.333859	0.110367
ANKRD2	0.27445	-0.0928045	-0.138316	0.289046	-0.233729	-0.235779	-0.628804	-0.0350646	-0.326778	0.125554	-0.475479	0.063968	0.292954	0.0912657	0.0662752	-0.158966	-0.325347	0.107381	0.0238152	-0.278366	-0.133459	0.035248	0.00885896	-0.346496	-0.161305	0.188132	0.1903	0.234061	-0.111513	-0.115294	-0.159997	-0.0934393	-0.271939	0.228439	0.530972	-0.0595593	-0.154195	-0.130086	-0.0350034	0.00733865	-0.791512	-0.153728	0.0325835	-0.139113	-0.0786304	-0.292451	0.12256	-0.00359521	-0.262318
ANKRD20A1	-0.165449	0.813363	-0.562179	-0.367113	0.617634	0.707006	0.686067	1.01745	0.322404	0.152321	-0.101196	1.02989	-0.25008	0.046641	-0.212558	-0.456171	-0.428251	-0.0409642	-0.334359	-0.0684644	0.611218	1.1324	0.0251083	0.38866	0.579129	-0.0879315	-0.1009	-0.0389523	0.0665446	-0.0151993	-0.338171	0.0135222	0.386579	-0.300684	-0.24412	-0.749577	-0.656107	0.468767	-0.354143	-0.263261	0.172898	-0.438794	-0.258483	-0.0400404	-0.44824	1.58025	0.165642	-0.0733412	0.370411
ANKRD20A3	0.0452677	-0.00669227	-0.139312	0.264014	-0.13019	-0.179645	-0.123499	-0.179972	-0.213605	-0.113874	0.0547129	0.0150388	0.0434586	-0.0248414	0.145535	-0.0842115	-0.180458	-0.112404	0.0913026	-0.268385	-0.102788	-0.149586	-0.0482185	0.0405552	-0.0422544	0.0450615	0.0067683	0.14894	0.0137786	-0.0215061	0.0796005	0.126362	-0.166352	0.372229	0.177903	0.0614944	0.0183148	0.0486329	-0.00369191	-0.0301147	-0.0851021	-0.132959	-0.0645161	-0.151728	0.0556594	-0.0863116	-0.0629473	-0.0266645	-0.134752
ANKRD20A8P	0.308216	0.351746	-0.158439	0.337783	-0.156224	-0.283219	-0.418169	0.013202	-0.552568	0.194448	-0.0483694	0.290256	0.106974	-0.393637	0.27409	0.12288	-0.025134	0.0381555	0.287553	-0.234577	-0.0667877	0.102387	0.0848081	-0.312406	-0.141705	0.236403	0.0945517	0.256284	0.0202782	-0.263852	-0.478026	-0.197286	-0.0536389	0.068946	0.317115	-0.00109785	-0.123912	-0.413997	-0.530228	-0.11129	-0.126682	-0.189301	-0.0306548	0.234061	0.0818563	-0.310973	0.0298049	0.0157027	-0.0226192
ANKRD22	1.31797	-0.558185	-0.23659	-0.339614	-1.11616	-0.300286	-0.0499572	-0.895309	0.100625	-0.0224143	-0.679853	-0.327496	-0.400154	-0.602634	-0.543158	-0.587918	-0.473563	-0.338476	-0.301342	0.00236275	-0.0530898	-0.791512	-0.660244	-0.724359	0.962786	-0.0925523	-0.154357	-0.127971	-0.00276319	-0.376156	-0.756974	0.245303	-0.705696	0.255191	-0.192276	0.236106	-0.560432	0.35376	0.326085	-0.314528	0.245036	1.41424	0.366358	0.474338	0.715009	0.268781	0.410331	0.170827	-0.64173
ANKRD23	0.0814821	0.123067	-0.516743	-0.0515585	-0.154777	-0.391648	-0.0280891	0.0698598	-0.0605996	-0.0921594	-0.369113	-0.196852	-0.143292	0.158188	-0.0204944	-0.354969	-0.160042	-0.175337	0.031781	0.0262823	-0.297103	-0.120762	-0.231316	0.0249564	-0.076104	0.242867	-0.0260654	0.0665446	0.0289687	-0.0250814	0.258416	-0.052915	0.379698	0.2997	0.160943	-0.169315	-0.13472	-0.100649	-0.0235157	0.125506	-0.0528346	-0.151818	-0.0210071	-0.102516	-0.0712748	0.00498515	-0.0154651	0.0856763	0.0208847
ANKRD24	0.243476	0.108847	-0.199509	0.00873651	-0.222808	-0.157656	-0.0720193	-0.0669166	-0.386594	0.0334489	-0.353236	-0.0215061	0.129693	-0.0785627	0.0794468	-0.074019	0.125316	0.100263	-0.00120146	-0.0115618	-0.114367	0.135054	0.0192971	0.054045	-0.00684218	0.0560204	0.495069	0.0486329	-0.204455	-0.213032	-0.133834	-0.0639461	0.313371	0.152029	0.211649	0.0240836	-0.143536	-0.143569	0.0128176	0.0950662	-0.64173	-0.0215061	-0.173163	-0.181685	0.335088	-0.11289	0.0255753	0.100045	-0.106775
ANKRD26	0.0667847	-0.190564	-0.0183994	-0.00938659	-0.214797	-0.203863	-0.0722216	0.0693695	-0.0287072	-0.106279	-0.0185231	-0.00448106	0.367623	-0.22556	0.0338532	0.218129	0.188457	-0.151692	-0.0376369	0.15788	0.159818	0.0242999	0.00778515	-0.0253237	-0.0230732	-0.0403154	-0.025877	-0.0141358	-0.229188	-0.0057623	-0.157193	-0.344108	-0.165449	0.00900348	-0.0956988	-0.284204	-0.286555	-0.267673	0.0185438	0.0779365	-0.0126161	0.20156	-0.0660765	0.164897	0.0749639	0.0778882	-0.125345	-0.221002	0.0922583
ANKRD27	-0.119315	-0.0951104	-0.21713	-0.0760352	0.244644	0.362569	0.3369	0.330596	0.0636861	0.149461	-0.491635	-0.358361	-0.241933	-0.0162263	-0.370682	-0.67927	-0.479473	-0.315344	-0.313588	0.00128087	0.190184	0.0865386	-0.262666	0.0504591	0.0526609	-0.116703	-0.129261	-0.175392	0.411602	0.325045	0.301586	0.0366698	-0.300816	0.530252	0.0914988	0.288849	0.438209	0.275832	0.229746	0.11618	0.21408	-0.425605	-0.386126	-0.419463	-0.229435	-0.455949	-0.265677	-0.445803	-0.0526939
ANKRD28	-0.161876	-0.330494	-0.0128566	-0.0379975	0.0245274	-0.0437432	0.228923	0.227483	0.113458	-0.0499012	0.179044	0.297278	-0.171556	-0.0783058	-0.144153	0.289795	0.343737	-0.179555	-0.124489	0.381215	0.068946	-0.00630365	-0.182284	-0.0407776	0.0154025	-0.0697592	-0.152895	-0.283766	-0.223911	-0.051884	-0.105113	0.266688	0.0648068	-0.235347	-0.100379	-0.278366	-0.484316	-0.158212	-0.100035	-0.00582172	0.248937	-0.353016	-0.199747	-0.0780175	-0.269394	0.230231	-0.161625	-0.38873	0.28201
ANKRD29	0.074017	0.303984	0.166509	-0.0411855	-0.11903	-0.104814	-0.120696	0.0957471	-0.00964299	-0.0266033	-0.118702	0.0941257	0.405789	-0.100165	-0.017957	0.0780992	-0.140999	0.313928	-0.0117065	-0.171828	-0.0688359	-0.0702499	-0.0492353	-0.0933524	-0.0334182	0.0443615	-0.00867719	0.140635	-0.0508781	-0.0951451	-0.135462	-0.0185512	0.329819	0.0493484	0.00818867	0.09714	-0.0408344	-0.0341113	-0.111624	0.237638	-0.0358552	0.114913	0.0960583	-0.0594171	-0.117904	-0.131063	0.115239	-0.150112	-0.108596
ANKRD30A	0.225243	0.0291639	-0.124008	0.556921	-0.185321	-0.0735243	-0.350022	-0.131988	-0.0786304	0.107048	-0.133933	0.182887	-0.106817	-0.0296459	0.345012	0.1097	-0.20537	0.0460343	0.0879223	-0.277086	-0.0907879	-0.0425444	0.279526	0.00115076	0.104527	0.282088	0.205241	0.455243	-0.00861219	-0.133804	-0.0416908	-0.0766906	-0.0760049	0.176956	0.07583	-0.0436414	-0.146332	-0.0781837	-0.270756	0.0417173	-0.42811	0.202096	-0.000311385	0.0872226	0.125554	-0.120845	0.0424614	-0.0393168	-0.343603
ANKRD33	-0.328698	-0.38095	-0.0897049	-0.185977	0.40495	0.525603	0.0266719	-0.467553	0.113499	0.193792	-0.33103	-0.464992	-0.227692	-0.196569	-0.603539	-0.607931	-0.653051	-0.265332	-0.475479	-0.758162	-0.731614	-0.502508	-0.557133	-0.362458	0.359313	-0.203929	0.870621	0.320096	0.808417	0.839133	0.263857	0.548265	-0.579944	0.698516	1.22006	1.42323	0.924467	0.156207	0.56949	-0.359589	0.564009	-0.440046	-0.74237	-0.348523	-0.243977	-0.373238	0.294451	0.517077	-0.843526
ANKRD34A	0.0715925	0.00620031	-0.158022	-0.0511913	-0.189203	-0.102558	0.095716	-0.190468	0.0328758	-0.252988	0.0015618	0.157486	0.643834	-0.359466	0.190184	0.0177459	0.144447	-0.148107	0.0766859	-0.0275128	-0.0956418	-0.138214	-0.0376963	-0.370925	-0.219456	0.172745	0.000761623	0.161433	0.0749639	-0.899828	0.0684849	0.0939964	0.123123	-0.0786004	-0.019036	-0.217174	0.00581693	0.118514	-0.360415	-0.10271	-0.00463099	0.261749	-0.19904	0.166971	-0.146295	-0.0107068	0.218129	-0.0858172	-0.00346357
ANKRD34B	-0.0292857	-0.312854	-0.226414	0.0931851	-0.437281	-0.770308	-0.103545	-0.445312	0.129315	-0.0223871	0.0162167	-0.0619909	-0.0591515	-0.0303758	-0.176863	-0.181388	-0.345401	-0.3317	-0.0306548	-0.201937	-0.120471	0.247428	-0.0499277	-0.336887	-0.153329	-0.0337987	-0.0621104	0.263403	-0.145903	-0.712617	-0.8319	0.11063	0.246045	0.610664	-0.0815567	0.28002	-0.211234	-0.610811	0.617192	0.462968	0.477626	0.167409	-0.0584451	-0.206337	-0.143702	-0.123444	-0.247566	-0.151026	-0.392093
ANKRD35	-0.027251	0.0681171	-0.346594	-0.0554534	6.50648e-05	0.0117802	-0.0899286	0.0328493	-0.453964	-0.00424185	-0.382825	0.0200191	-0.0824507	-0.206199	-0.0476613	0.0140381	-0.389786	0.0147509	-0.1125	-0.0714767	-0.293974	-0.360415	-0.115032	-0.0924312	-0.161223	-0.00548345	0.000537573	0.0136215	0.0586038	-0.0495657	0.255641	-0.147787	0.00186447	0.144505	0.069202	-0.140845	0.131143	-0.0558573	-0.00398661	0.0417531	-0.703453	-0.207358	-0.13013	-0.0783339	0.0682349	-0.183771	0.190843	-0.0455269	-0.365417
ANKRD36B	-0.168432	0.0218044	0.0852083	-0.0916507	0.257908	0.213116	0.393288	0.401854	-0.0106081	0.539044	0.187394	0.127059	-0.0567344	0.178724	-0.0220456	-0.0744864	0.224486	-0.0703258	-0.0376045	-0.0188478	0.199511	0.27347	0.312935	0.287553	-0.133395	-0.123499	-0.0981921	-0.10912	-0.0142807	0.00306248	0.12241	0.0344923	0.285677	-0.230026	-0.250629	-0.442452	0.296971	0.182819	0.0103836	0.012404	0.0736501	0.0450615	0.0284991	-0.390708	-0.208641	0.158856	-0.252866	-0.318414	0.149051
ANKRD37	-0.103989	0.330064	0.149159	-0.056169	-0.0374717	-0.235231	-0.0145486	-0.14555	0.0359976	-0.051884	0.213929	0.271312	-0.140117	0.25216	0.341924	0.242764	0.218503	-0.179459	-0.0125474	0.167711	0.118467	-0.015254	0.0249564	0.0677819	-0.102323	-0.183506	-0.0931334	-0.171255	-0.669021	-0.0770314	-0.627141	-0.290754	-0.0756396	-0.251492	-0.254244	-0.466445	-0.324413	-0.154777	-0.0128252	-0.0550751	-0.0660765	-0.204332	0.0737801	0.0192971	0.228588	0.302062	-0.249064	-0.23707	0.339823
ANKRD39	-0.116735	0.751803	0.212958	-0.0453943	0.022525	0.00246226	0.174681	0.154929	0.00969139	-0.0800513	0.346383	0.939676	0.0734017	0.425282	0.87329	0.56169	0.447933	0.255345	0.971797	0.226621	0.0985874	0.366021	-0.0555112	0.0831881	-0.311162	-0.0428453	-0.162395	-0.0458541	-0.61606	-0.560432	-0.329778	-0.142718	-0.17544	-0.5038	-0.489616	-0.569123	-0.14676	-0.330066	-0.0716293	-0.244765	-0.216553	0.34514	-0.141998	0.167188	0.283834	0.1765	0.0347109	0.0818563	0.21437
ANKRD40	0.0878013	0.0938639	-0.481575	0.151635	0.0141461	0.0742742	0.0533009	-0.191583	0.0595971	0.012102	-0.0756241	-0.161971	0.000786591	-0.0276827	-0.0681855	-0.0873351	-0.231704	-0.0840813	0.135009	-0.0781837	0.0434261	-0.0769072	-0.208039	-0.0373428	0.245956	0.137973	0.0529597	-0.0243516	0.108423	-0.342559	0.151611	0.0751923	0.139067	0.1702	-0.126147	0.0356257	-0.0993445	0.0302844	-0.047504	0.12998	-0.0431621	-0.158192	-0.221285	-0.148967	-0.02125	-0.0156902	-0.0776784	-0.0243279	-0.0174261
ANKRD42	0.0135222	0.0576212	0.075317	0.0900742	-0.374617	0.0617461	-0.246549	-0.127038	-0.336701	-0.0401524	-0.208297	0.107048	0.185866	-0.336215	0.0131344	-0.25989	-0.186069	-0.0854118	0.114113	-0.290445	0.0727134	-0.0784976	0.364864	-0.135665	-0.0703258	0.355718	0.294358	0.0912208	-0.257861	-0.238323	-0.233788	0.10824	-0.25008	0.0613759	-0.0279051	-0.144407	-0.156397	-0.315747	-0.230589	-0.10271	-0.432611	0.115053	0.0987755	-0.0190866	0.0972691	-0.285452	-0.019036	-0.0324457	0.000136354
ANKRD44	-0.493878	-0.298277	-0.271473	-0.322614	0.897592	0.797052	1.34753	0.987665	0.805106	1.46371	-0.365797	-0.142527	-0.532519	-0.556405	-0.563995	-0.461172	-0.320763	-0.231647	-0.528758	-0.0461175	-0.131509	0.879277	-0.145903	0.381344	-0.546705	-0.369238	-0.332074	0.330977	0.357353	0.529605	0.343333	1.27992	1.00268	0.567304	0.540729	0.0244462	0.990334	0.834754	0.919393	0.894677	0.744374	0.642715	0.369938	-0.633545	-0.346496	-0.0028904	-0.142868	0.150972	0.000563827
ANKRD45	0.0232044	0.319885	-0.355093	0.0261817	-0.183868	0.0815305	-0.200257	-0.161223	-0.419154	0.0334489	-0.0959771	-0.0976629	-0.14743	-0.163646	-0.0859144	-0.169066	-0.289341	0.0894075	-0.103689	-0.320385	-0.341707	-0.103785	-0.0933824	-0.0919626	0.16473	0.0464695	-0.0535439	0.176032	-0.23047	-0.57803	-0.342774	0.0605139	-0.0824193	-0.22265	-0.0577652	-0.154612	-0.0452705	0.0728326	-0.29052	0.105753	-0.16884	-0.267546	0.0067683	0.0913538	-0.141848	-0.142976	-0.0332662	0.0779754	-0.250221
ANKRD46	-0.285363	0.216523	0.50502	-0.448622	0.110268	0.11551	0.170729	0.382673	0.563217	-0.221704	0.375903	0.0237022	-0.510689	-0.0441676	-0.138214	0.330333	0.422822	0.149665	-0.0826309	0.856483	0.621358	0.230796	0.0620819	-0.026475	-0.714075	-0.196475	-0.434517	-0.633046	-0.747834	0.19732	0.207069	-0.512389	0.417485	-0.3366	-0.624044	-0.472544	-0.274766	0.0369496	0.198275	-0.130999	0.236801	0.31796	0.358419	-0.167655	-0.0194072	0.671697	-0.295547	-0.523386	0.45635
ANKRD49	-0.607533	-0.376156	0.251534	-0.752659	0.05277	0.369587	0.170556	0.306749	0.283443	0.0971778	0.160104	-0.36433	-0.658993	-0.035734	-0.340545	0.468465	0.613183	0.280945	-0.432467	0.355382	0.344473	0.144406	-0.367984	-0.42466	-0.884711	-0.371771	-0.906618	-0.645731	-0.551594	0.165172	0.0716873	0.170001	-0.0534062	0.144948	-1.01501	-0.280039	-0.112161	0.164181	0.419985	-0.0667877	0.310439	0.975439	1.17757	0.164181	-0.206717	0.436598	-0.165697	-0.233559	0.221657
ANKRD50	-0.0631066	-0.230852	0.106879	-0.00579084	-0.0178831	-0.0612252	-0.182472	-0.441764	-0.00331075	-0.456171	0.143142	-0.204332	-0.0536024	0.0155024	-0.134547	0.244231	0.325487	-0.235231	-0.252344	0.0425232	-0.13154	-0.286306	-0.433748	-0.216504	0.23918	-0.0740831	0.000729642	-0.0141078	0.0986472	0.163563	0.188578	-0.0881717	0.435774	-0.159888	-0.0838796	0.320757	0.127523	0.0491285	-0.462599	0.074017	0.170322	-0.207785	0.0934791	0.105964	0.55072	0.0278631	-0.136186	0.156971	0.0480644
ANKRD53	0.29718	0.00186447	-0.031711	0.087875	-0.141549	0.106223	0.0846454	-0.282792	-0.0039179	0.295586	-0.124663	0.0238152	0.144234	-0.0246416	0.0322408	-0.098395	-0.298346	0.33593	0.248937	-0.210839	-0.272588	-0.0841156	0.0844918	0.162962	-0.149586	0.0586038	0.0337522	0.14532	-0.0177886	-0.000283762	0.0489666	0.295055	-0.0135578	0.347702	0.157796	0.0634192	0.00210947	0.0177094	0.0977447	0.176956	0.0711961	0.0927889	-0.144448	0.155833	0.0611537	-0.0799877	0.151241	0.20567	-0.232259
ANKRD54	-0.0408596	0.0645763	0.10588	0.000357979	0.0795566	-0.248068	9.51904e-05	-0.201289	0.00736619	-0.0993082	0.132481	0.019566	-0.0381363	0.00319109	0.0132448	0.0732327	0.314036	0.0288279	0.00438512	0.0567537	0.0396978	-0.126864	-0.363369	-0.291831	-0.0971592	-0.052968	-0.0719437	-0.0419079	-0.0184262	-0.19093	0.0345789	0.0216815	-0.42466	-0.0378807	0.0824246	0.088545	0.120275	0.0968264	-0.0871409	-0.0162263	-0.123084	0.223996	-0.170538	0.19172	0.35482	0.128578	0.164356	0.0124974	0.253347
ANKRD55	-0.096387	-0.193708	0.0182795	-0.23406	-1.38773	-1.35447	-0.127401	0.161371	-0.118674	-0.0888027	0.336614	-0.376037	0.784229	1.13568	0.430673	0.232003	-0.244588	-0.0945896	-0.0126486	0.0693695	0.540322	0.304973	1.2742	0.987665	-0.0523417	-0.108785	-0.144849	-0.16477	-0.302578	-0.0814829	-0.192511	-0.548686	-0.198688	-0.126253	-0.177361	-0.453775	-0.987225	-0.33788	-0.00378403	-0.298127	0.144563	0.72108	0.271106	0.467371	-0.522513	0.259842	0.551406	0.195027	0.178605
ANKRD6	-0.117169	-0.145111	0.052547	-0.119144	-0.00563563	-0.116735	0.0217684	-0.347603	0.058901	-0.16477	-0.0188157	-0.278939	-0.152064	0.0421252	-0.252683	-0.126111	-0.0565942	0.178002	-0.117169	-0.011908	0.163905	0.186864	-0.2898	-0.0624277	-0.238089	-0.0345578	0.0263198	-0.186536	-0.166594	0.00841587	0.0276023	-0.110702	-0.307823	0.0811156	-0.0923507	0.202622	-0.0226192	0.156519	0.246108	-0.26319	0.152321	0.107789	0.413593	-0.113874	-0.302288	-0.0471219	0.261833	-0.122277	0.0857214
ANKRD7	0.129268	0.000537573	0.0364558	0.458534	-0.0476017	-0.164447	-0.129798	-0.118399	-0.194059	0.135613	-0.292955	0.356168	-0.0361968	-0.291101	0.104124	0.208174	-0.174909	0.0574252	0.0360325	-0.201804	-0.326778	-0.263261	-0.163814	0.0292664	0.223844	-0.00850275	0.259771	0.355382	-0.370087	-0.0686947	0.0242587	0.048233	-0.144774	0.332495	-0.103264	-0.347505	-0.257117	-0.0827634	-0.313505	0.0651446	-0.0908528	-0.0164996	-0.150549	-0.00791889	0.0884387	-0.0831406	-0.122206	-0.274174	-0.0168768
ANKRD9	0.927317	-0.39147	-0.983563	1.23412	-1.15789	-0.0451999	-0.510009	-0.197039	-0.82797	-0.763418	0.175152	0.393448	1.71272	-0.492824	-0.209687	-0.51124	0.35801	-0.0571877	-0.0492078	-0.0556622	-0.350022	-0.574404	1.20893	-0.714877	0.618892	1.35601	2.08893	0.640383	0.223563	0.0945517	-0.255042	0.118336	-0.928577	0.603682	1.81637	-0.548046	-0.153211	-0.551594	-0.347505	-0.061508	-0.0637667	1.54676	-0.31499	1.87569	1.13819	-0.46983	0.057806	0.827523	-0.913199
ANKS1A	-0.262926	-0.393089	-0.038772	-0.297691	0.0237429	0.109191	0.00889498	-0.220073	0.227803	-0.17896	-0.26003	-0.320571	-0.253962	0.242068	-0.321596	-0.145096	0.0946902	-0.203821	-0.276493	0.15788	-0.155005	0.181447	-0.317	0.0165955	0.0262456	-0.141688	-0.177135	-0.242926	0.417609	0.218212	0.229405	0.32746	-0.0293211	-0.162207	-0.034584	0.463953	0.295188	0.270505	0.126961	-0.317188	0.221619	-0.129225	-0.0767185	0.215615	-0.211278	0.456154	0.483543	-0.0486769	0.136034
ANKS1B	0.110501	0.0192971	-0.232556	0.0791133	-0.122171	-0.213075	-0.307173	0.0137523	-0.127325	0.0233616	-0.0580974	0.0207768	0.054948	0.204918	0.0925805	-0.0275128	0.0951988	-0.0291966	0.282239	-0.141614	-0.0572172	-0.106222	0.246627	-0.121263	-0.0183994	0.254088	0.0495729	0.25216	-0.116291	-0.16902	-0.10271	-0.0443007	-0.201026	-0.212608	-0.0159086	-0.110537	-0.207235	-0.167078	-0.155229	-0.109149	-0.210555	0.141291	0.133203	-0.00526687	-0.0254085	-0.0970898	0.0620402	0.0462039	-0.252045
ANKS3	0.169649	0.161115	-0.0473348	0.0551832	-0.225872	-0.0999289	-0.112727	-0.250557	-0.322898	0.0334489	0.00710244	-0.0469514	0.0137523	-0.031865	0.0906811	-0.0239528	0.0375497	0.0154326	0.167022	0.0212751	0.115365	-0.133624	0.525603	0.102889	0.0249564	0.199317	0.240862	0.0955331	-0.448421	-0.228131	-0.203863	-0.178521	0.081612	-0.0442031	0.123733	-0.256788	-0.428809	-0.35816	-0.333859	-0.0593251	-0.141487	-0.125493	-0.0693014	0.165058	0.194196	-0.00184068	-0.106113	0.333626	-0.0127946
ANKS4B	-0.000345325	0.48457	-0.361676	0.106077	-0.0895433	-0.153407	-0.107504	0.0695586	-0.142645	0.149761	-0.179789	-0.0238222	-0.0157789	0.297371	-0.0342629	-0.100301	0.0520287	-0.13879	-0.0666207	-0.415682	-0.0747759	-0.184212	-0.130767	-0.031627	-0.0500861	-0.0138378	0.0588685	-0.0628345	-0.171556	0.065866	-0.245483	-0.011598	0.0307141	-0.0593251	0.0759926	0.0257342	-0.000252451	-0.133242	-0.0777667	-0.0307247	-0.0782116	-0.206982	0.0480644	0.081902	-0.0733133	-0.118123	0.0628492	-0.0584451	-0.0986075
ANKS6	0.277992	0.0374729	-0.360284	0.543505	-0.00831136	0.12762	0.0385928	0.147137	-0.482033	0.156971	-0.0897049	-0.179002	0.0309327	-0.319269	0.177083	0.0245848	0.0476276	0.0340962	0.0321655	-0.388449	-0.137378	0.0964771	0.022669	-0.215492	0.0214107	0.0710447	0.167797	0.0316192	0.00147439	0.0124445	-0.153407	0.0297239	0.0330818	0.142995	-0.0256411	-0.00624552	0.078742	-0.0267735	-0.035921	-0.0783953	-0.0607215	-0.163528	0.00541997	-0.238509	-0.0949442	-0.25719	-0.0717949	0.0850792	-0.154897
ANKZF1	-0.0841456	-0.0984234	0.0449793	-0.0298955	0.00328835	-0.0286154	0.0801394	0.11116	-0.08502	0.211972	0.114001	0.0378335	-0.0318905	-0.209463	-0.0160291	0.0448694	0.0680317	-0.0587517	-0.08502	-0.00401333	-0.0182944	0.0950662	-0.0341673	0.028254	-0.0826309	-0.0848564	-0.105378	-0.0814829	0.162204	-0.0351743	-0.204913	-0.114475	0.0964771	0.0169792	-0.0296769	-0.18523	0.0165955	0.00873651	-0.036279	-0.163814	0.0400718	-0.193527	-0.0860034	-0.042651	-0.131437	0.025193	0.339561	0.150713	0.0262823
ANLN	-0.0542012	0.412826	-0.204731	0.442708	-0.0838796	-0.152064	-0.0753927	-0.318876	-0.4473	0.149498	-0.0629473	0.159818	0.268602	-0.166762	0.33178	-0.0941942	-0.223259	-0.026152	0.14894	-0.150704	-0.027251	-0.101163	-0.103828	-0.0684644	-0.0982902	0.388198	0.499167	-0.00651091	0.00548209	-0.0148608	0.0980023	0.048233	-0.349301	-0.105211	0.407344	-0.0350646	0.101191	0.0428508	-0.0167164	-0.0331197	-0.163562	0.117272	0.0793565	-0.149791	0.0503794	-0.0220748	0.236883	-0.124175	-0.0881422
ANO1	0.506678	0.415943	-0.312781	0.471543	-0.473563	-0.29994	-0.0699186	-0.117483	-0.501146	0.249024	-0.300741	0.0107955	0.0605139	-0.0305044	0.0456795	0.0952466	-0.0773501	0.119086	0.548265	-0.273952	-0.0376963	-0.218511	0.216718	-0.0377219	0.286831	0.00701983	0.145499	-0.00744469	-0.0715065	-0.242926	-0.0508375	0.0144663	0.0399228	0.457652	0.184293	-0.194153	-0.212995	0.00292402	-0.365316	0.183524	-0.486578	0.169249	-0.0189097	0.0314599	-0.110601	-0.298127	-0.0672895	-0.199415	-0.268173
ANO10	0.0639979	0.278458	0.0911289	-0.0193353	-0.30466	-0.359356	-0.183298	-0.343524	-0.152478	-0.146953	0.00534745	-0.214242	-0.091747	-0.252559	-0.042889	-0.0534062	0.214922	0.0320982	0.0934047	0.0976055	-0.360529	-0.0429208	-0.250421	-0.035921	0.287084	0.0415484	-0.0290862	0.196121	0.0664167	-0.221939	0.0283604	0.105964	-0.0619265	-0.462423	-0.0636642	0.2058	-0.130635	0.0514845	-0.139506	-0.0051169	0.0371064	-0.179772	-0.0921276	0.0918182	0.565986	0.0579686	0.328255	0.347219	0.111383
ANO3	0.144695	-0.0307247	-0.0354495	0.834754	-0.0452705	-0.165894	-0.210115	-0.108889	-0.172076	-0.019183	-0.15067	0.134303	0.173568	-0.0553377	0.228368	-0.213711	0.0161775	-0.0945896	-0.0304647	-0.34573	0.0426346	0.00688538	0.148105	-0.446957	0.230667	0.145375	0.183967	-0.0289961	-0.0638562	-0.377018	-0.150984	0.0262456	-0.0567596	0.391902	0.00032797	0.0186418	-0.332779	-0.321411	-0.193924	-0.0120934	-0.536722	0.12419	-0.0802152	0.239562	-0.0539077	-0.349778	-0.0227112	0.0124721	-0.0987256
ANO4	0.0723991	0.23272	0.0468669	0.216134	-0.151892	0.0244872	-0.115729	-0.245663	-0.092649	-0.237004	-0.0381053	0.148046	0.0819827	0.118807	0.0823778	0.0919544	-0.149146	0.0640395	0.422008	-0.0977223	-0.033009	0.0592184	0.17867	-0.250284	0.0367808	0.486826	0.171121	0.0407041	-0.0468921	-0.0382139	-0.136262	0.0210961	-0.209933	0.0313433	0.247604	-0.0359533	-0.0474118	-0.159036	-0.385882	-0.136742	-0.639668	0.0390431	0.0783117	-0.0869265	0.135783	-0.109397	0.095716	-0.0497246	-0.24854
ANO5	0.0665808	-0.000380429	0.0116433	0.198215	-0.491885	-0.121945	-0.559436	-0.121348	0.0147004	0.0823478	-0.375048	0.160683	0.295392	-0.101229	0.0727522	-0.0395086	-0.0941942	-0.144617	0.137913	-0.105306	-0.233559	-0.0879315	0.205041	-0.164165	0.0920292	0.105833	0.234323	-0.0664959	-0.0346735	-0.208258	-0.0379323	0.048233	0.192064	-0.344108	0.12256	0.0851731	-0.233494	-0.0249861	-0.0740831	0.190721	-0.35096	0.153692	0.182819	-0.166882	0.292749	-0.172431	-0.0444258	-0.0169052	-0.152378
ANO6	-0.155146	-0.374919	0.0546711	-0.202424	0.102713	-0.0769715	-0.0225891	0.0607184	0.125277	-0.377922	0.287873	-0.240818	0.331096	-0.0726656	-0.268313	-0.102611	0.113214	-0.113267	-0.313768	0.0383651	0.147471	-0.245962	-0.349659	0.0460986	0.00264033	-0.329594	0.0834628	-0.256038	0.369134	0.549667	0.43047	0.00815373	-0.182684	-0.0592174	0.724237	0.593182	0.148046	0.204918	-0.02147	-0.178054	0.0653216	0.0304148	-0.158022	0.357569	0.934401	0.210445	-0.19034	-0.215949	0.142855
ANO7	0.0826455	0.0627643	-0.0946025	0.113549	-0.0890911	-0.145081	-0.013899	-0.108172	-0.198081	-0.059743	-0.184832	0.142643	0.00720168	0.03812	-0.0322024	-0.0592518	-0.139936	-0.0524491	0.0970531	-0.210195	-0.181685	-0.0885279	0.0331193	-0.0648317	0.0571311	0.0336775	0.134705	0.0705177	-0.0888027	-0.11507	-0.262455	-0.0369699	-0.00269789	0.099708	0.0316192	0.107789	-0.0827298	-0.0698284	-0.0673218	-0.0631066	-0.13791	-0.0393584	-0.0859714	-0.0889343	0.206438	-0.240367	-0.00222694	-0.0114411	-0.0332972
ANO8	0.013202	-0.187603	-0.0742022	-0.016291	-0.00171037	-0.0396364	0.0207027	0.309781	0.130255	0.123525	0.168052	0.555117	-0.032889	0.131833	0.223048	-0.119315	0.0254661	-0.234111	0.0477759	0.0868385	0.0503794	0.0592184	0.00688538	0.0750771	-0.0128857	0.0921375	-0.0527727	-0.0616368	0.0994995	-0.132745	-0.0994845	0.0565957	0.0752753	-0.270003	0.0897831	-0.164737	-0.082281	-0.143443	-0.222754	-0.0208392	0.0417899	0.133041	-0.165336	0.156333	0.377755	0.0293657	-0.0365131	-0.328446	0.0601256
ANO9	-0.055568	-0.116291	-0.010359	-0.0646704	0.0249	-0.0845904	0.167022	0.0664167	-0.235048	0.37431	0.0310654	0.227741	0.00420445	-0.295413	0.0812016	-0.100192	0.19298	0.247955	-0.0522032	0.0267861	0.23086	-0.310347	0.349136	0.366358	-0.116941	-0.0826309	-0.0571498	-0.0706349	-0.00684218	-0.167338	-0.0224791	-0.264322	-0.0300515	-0.0151322	-0.0136194	-0.307994	-0.258052	-0.223691	-0.0243033	-0.0597889	0.00266827	-0.154964	-0.0548811	0.338676	-0.0472693	-0.00834646	-0.0955059	-0.130901	0.0656087
ANOS1	0.15669	0.264725	-0.0631676	0.374157	-0.271051	-0.26417	-0.496831	-0.189518	-0.185665	0.122713	0.0101542	0.0807412	0.0851907	-0.0993082	0.485102	0.00248853	-0.026475	0.17679	0.104476	-0.0923764	-0.223022	-0.0661063	0.236883	-0.156114	0.238202	0.00818867	0.167236	0.095716	-0.212207	-0.00260403	-0.13318	-0.242544	-0.0370348	0.125277	0.469003	0.0859549	0.0215415	-0.313843	-0.0468649	0.165917	-0.262455	0.21505	0.249706	0.0833679	0.28854	-0.336887	-0.0430585	0.0950662	-0.210519
ANP32A	-0.459285	-0.652392	-0.645731	-0.35014	1.37152	1.76074	1.41424	0.819066	0.713379	1.25346	-1.145	-0.730716	-0.665263	-0.763418	-0.839472	-0.933791	-1.01144	-0.889363	-0.709666	-1.33812	0.0565657	0.934401	-0.145903	0.235802	-0.124988	-0.338757	-0.260645	-0.606158	2.21944	1.54676	1.51294	1.38596	0.722603	1.48276	1.04982	1.87569	1.42323	1.73707	1.56851	1.03913	1.38596	-1.15015	-0.833557	-0.869607	-0.882854	-1.28689	-0.653651	-0.867985	-1.08727
ANP32AP1	-0.24307	-0.340964	-0.00466063	-0.16315	0.117611	0.0303859	-0.0147647	-0.37922	-0.100469	0.0223504	-0.189848	-0.268803	-0.158641	0.510153	-0.441764	-0.465996	-0.188569	-0.29562	-0.207933	0.0783571	-0.454653	-0.0757856	-0.0511217	0.178371	0.0217684	-0.163599	-0.167696	0.0572052	0.22563	0.0907697	0.282435	0.322797	-0.448038	0.363348	-0.120184	0.109562	-0.00956197	0.182887	0.111116	-0.165482	0.0545935	-0.323324	0.0988133	-0.356613	-0.218462	0.158278	-0.117904	0.276915	0.217231
ANP32B	-0.277706	-0.164891	0.181829	-0.119564	0.160591	-0.0155847	0.155395	-0.338288	0.11424	-0.495359	0.285472	-0.122015	-0.0744864	0.129315	-0.0833048	0.239695	0.159865	0.233265	-0.328215	0.338184	0.175904	-0.383343	-0.153995	0.0412967	0.362569	-0.101094	0.0935939	0.270601	0.118117	0.312469	0.325741	-0.330652	-0.61126	-0.285308	0.0974725	-0.593862	0.0394449	-0.495642	0.180989	-0.145746	0.0650273	0.520047	0.226239	0.645525	0.287355	0.161315	-0.320194	0.398478	0.241204
ANP32C	-0.022278	0.111493	0.0574619	0.210362	-0.39832	-0.559436	-0.250027	-0.253115	-0.185535	-0.20482	-0.329314	-0.0585099	0.503891	0.312588	-0.0742826	-0.299864	-0.231433	0.160443	0.316772	-0.542798	0.00584439	-0.203731	-0.0205533	0.151698	0.163937	0.10302	0.19739	0.36869	0.0764821	-0.420249	0.0496594	-0.113613	-0.0818276	-0.174871	0.1822	-0.312498	-0.34011	-0.290754	-0.371502	-0.025877	-0.107041	-0.134547	0.0734912	0.24679	0.25182	-0.477581	0.191996	0.0314981	-0.316738
ANP32D	0.0260477	-0.0806102	0.169875	0.12605	-0.59628	-0.127827	-0.376521	-0.152348	-0.491635	-0.0858172	-0.266076	0.0079394	0.046978	-0.310795	0.0878287	-0.0826948	-0.0158771	-0.165141	0.00328835	-0.472148	0.0214777	-0.117306	-0.045163	-0.235893	0.0546348	-0.00573416	0.136379	0.308124	-0.301778	0.0135648	0.0726028	-0.0648592	-0.0250182	-0.0371243	-0.01927	-0.0775989	-0.317	-0.0468921	-0.29735	0.239695	-0.106775	0.106779	-0.102034	-0.170951	-0.0781483	-0.411459	0.0422841	0.0379447	-0.116941
ANP32E	-0.0755889	-0.213925	-0.290366	-0.040999	-0.0472124	0.0980792	-0.560432	-0.229733	-0.0420675	0.112446	-0.224658	-0.0677057	-0.137775	0.00319109	0.202269	0.0180434	-0.345825	0.0148436	0.0249	-0.298277	-0.59715	-0.154777	-0.0930319	0.165112	-0.307081	-0.0123929	0.0187156	-0.0648906	0.0299404	0.103946	0.203934	0.129407	-0.179706	0.117356	-0.0734643	0.193838	0.267096	0.011012	0.0990817	0.41303	-0.0127278	-0.1929	-0.2899	0.0475055	-0.0694875	-0.197939	-0.139531	-0.161876	-0.0356352
ANPEP	-0.284517	-0.304415	-0.741312	-0.370087	-0.27529	-0.557456	-0.576592	-0.844924	-0.403673	-0.132929	0.330064	-0.299694	-0.444217	0.550388	-0.175337	0.36271	1.03913	-0.141487	-0.239832	0.15788	-0.710429	-0.371502	-1.33812	-0.488243	0.297897	0.964653	0.366358	0.811274	0.0660165	-0.523671	0.476427	0.115261	-0.773635	-0.140015	0.605536	0.776665	-0.884711	0.6489	0.0850442	-0.0801815	0.200934	-0.206626	0.170672	0.55072	0.231473	-0.477089	1.39628	1.2986	0.168629
ANTXR1	0.0271091	-0.098706	0.0911708	0.102262	-0.110537	-0.246437	-0.0809667	-0.132227	-0.157193	0.134303	-0.0490588	-0.0288682	0.0839985	-0.0194577	-0.00617914	0.107115	-0.0800194	0.0427747	0.0415759	-0.223022	-0.268803	-0.218694	-0.0135306	-0.0657864	-0.0164996	0.102039	0.177371	0.264444	-0.0578455	-0.127827	-0.33569	0.0907228	0.0669465	-0.068057	0.17714	0.0146748	0.0522592	-0.148275	-0.0664665	-0.202645	-0.0997089	0.0813458	0.068077	-0.0415283	-0.0138724	-0.193278	0.118972	-0.0155481	-0.178397
ANTXR2	-0.645731	-1.36935	-0.439515	-0.484993	-0.0149651	-0.476496	-0.204455	-0.644514	0.0791133	-0.635066	-0.121406	-0.427323	-0.52538	-0.511495	-0.766167	-0.737922	-0.422057	-0.308164	-0.641156	0.0276317	-0.234111	-0.574737	-0.361179	0.0563442	0.537613	-0.147741	-0.123043	0.351746	0.730854	0.190843	0.279826	0.28317	-0.370201	0.427477	0.35376	0.493033	0.195027	0.444113	0.166451	-0.234624	0.184813	-0.0610111	0.0730562	0.160224	-0.309331	0.287355	0.88274	0.674363	0.378232
ANXA1	-0.357268	0.215829	0.216718	-0.622577	0.152962	-0.0187558	-0.0505007	-0.459098	0.298112	-1.26308	-0.116941	-0.476711	-0.373016	0.579478	-0.259556	-0.422247	0.243322	-0.619369	-0.362082	0.518562	-0.587472	-0.858342	-0.638585	-0.729729	0.59637	-0.138561	-0.361425	-0.588322	0.0550181	0.254175	0.541634	0.193044	0.534529	-0.122952	-0.378299	0.393448	0.113857	0.304759	0.0926194	0.0241939	0.487878	-0.38309	0.0585603	0.453172	0.898856	0.286331	-0.24021	-0.109234	1.103
ANXA10	0.00723168	-0.0447121	-0.0438684	0.175372	-0.246129	-0.0318071	-0.598569	-0.413267	-0.481811	-0.206477	-0.0930641	-0.126864	-0.0086406	-0.0546981	-0.016406	0.101136	0.0700627	-0.146645	0.0467066	-0.0333271	0.00643572	0.111656	0.191011	-0.0273186	-0.163078	0.274947	-0.0552729	0.114793	-0.0998291	-0.239963	-0.55363	0.048233	-0.429148	-0.279623	-0.0689534	-0.11559	-0.0672895	-0.104614	-0.114121	0.00505768	-0.242544	0.00366513	0.150663	-0.0920914	0.210826	-0.0554224	0.00354325	-0.15966	-0.261663
ANXA11	-0.562518	-0.469404	-0.0599101	-0.353096	0.274274	-0.0436414	0.352546	-0.0246794	-0.0402819	0.541634	0.170871	-0.0264466	-0.309865	-0.362458	-0.514502	-0.571516	0.130416	0.604984	-0.365797	-0.401239	0.228209	0.373466	-0.0901236	0.471019	0.0343384	-0.263444	-0.148584	0.604627	0.276999	0.233984	0.0559478	0.565239	-0.123602	0.175904	-0.0288682	0.168319	0.13291	0.322689	0.138927	-0.343342	0.0716873	0.0965066	0.751107	-0.581493	-0.479473	0.111216	0.0391338	0.555468	0.0994132
ANXA13	0.101191	-0.0207229	-0.131509	0.183003	-0.321307	-0.164737	-0.361179	-0.169226	-0.268247	-0.0844315	-0.0788662	0.228646	0.0631934	-0.208604	0.0545935	-0.0495657	-0.23127	0.13958	0.231557	-0.343259	-0.131437	0.00195232	0.12998	-0.225659	0.047965	0.0595577	0.168565	0.166684	-0.13004	-0.162567	-0.187986	-0.0794147	-0.15253	-0.0292857	0.00765956	-0.276419	-0.0771217	-0.164657	-0.0849556	-0.0188798	-0.244652	-0.0561069	-0.0967372	0.15001	0.0315577	-0.285979	0.0408415	-0.0265044	-0.260991
ANXA2	-0.107358	-0.174604	0.32746	-0.129901	0.112967	-0.55512	-0.0650469	-0.549757	-0.14967	-0.916318	0.361689	-0.154482	0.4705	0.291444	-0.243121	-0.0404838	0.20845	-0.0187558	-0.323888	0.16548	0.0550181	-0.899828	-0.524836	0.00123688	0.964653	-0.247126	-0.0675445	-0.0632303	0.214001	0.562068	0.176384	-0.110244	-0.36601	-0.0446821	-0.0433831	0.424646	0.210208	-0.671386	-0.257777	-0.483219	0.0303859	-0.706501	-0.440886	-0.211052	0.188704	0.31033	-0.485423	0.512147	0.218561
ANXA2P1	-0.736182	-1.19355	-0.0524826	-0.394473	1.42323	0.92585	0.901878	0.63498	0.799293	0.43369	-1.05753	-1.40755	-0.487285	-1.10974	-1.50416	-2.05381	-1.36935	-2.22759	-2.05381	-1.01501	0.163905	-0.784408	-0.390832	0.466642	0.977176	-1.0007	-0.304926	-0.211278	1.4323	1.84719	1.47201	0.855134	0.962786	1.2573	1.26747	1.55762	1.26747	0.763301	0.880985	0.78697	1.15318	-1.57199	-1.53397	-1.09257	-0.842165	-1.01501	-2.22759	-1.01144	-0.800771
ANXA2R	-0.590522	0.0387011	0.540976	-0.575928	0.267171	0.193294	0.237033	0.577901	0.464811	-0.243336	0.522712	0.438552	-0.242599	-0.160875	0.697797	0.575751	0.830991	0.54715	-0.0856211	0.59637	0.609539	0.688008	0.428903	0.950925	-0.489409	-1.27393	-0.657809	-0.191725	-0.901782	0.124106	-0.311861	-0.634583	0.050996	0.0535219	-0.893648	-0.512894	0.095716	-0.400154	0.308882	-0.487061	0.10298	0.822359	0.624339	-0.116194	-0.533039	0.152962	-0.219391	0.191505	0.294117
ANXA3	-0.228986	-0.600864	-0.275909	-0.230086	0.266339	0.129001	0.32343	-0.672045	0.399283	0.95465	0.119024	-0.942227	-0.548992	-0.725177	-0.644514	-0.85311	-0.709021	-0.658328	-0.55912	-0.741312	-0.430167	-0.759309	-0.12772	-0.666993	-0.353573	-0.136036	-0.247126	0.107211	0.880985	0.63	0.417485	1.84719	-0.555407	0.79616	0.279826	1.46371	0.63617	0.909767	0.744374	0.585505	0.909767	-0.784408	-0.568762	-0.257642	-0.330494	-0.748745	-0.322072	-0.216254	-0.901782
ANXA4	-0.147787	-0.378692	-0.446617	-0.200309	0.570484	0.586026	0.324573	0.344747	0.744374	-0.17451	-0.657148	-0.57226	-0.34288	-0.540721	-0.372088	-0.645258	-0.615076	-0.607533	-0.371771	-0.477838	-0.286895	-0.533502	-0.340964	-0.098395	-0.141705	-0.121406	-0.215432	-0.164247	0.325741	0.834754	0.656896	0.333733	0.48457	-0.0208123	-0.0893861	0.50745	0.615696	0.448336	0.341395	0.399104	0.830991	-0.713186	-0.608934	-0.432758	-0.395883	-0.601275	-0.453775	-0.797174	-0.4632
ANXA5	0.686067	-0.201131	0.486095	-0.234287	0.00428321	-1.02294	-0.534923	-0.789084	-0.497333	-1.57199	0.474338	0.900413	0.015955	0.417485	0.166684	0.0196825	0.391261	0.048357	-0.209086	0.200392	0.0543919	-1.28689	-0.968141	-0.145391	1.01313	-0.296519	-0.0176891	-0.348408	0.0634192	0.0395245	0.304091	-0.683967	-0.418967	-0.179928	-0.0636992	0.243322	-0.570263	-0.629674	-1.10974	-0.82797	-0.0610759	-0.133214	-0.0707422	0.381771	0.58745	0.315683	-0.191225	0.462968	0.268963
ANXA6	-0.15149	-0.1513	0.473309	-0.0411213	0.281153	0.103375	0.0894075	0.270669	0.274861	-0.475479	0.446344	0.0711243	0.323877	0.128865	-0.0191123	-0.119144	0.261409	-0.189518	-0.19473	0.696177	0.290156	-0.260293	0.301205	0.527194	0.482776	-0.260431	-0.159083	-0.176952	0.0784054	0.151698	-0.0811613	-0.607931	0.199853	-0.0870822	-0.272588	-0.120619	0.067284	-0.305969	0.0586423	-0.318315	-0.0260909	-0.440516	-0.483899	-0.0929415	-0.335923	0.569126	-0.155697	0.166619	0.324083
ANXA7	-0.209593	-0.248281	-0.0605708	-0.131654	0.0185438	-0.00876405	-0.0574682	-0.156929	0.111493	-0.578402	0.097907	-0.211558	-0.0924312	0.252651	-0.0674708	0.0937659	0.15018	-0.107666	-0.214895	0.217661	-0.0847705	-0.540405	-0.310462	0.110501	0.155584	-0.132573	-0.103828	-0.24914	0.0724903	0.0703122	0.118199	-0.144963	0.0632601	-0.00956197	-0.183957	0.150713	-0.111624	0.0830195	-0.0255367	-0.197698	0.0771668	-0.022363	-0.0858172	0.127139	-0.103172	0.109886	-0.1275	-0.279826	0.196851
ANXA8	-0.0039179	0.0472168	-0.0166861	0.289598	-0.271698	0.0297576	-0.0501382	-0.34201	-0.0253237	-0.0690506	-0.0757532	0.275436	0.0412229	0.00319109	0.0518464	0.177669	-0.0205829	-0.204031	0.134913	0.00739355	-0.114447	0.249266	0.210952	0.0953335	-0.200407	0.268602	0.314851	0.360702	-0.305634	-0.127113	-0.0928313	-0.26417	-0.0645161	0.100211	0.400633	-0.212122	-0.161585	-0.10148	0.0147822	-0.0686647	-0.254386	0.11007	0.34987	0.351865	0.211758	-0.350359	0.0761516	-0.0986732	-0.378817
ANXA9	0.20845	-0.00424185	-0.110702	0.0476648	-0.23309	-0.410875	-0.250679	-0.0582194	-0.1618	0.18305	-0.0200073	0.0246233	-0.0179053	-0.230056	-0.028175	-0.163231	-0.0803928	0.222524	-0.0700386	-0.188282	-0.212805	-0.133022	-0.0800513	-0.0690793	0.142383	0.277328	-0.0716293	-0.0622589	-0.466445	-0.125025	-0.115327	-0.129034	0.0105108	-0.24854	-0.054724	-0.00791889	-0.0405741	0.0480993	-0.226015	0.272213	-0.162015	0.260307	-0.0919205	-0.0420042	0.0215133	-0.0986424	-0.0327339	-0.0735917	-0.232042
AOAH	-0.402903	-0.164891	0.0256128	-0.361553	0.340329	0.116075	0.239695	-0.365417	0.101492	-0.192933	-0.532217	-0.344653	-0.462215	-0.696381	-0.643383	-0.694808	0.146688	-0.342774	-0.553299	-0.284104	-0.357268	0.674363	-0.785772	-0.484316	-0.392458	-0.349114	-0.191843	0.235048	0.472991	0.35021	-0.348214	0.484798	0.234576	0.154091	0.137006	0.512147	0.259771	0.26426	0.133237	-0.529701	0.13689	-0.0297665	-0.28043	-0.509471	0.0513122	0.140926	-0.226889	0.58288	-0.11289
AOC1	-0.010143	-0.265462	-0.0397911	-0.0602021	-0.105113	0.0574252	-0.0833384	-0.127676	-0.0510646	-0.299694	-0.499167	-0.0445538	0.296275	0.627187	-0.0664959	-0.185055	0.113707	-0.0839432	-0.0463667	-0.214992	-0.422595	-0.336497	0.171002	-0.208792	0.315683	0.103331	0.790387	-0.145787	0.0111456	0.284157	0.000819067	-0.12249	0.050996	-0.0437159	0.501977	-0.293033	-0.115979	-0.162567	-0.11626	0.137973	0.00713486	-0.0512242	-0.0110125	0.0197582	-0.0983571	-0.261322	0.0410354	-0.29994	-0.483487
AOC2	0.00502484	-0.032696	-0.0488266	0.0641413	-0.12715	-0.0782116	-0.28043	-0.114694	-0.216147	0.131792	-0.179155	-0.0630445	-0.0687735	-0.0707662	0.0533726	-0.106641	-0.100705	0.0136565	0.036189	-0.218121	-0.148319	0.00152959	0.0864515	-0.335923	-0.224315	0.0470451	0.0344101	0.0354817	0.0140709	-0.270604	-0.190258	0.137157	-0.133395	0.0851393	0.0256128	-0.151111	0.112967	-0.0415667	0.0189233	-0.0669166	-0.0521789	-0.0643454	-0.068398	-0.0138724	-0.157015	-0.296255	0.0578349	0.10424	-0.485891
AOC3	-0.107902	-0.503279	-0.756974	-0.0979051	0.00189501	0.177927	0.0446947	0.0581501	-0.0524491	0.262274	-0.274995	-0.282716	-0.112026	-0.492098	-0.01921	-0.207838	-0.327411	-0.126893	-0.132899	-0.196429	-0.209086	-0.174772	0.129268	0.241907	-0.611793	0.0657508	-0.0614755	-0.0613436	0.194805	0.111901	0.274947	0.336069	-0.275559	-0.207135	-0.0853948	-0.28823	0.236319	0.28364	0.19739	0.394041	0.0467501	-0.16884	-0.0155847	-0.176077	-0.256355	-0.206626	-0.0524186	0.138968	-0.0849556
AOC4P	-1.18743	-0.246069	0.0929654	-0.518047	1.11223	1.17357	1.18572	1.09974	0.879277	1.20435	-0.602634	-0.477319	-0.805735	-0.906618	-1.07167	-0.710429	-0.882854	-0.538936	-1.1355	-0.80958	0.333267	1.73707	0.729971	0.849882	-0.152702	-0.666993	-0.327187	0.290335	0.934401	0.969476	0.87329	1.22961	1.14653	1.01524	0.669836	0.312377	1.09974	1.01313	0.888949	1.10576	0.814336	-0.347324	-0.150592	-1.18065	-0.55222	-0.267673	-0.672045	-0.348887	-0.292955
AOX1	0.623373	-0.0237565	0.22484	0.0941257	-0.400985	-0.152348	-0.17146	0.00312202	-0.443672	-0.147278	-0.343899	0.221153	0.0526609	0.0504895	0.365558	0.00248853	0.0100109	0.0951988	0.0293366	-0.0759433	0.0820644	0.0482759	0.122304	0.0593845	0.28147	0.310689	0.72565	0.790387	-0.031838	-0.486343	-0.145346	-0.103689	-0.191725	-0.123912	-0.0624277	-0.113687	-0.179555	0.0131002	-0.347201	-0.0586304	-0.175989	0.40748	0.0345156	0.0337859	0.0602736	-0.0609477	-0.0781224	-0.0948131	-0.0877835
AP1AR	-0.0683057	-0.204777	-0.208792	-0.0757532	0.462289	0.587941	0.554679	0.749389	0.618034	0.634508	-0.611793	-0.385375	-0.251375	-0.497999	-0.21202	-0.327312	-0.311604	-0.439001	-0.0346505	-0.600864	0.0280035	-0.285308	-0.209361	0.0672507	-0.133459	-0.045985	-0.0618676	-0.14399	0.188341	0.56685	0.492153	0.326397	0.880985	0.344339	-0.192276	0.306337	0.650695	0.53059	0.462756	0.600022	0.53186	-0.42372	-0.27098	-0.303796	-0.339389	-0.696381	-0.19611	-0.426574	-0.604325
AP1B1	-0.0721885	-0.297103	0.14926	-0.0928045	0.132956	-0.0368692	0.0201156	0.0765216	0.061534	-0.0490235	0.0895301	-0.0914371	0.164629	-0.0271901	-0.11313	0.0189233	0.215452	-0.150112	-0.17146	0.042249	0.113857	-0.261062	-0.161625	0.121171	0.246045	-0.162177	0.452529	-0.130701	0.276825	0.208971	-0.0712748	-0.0222529	-0.141181	-0.139445	0.0742742	0.242068	0.114712	-0.0228649	0.0278211	-0.237601	-0.0132447	-0.145081	0.064607	0.0488897	-0.161699	0.0587968	-0.102826	-0.0618368	0.0377265
AP1G1	-0.35764	-0.394047	0.0122574	-0.256492	0.158125	0.132812	0.154262	0.0996681	0.0133829	-0.364466	0.540322	-0.170248	0.0249253	-0.37679	-0.345507	-0.197437	0.116485	0.482269	-0.392728	0.046978	0.172898	-0.439913	-0.369834	0.151698	0.0203848	-0.293669	-0.0478203	-0.29451	0.511088	0.157183	-0.244765	0.31853	-0.56838	0.180734	0.0176432	0.416741	0.163563	-0.0641873	0.0416068	-0.264736	0.227422	0.268602	0.268235	0.22173	-0.355559	0.199	0.675141	0.344339	0.149219
AP1G2	-0.151066	0.335685	0.315582	-0.203363	0.303984	-0.0675946	0.494286	0.248524	0.293038	0.291021	0.141668	-0.310708	-0.156397	-0.354014	-0.190838	0.0831881	0.204001	-0.25582	-0.390937	0.381771	0.345982	0.0343712	-0.179276	0.411438	0.267096	-0.182374	-0.389509	-0.287135	0.266442	0.0968715	0.156333	-0.2354	0.183102	-0.987225	-0.29222	-0.642852	-0.565374	0.246406	0.0898501	-0.0196743	0.370595	-0.699988	-0.858342	0.0275374	-0.236947	0.467603	-0.143039	-0.0979972	0.328255
AP1M1	-0.278001	-0.455949	0.0796854	-0.252821	0.394709	0.384017	0.191045	0.0309934	0.258525	-0.395504	0.190648	-0.329073	-0.0216655	0.460632	-0.314135	-0.181714	-0.0329223	-0.222454	-0.364196	0.0955567	0.104032	-0.304003	-0.442613	0.377588	0.512147	-0.504283	-0.102854	-0.211009	0.519459	0.482269	0.223246	-0.0852061	-0.296255	0.0315577	0.550047	0.580644	0.37177	-0.00691489	0.231185	-0.980184	0.371438	-0.763418	-0.734277	-0.0518267	-0.638029	0.131282	0.48708	-0.0127587	0.0683973
AP1M2	0.00877236	-0.259692	-0.103785	-0.0974138	0.0123603	0.105174	-0.104051	-0.27529	0.0134579	0.245956	-0.209225	0.114762	-0.0501382	-0.0496601	-0.191892	-0.297103	0.0802426	-0.0945896	-0.0744864	-0.450649	-0.307912	-0.0209227	0.127713	-0.164198	-0.167811	0.128578	-0.0334947	0.410158	0.0158138	0.028048	0.00822609	0.182887	-0.00492745	0.129048	0.0431558	0.0237022	0.184147	0.187621	0.0373368	0.127196	-0.0315341	-0.0347345	0.121759	-0.0221625	-0.0352236	-0.0523548	-0.164091	0.0116087	-0.210637
AP1S1	-0.172391	0.493497	0.367623	-0.120222	0.168165	0.140137	0.141032	0.0964435	-0.316004	0.0537434	0.184083	-0.162057	0.107048	0.659296	-0.196793	0.277615	0.387503	0.252928	-0.182553	0.114613	0.346966	0.292332	0.00892913	0.347471	0.00994663	-0.286895	-0.193115	-0.233729	-1.04925	0.00101155	-0.0800513	-0.190074	-0.0178831	-0.498263	-0.199179	-0.00994727	0.133455	-0.25484	0.175345	-0.233669	0.0428508	-0.120582	-0.0542012	-0.437634	0.555117	0.222768	-0.29961	-0.303226	0.280945
AP1S2	-0.359923	-0.153329	0.642715	-1.05391	0.104752	-0.0652019	0.22105	-0.540115	0.210826	-0.460688	0.151916	-0.404237	-0.990122	0.261409	-0.336123	0.521368	0.204673	0.493033	-0.319054	0.138874	0.261493	0.0592184	-0.612217	-0.635526	-0.259422	-0.423549	-0.427171	-0.177483	-0.568762	0.556921	0.625729	0.247428	0.342587	-0.142385	-0.705696	0.43396	0.396371	0.154212	0.356949	-0.360765	0.167188	0.673633	0.913973	-0.267474	0.674363	0.240779	-0.406466	-0.280277	0.260841
AP2A1	1.02324	0.153609	-0.189982	0.323735	-0.00293569	0.086148	-0.0185819	-0.139198	-0.119707	0.0429832	0.0322408	0.0847602	0.439528	-0.310347	0.188408	-0.388449	-0.0534062	-0.298874	-0.0689534	0.0497291	-0.111946	-0.372314	0.147712	0.0134579	0.411778	0.890752	0.200665	-0.10148	0.249766	-0.117549	0.526603	0.0790747	0.232948	-0.044337	0.560101	-0.159266	-0.112558	0.540322	-0.126294	0.966954	0.0698124	-0.206016	-0.377018	0.697797	0.349646	-0.0545387	0.0464328	-0.194897	-0.0142021
AP2A2	-0.0547487	0.150092	0.0364917	-0.0102055	0.054983	0.0104191	0.154831	-0.0574127	-0.0439976	-0.0690178	0.237497	0.240659	-0.0557697	0.187883	0.00826218	0.0432209	0.128016	-0.166487	-0.153765	0.0901607	0.337386	0.282239	0.104982	0.253434	0.00029422	-0.129073	-0.116762	-0.263324	0.109886	-0.066436	-0.0196429	-0.214797	-0.0446491	-0.354606	0.220216	-0.194861	-0.50275	0.0434866	-0.0818276	0.00347518	-0.0445538	-0.237777	-0.359356	-0.0892771	-0.0101576	0.0679328	-0.0166555	0.19154	0.0846454
AP2B1	0.0883015	-0.248136	0.17867	-0.0548083	0.204777	-6.81104e-05	0.126735	0.121894	-0.21405	-0.0412678	0.517359	-0.134547	-0.0844887	-0.345507	-0.22556	-0.173502	0.0984203	0.0757198	-0.212347	0.0942551	0.104527	-0.290832	-0.071576	0.209628	0.0961011	-0.132406	-0.0814166	-0.0684957	0.0371064	0.0189233	0.023634	-0.166396	0.0317111	-0.0689534	0.4503	0.0634876	0.0259328	0.0811156	-0.119432	-0.11169	-0.0057623	-0.240367	-0.445312	-0.186207	-0.0184464	0.0973124	0.285677	0.434968	0.0836262
AP2M1	0.949342	0.338826	0.0148619	1.16019	-0.0384766	-0.126644	-0.186115	-0.541032	-0.0266645	-0.864655	0.486826	0.981229	0.394368	0.116282	0.425282	-0.187224	0.159607	-0.303625	-0.0388319	0.237497	-0.326928	-0.754001	-0.307458	-0.10439	0.885481	1.04479	0.922508	-0.277577	0.451419	-0.116454	0.426232	-0.384421	-0.309149	-0.62596	0.791726	-0.293189	-0.617936	0.243476	-0.833557	0.515448	0.0645285	-0.488014	-0.400821	1.103	0.746156	0.165533	0.643834	0.422008	0.193978
AP2S1	-0.0492078	0.459763	0.274367	-0.0909267	0.166971	0.152851	0.213727	-0.495122	0.00949366	-0.33788	0.237789	-0.0279629	-0.199415	0.039278	-0.103753	0.289904	0.0766409	-0.228485	-0.228184	0.13291	-0.186411	-0.390334	-0.329216	-0.388311	0.516054	-0.0350034	0.0505918	-0.237142	0.237353	0.200605	0.333626	-0.114512	-0.258483	-0.492575	0.483787	0.0493484	0.117	-0.0454964	-0.0675445	0.0720847	0.0662	-0.34343	-0.0558247	0.397879	0.471835	0.117146	-0.304415	0.270601	0.183268
AP3B1	-0.267406	-0.13859	0.127401	-0.296925	0.286152	-0.0270087	0.102136	-0.377138	0.218779	-1.145	0.44875	-0.136071	-0.246186	0.323633	-0.2152	-0.103753	0.393755	-0.0764867	-0.348305	0.404799	0.168724	-0.859703	-0.504042	0.303198	0.696177	-0.462423	-0.263768	-0.552568	0.323204	0.220838	0.313928	-0.0537332	-0.141227	-0.531707	-0.0698	0.407344	-0.142788	0.159147	-0.349196	-0.438055	0.128685	-0.528758	-0.473802	0.381922	-0.291262	0.810295	0.430252	0.181942	0.824802
AP3B2	0.121529	-0.251274	-0.0399534	0.0237022	-0.202264	-0.0956988	-0.298874	-0.174207	-0.323181	0.22546	-3.22321e-05	0.504222	-0.00125969	0.0232044	0.0396668	-0.153607	0.0383272	0.0460986	-0.0501696	-0.143324	-0.173379	-0.103227	0.0636861	-0.0100213	-0.0225484	0.0454478	-0.0214385	0.258888	-0.525931	-0.127765	-0.0350646	-0.0776784	-0.268935	0.094371	0.110321	0.164961	0.0225646	-0.117021	-0.346158	0.0633382	-0.133495	-0.0149952	-0.164808	0.0214107	-0.0216366	-0.34573	0.0113721	-0.177271	-0.0984578
AP3D1	-0.131509	0.607813	0.0960175	-0.10871	0.0748855	-0.569477	-0.273485	-0.196067	0.253005	-0.107413	0.341659	-0.18523	-0.074336	0.182008	-0.223858	-0.0531548	0.192823	-0.135749	-0.275909	0.47666	0.24918	-0.332458	-0.198736	0.151698	0.661674	-0.164009	-0.108653	-0.149791	0.162962	0.10809	0.220713	-0.277148	-0.15149	-0.55978	-0.117585	0.10235	-0.19093	0.0717285	-0.303538	-0.261536	0.157633	-0.685997	-0.472757	0.558806	0.0411866	0.327113	-0.14904	0.0262097	0.394041
AP3M1	-0.171871	-0.0755889	0.0728326	-0.14848	0.108477	-0.293595	0.0702222	-0.165449	0.141242	-0.128426	0.162255	-0.0991105	-0.114265	0.0634876	-0.204455	-0.0649834	0.171491	0.223246	-0.293189	0.284838	0.0972691	-0.271394	-0.306737	0.0453089	0.202888	-0.24049	-0.179155	-0.2488	0.189396	0.139113	-0.0173975	-0.26239	-0.214385	-0.161422	-0.165572	0.047106	0.0772116	0.176657	0.0195287	-0.257582	0.112446	-0.127077	0.344473	0.0848081	-0.158996	0.232948	-0.160237	0.13387	0.222601
AP3M2	-0.301514	-0.164891	0.476877	-0.263056	0.147087	0.137254	0.110501	0.462968	0.195868	0.0451452	0.760366	0.442048	0.182597	0.3834	0.0859927	0.460414	0.549667	1.31797	-0.0485226	0.423015	0.821303	-0.0171665	1.35601	1.24849	0.0110512	-0.226822	-0.221121	-0.10577	-0.315747	0.145443	0.0936804	-0.743351	0.161115	-0.162015	-0.351197	-0.483698	-0.0610759	-0.698517	0.191366	-0.352926	-0.00905543	0.370888	0.837615	0.134579	-0.434099	0.453921	0.225787	0.266339	0.536606
AP3S1	-0.359808	-0.20773	0.207734	-0.574404	0.150663	0.170672	0.221581	0.098462	0.0812792	-0.164657	0.372912	-0.0105155	-0.463968	0.749389	-0.306486	0.475899	0.257382	0.305083	-0.167848	0.214843	0.260727	0.184083	-0.362772	-0.439172	-0.441953	-0.281483	-0.422247	-0.496187	0.140292	0.0830195	-0.0265631	0.208174	-0.633545	-0.0443007	-0.404568	0.348334	0.120989	-0.128036	0.219153	-0.363015	0.373725	-0.403833	0.908314	-0.0391707	0.358758	0.222968	-0.208405	-0.361074	0.127885
AP3S2	-0.0896707	-0.357157	-0.0361679	-0.113797	0.0686999	0.152617	-0.114121	-0.449858	-0.0590479	-0.304003	0.155917	0.679522	-0.186536	0.0503122	-0.201078	-0.165022	0.152321	0.209764	-0.104051	0.0808902	0.0102212	-0.181051	-0.272441	0.0955802	0.154972	-0.0855273	-0.138068	0.2733	0.0850442	0.102511	-0.29253	-0.11169	-0.379594	-0.439359	-0.0961109	0.182468	-0.116391	-0.161223	-0.0564786	-0.160703	-0.136226	0.0964435	0.0232868	0.00101155	0.036262	0.0624077	0.260937	0.39653	0.0639263
AP4B1	-0.414464	-0.204626	0.331221	-0.453522	0.253914	0.089328	0.199185	0.233681	0.176657	-0.204143	0.141102	-0.0292857	-0.15942	0.516426	-0.238509	0.390668	0.424823	0.703227	-0.0964109	0.333497	0.203448	0.234323	-0.145903	0.63395	-0.188818	-0.576285	-0.410296	-0.405936	-0.0704841	0.259426	-0.76795	-0.439515	-0.241293	-0.536159	-0.465589	-0.448421	0.100089	-0.349014	0.199853	-0.490889	0.0744533	0.345257	0.430848	-0.0994154	-0.207884	0.36271	-0.118915	0.13842	0.235339
AP4E1	-0.138863	0.03791	0.282801	-0.171595	0.119237	0.0289687	0.0393532	-0.0995525	0.0946056	-0.446957	0.307498	-0.0861201	-0.173773	0.180664	-0.142718	0.339283	0.512414	0.437241	-0.115396	0.250516	0.13164	0.0850792	-0.00807852	0.208585	-0.181919	-0.25461	-0.186536	-0.214544	0.0970531	0.00322859	-0.205878	-0.352272	-0.237895	-0.107262	-0.275112	0.0236025	-0.10871	-0.376642	-0.00401333	-0.373879	0.0155632	-0.232329	-0.156929	-0.278222	-0.185615	0.385807	-0.291605	0.0909402	0.297507
AP4M1	0.0661318	0.151377	0.179723	0.0852508	-0.10271	-0.0880685	-0.173596	0.148157	-0.0826309	-0.0644813	-0.0285164	-0.0988489	0.0306774	0.0783571	0.103119	0.0589354	0.0656087	-0.0828685	-0.0703258	-0.0238505	-0.168809	-0.344843	-0.126644	0.138524	0.303198	0.073146	-0.0553619	-0.134403	-0.416417	-0.112026	0.0425886	-0.194233	-0.125928	-0.0870822	-0.0620178	-0.0279364	-0.0768691	0.0587601	0.0946902	-0.0732762	-0.0719752	-0.258483	-0.148152	-0.221002	0.115787	-0.0450968	-0.17744	0.179548	-0.0706349
AP4S1	-0.0495952	0.0262456	0.121759	-0.0094639	-0.021957	-0.236331	-0.0561069	-0.281569	-0.0826948	0.171058	0.0845558	0.0892016	-0.0857885	-0.209687	0.108969	-0.253581	-0.0827634	-0.262997	0.0525911	-0.0104838	-0.16385	-0.317825	-0.145903	0.0622282	-0.273485	-0.0330382	-0.12191	-0.0566247	0.12998	-0.0136517	0.278963	0.0218917	-0.26371	0.173963	0.00798064	0.153423	0.064928	0.193473	-0.00501804	0.330064	0.0790381	-0.271243	-0.0129277	-0.0559846	-0.195174	0.0214446	-0.0178185	0.237033	0.0216815
AP5B1	-0.208202	-0.164891	0.0123603	-0.227791	-0.122849	-0.0935891	0.149402	-0.424524	0.099584	0.505532	0.0385244	-0.425605	-0.453321	-0.4339	-0.45724	-0.5038	-0.0956418	-0.269264	-0.236474	0.034615	-0.599475	0.20434	-0.384875	-0.0687217	-0.346496	-0.124564	-0.146105	0.668192	0.0177094	-0.118347	0.228588	1.01745	-0.199466	0.218129	-0.210243	0.239779	-0.0221625	0.622866	0.26499	0.548951	0.125644	0.785952	0.53485	-0.390238	0.276825	0.173795	0.260562	0.509865	0.0560983
AP5M1	-0.450649	-0.534055	0.285849	-0.422743	0.508315	0.45673	0.415117	0.35021	0.436786	0.150618	-0.165449	-0.664144	-0.451041	-0.405822	-0.541379	-0.622064	-0.625019	-0.540115	-0.632085	-0.042651	0.302897	0.145039	-0.122307	0.151698	-0.333032	-0.41074	-0.598569	-0.496831	0.126092	0.621826	0.535182	0.4461	0.525218	0.487619	-0.25668	0.488176	0.474338	0.326632	0.577901	0.148504	0.528619	-0.233432	-0.185887	-0.635526	-0.449492	-0.13983	-0.7759	-0.829364	0.00633437
AP5S1	0.329723	0.687341	0.155833	0.197577	0.0111811	-0.104516	0.0515223	-0.0820224	0.0900312	-0.192541	0.148005	0.173397	0.036104	0.221657	0.522467	0.24522	0.146156	-0.214544	-0.0452988	0.415943	-0.284689	0.0592184	0.519139	-0.00725246	0.0743095	-0.0824193	-0.0445538	-0.0657504	-0.789084	-0.161553	0.128016	-0.380214	0.422822	-0.384583	-0.159791	-0.360284	-0.261774	0.077459	-0.1182	-0.0310738	-0.089747	-0.0939041	-0.187377	0.0774285	0.461433	0.166509	-0.192511	0.127713	0.300898
AP5Z1	-0.0324197	-0.183998	0.0237429	-0.131063	0.00273106	-0.00362949	0.0760634	-0.0226192	0.0709211	-0.103203	-0.282927	-0.123207	-0.157358	-0.195694	-0.1929	-0.248649	-0.11511	-0.248209	-0.166801	0.039995	0.0204894	0.172002	-0.12191	0.0628892	-0.209463	-0.0775989	-0.13879	-0.0363991	0.301205	-0.147245	0.0347822	0.116133	0.145039	-0.0445183	0.142383	0.135669	0.0613372	0.273734	0.0881364	0.0975104	0.191669	-0.161662	0.0932968	-0.151111	-0.170969	0.0450094	-0.0487045	-0.148696	0.0702637
APAF1	-0.37679	-0.504283	-0.250027	-0.347201	0.0932968	0.367357	0.0694044	-0.227351	0.0737801	0.268602	-0.0638259	-0.510213	-0.390238	-0.0656333	-0.451648	-0.43346	-0.175806	-0.292715	-0.375176	-0.0205829	-0.0778297	0.0122574	-0.370812	-0.418016	-0.0518541	-0.130607	-0.187647	0.37661	0.381503	0.286331	0.284746	0.421256	-0.441764	0.202096	-0.018325	0.618444	0.419985	0.40395	0.526192	-0.214841	0.25384	-0.284284	0.371315	-0.311417	-0.439515	0.0971778	-0.182143	0.372912	-0.0709505
APBA1	0.214799	0.0755016	-0.385276	0.148989	-0.137449	-0.0448744	-0.68964	-0.347324	-0.470296	0.059718	-0.258315	0.175596	0.124058	-0.0570516	0.364557	-0.00791889	-0.249555	-0.0945896	0.270235	-0.0824507	0.0750771	0.217907	0.180364	-0.0369407	-0.0051169	0.14719	0.056465	0.184926	0.00846508	-0.210555	-0.219755	-0.174731	0.0028932	0.0949226	0.370077	-0.263973	-0.117288	-0.0553894	-0.177316	0.104389	-0.170024	0.0940786	-0.102516	-0.154267	0.185786	-0.367007	0.28201	-0.0623989	-0.113726
APBA2	-0.0499572	0.0682349	0.134757	-0.0185819	-0.0459145	-0.22967	-0.198916	-0.108381	-0.074108	-0.167258	0.129944	-0.179002	0.00938638	-0.137699	0.023634	0.0716873	-0.196018	0.0187466	-0.0240666	0.0142514	0.337532	0.00926131	0.153057	0.255102	0.0433503	-0.0567059	0.0315577	-0.0398861	-0.0368692	-0.0188798	-0.306327	-0.0981178	0.0870546	0.27445	-0.0614755	-0.395756	-0.0631066	-0.11809	-0.0970361	0.219444	0.0605139	0.0960583	-0.275559	-0.205977	-0.343803	-0.0157789	0.047541	-0.19765	-0.122815
APBA3	-0.132863	0.667541	0.320499	0.137294	0.202212	0.161531	0.163187	-0.0272855	0.224556	-0.280346	0.618892	0.551031	0.415754	0.613183	0.656896	0.699474	0.805106	0.174681	0.27906	0.737193	0.23722	0.332119	-0.242114	0.39705	0.221153	-0.215905	-0.194059	-0.246129	-0.202802	-0.423253	-0.161662	-0.595852	-0.0487045	-0.71196	-0.257924	-0.392364	-0.531707	-0.543755	0.00900348	-0.461596	0.0830195	-0.179772	-0.45577	0.644373	-0.0522032	0.537613	0.199511	0.349534	0.365248
APBB1	0.0366996	0.0964771	-0.188187	0.0896055	-0.143039	-0.113437	-0.26003	-0.087752	-0.289716	0.129461	-0.223311	-0.0663426	0.11724	0.0567537	-0.0114095	-0.129191	-0.204967	0.0778882	0.00292402	-0.08376	0.0141461	-0.0667877	0.125044	-0.0344073	-0.150881	0.115787	0.00417446	0.152029	-0.0452705	-0.158768	-0.0749161	-0.100254	-0.0235157	-0.00785902	0.0952961	-0.123444	-0.205115	-0.0311531	-0.341398	0.0570067	-0.110636	0.0126089	-0.0412392	0.0698598	0.0488289	-0.104784	-0.011199	-0.120904	-0.158395
APBB1IP	-0.256788	-0.202857	-0.376521	-0.231647	0.0650273	-0.664696	-0.246892	-0.674173	0.309096	-0.531015	0.565628	-0.345401	-0.365316	-0.396402	-0.493039	-0.365417	0.107994	-0.612614	-0.415355	0.141814	-0.856527	-0.485423	-0.695403	-0.227744	0.725022	-0.0584233	-0.0309861	0.329947	0.644373	0.0223915	0.450511	0.431823	0.061534	-0.0666861	0.451191	0.385003	-0.382963	0.822359	-0.0260909	0.358918	0.0618923	-0.343708	-0.369633	0.609539	-0.116158	0.488463	0.780067	0.747501	0.313928
APBB2	0.380471	0.0442387	-0.140404	0.286647	-0.0973786	-0.197939	-0.244588	0.00900348	-0.265057	0.104316	-0.443309	0.185152	0.0579278	-0.168104	0.356425	-0.392933	-0.241957	-0.0552451	0.213395	-0.225872	-0.0538441	-0.218178	0.5089	0.0581155	0.0940336	0.0456795	0.539363	0.108613	-0.0139904	-0.229382	-0.330946	-0.0210989	-0.0204944	0.143054	0.125277	0.121171	-0.0165594	-0.0981025	-0.070606	-0.0168768	-0.154308	0.113707	-0.0101721	-0.103571	0.168672	-0.0337987	-0.112266	-0.256492	-0.222169
APBB3	-0.276353	-0.0713065	0.360299	-0.22107	0.130363	-0.050607	0.000845866	0.0660917	0.198085	-0.0296459	0.137294	-0.268247	-0.163927	0.0705177	-0.106854	0.382538	1.14236	-0.0109861	-0.208498	0.307591	0.241512	0.707006	-0.346897	0.275436	0.19298	-0.215432	-0.297864	-0.206016	-0.166023	0.117473	-0.333206	-0.103061	0.0904638	-0.858342	-0.275693	0.172071	-0.419154	-0.621574	0.060578	-0.547402	0.174627	-0.384583	-0.021131	0.764121	0.328608	0.446344	0.559235	0.467603	0.18674
APC	0.0148436	-0.203257	-0.233432	-0.0507157	-0.332032	-0.19675	-0.479679	0.182008	-0.199789	-0.275444	-0.462599	-0.146999	-0.116422	-0.0221625	-0.0479614	-0.197894	-0.402341	-0.204332	-0.0999552	-0.443488	-0.327098	-0.63903	-0.161839	-0.181147	0.0332532	-0.0836484	0.0171305	-0.0399852	-0.277864	-0.107666	-0.330852	-0.135596	-0.253905	0.000674083	-0.00408738	0.218638	-0.0997963	0.113903	-0.157813	0.0208847	-0.0727915	0.185373	-0.0228067	0.127341	-0.13904	-0.0699186	-0.139936	-0.109234	-0.238935
APC2	0.0957471	-0.0790894	-0.0620178	0.399805	-0.178727	-0.302758	-0.147703	-0.258483	-0.614157	-0.101374	-0.16192	-0.0996817	0.149051	0.0659809	-0.060021	-0.265257	-0.227015	-0.0416288	-0.0447746	-0.125172	-0.333389	-0.203929	-0.0728212	-0.142179	0.159818	0.192876	0.217845	0.224244	-0.273827	-0.09271	-0.389786	0.048233	0.106318	-0.156348	0.296275	-0.0604208	-0.121348	-0.0716637	-0.259283	0.0832273	-0.474578	0.258784	-0.0659611	-0.0094639	0.117089	-0.479804	-0.102516	-0.15527	-0.0866554
APCDD1	-0.0418419	0.102262	0.0225646	0.0337103	0.0375497	0.0753868	0.260213	0.347099	0.00951798	0.349759	-0.244824	-0.140591	-0.0228649	-0.129738	-0.040999	-0.0620793	0.177027	-0.107299	0.160383	-0.0920914	-0.166153	-0.00956197	-0.0393584	-0.0574682	0.103575	0.0231253	0.261095	-0.0221874	-0.316096	-0.0485797	-0.00737135	-0.120506	0.246561	0.145535	0.237638	-0.0290862	0.137759	-0.0132727	0.0559478	0.449931	-0.0271901	-0.225489	-0.16091	0.152851	0.336069	-0.343184	-0.101408	-0.1818	-0.0184262
APCDD1L	0.245391	-0.0822563	0.00260295	0.172297	-0.371645	-0.332262	-0.422595	-0.413847	-0.123676	-0.0905114	0.0925457	0.00347518	0.168565	0.124868	0.27445	0.234145	-0.0051169	-0.0142555	0.283273	-0.421901	-0.142309	-0.133657	0.157796	-0.287135	0.0534074	0.279147	0.149858	0.17795	-0.412346	0.00701983	-0.00590476	-0.188681	0.131833	-0.100065	0.0290831	0.0955331	-0.198443	-0.137449	-0.270911	-0.118824	-0.457414	0.477354	0.285768	0.147557	-0.131823	-0.0403427	0.314562	-0.0195193	-0.447109
APCS	0.172745	0.00407814	-0.169342	0.294546	-0.349114	-0.183506	-0.657148	-0.382362	-0.106044	-0.265332	0.151241	0.441039	0.237294	-0.0129634	1.07297	0.268696	0.10163	0.0146748	0.554679	-0.0543754	-0.291454	-0.296519	0.0852083	-0.00651091	-0.252426	0.76584	0.310104	0.08603	0.039243	-0.350488	-0.0827634	0.0163326	-0.00369191	-0.0081594	0.264818	-0.129301	-0.312714	-0.107096	-0.524836	0.051439	-0.215049	0.127341	0.263156	0.495672	0.00372267	-0.0604208	0.442048	0.239105	-0.43346
APEH	-0.0743648	0.328899	0.247428	-0.207462	0.31347	0.140878	0.141668	0.120844	0.311632	-0.549379	0.212551	-0.0605708	-0.132194	0.0454135	-0.165697	0.00248853	-0.025898	-0.352201	-0.397702	0.480614	0.195341	-0.460255	-0.3729	0.395377	0.597795	-0.237895	-0.274095	-0.51124	0.220713	-0.0620468	0.167893	-0.396785	0.195027	-0.576918	-0.244765	-0.279089	-0.141934	0.200726	0.0550601	-0.0444574	0.265353	-0.276133	-0.687469	0.131441	0.348987	0.455419	-0.217731	-0.100102	0.478963
APEX1	-0.287209	0.833366	0.665997	-0.222754	0.385003	0.14961	0.184083	0.33386	0.256116	-0.291605	0.880985	0.27906	-0.188469	0.496632	0.681521	0.865779	0.698516	0.567304	-0.188631	1.00043	0.956359	-0.053503	0.216327	0.495926	-0.120355	-0.487285	-0.587472	-0.884711	0.0548572	0.102387	0.204149	-0.717536	0.199674	-0.367113	-0.617545	-0.581493	0.138727	-0.457984	0.0686682	-0.183957	0.227263	-0.166882	-0.0973062	0.37708	0.39818	0.402682	-0.222327	-0.198688	1.17757
APEX2	-0.0237565	0.764121	0.276302	-0.127897	0.203934	0.186045	0.0834628	0.0807035	0.401364	-0.402474	0.228368	0.0161775	0.053698	0.256769	0.11116	0.171491	0.139416	-0.445103	-0.126611	1.10865	0.139067	-0.332372	-0.215852	0.151698	0.617634	-0.116223	-0.197477	-0.450453	-0.127113	0.017239	0.327572	-0.485697	0.0241245	-0.49885	-0.16278	-0.200814	-0.144227	0.114515	-0.424075	-0.187737	0.0817817	-0.612614	-0.772339	0.237638	0.427477	0.599598	-0.341272	-0.229496	0.715577
APH1A	-0.280514	-0.299124	0.323966	-0.300368	0.670517	0.492153	0.565628	0.416162	0.313159	0.280478	0.168724	-0.444071	-0.279549	-0.0579769	-0.261322	-0.204031	-0.274888	-0.272245	-0.424213	0.0755016	0.240779	0.189962	0.280662	0.322689	-0.17709	-0.512894	-0.286555	-0.3506	0.162255	0.305592	0.448336	0.39172	0.22484	0.457385	-0.205935	0.326503	0.501977	0.577562	0.385807	0.515726	0.404278	-0.267282	-0.351598	-0.525633	-0.132626	0.00945826	-0.485697	-0.371877	0.0993067
APH1B	-0.338757	-0.367437	0.00400995	-0.399766	-0.039478	-0.0214385	0.0374036	-0.744065	0.249837	-0.432909	0.129461	-0.127038	-0.343259	0.287458	-0.282269	0.267982	0.0847413	-0.24939	-0.0920507	0.109744	-0.304163	0.0592184	-0.548304	-0.484553	-0.241981	-0.196372	-0.164407	0.170871	0.236801	-0.0610111	-0.148798	0.43047	-0.338757	0.081815	-0.204868	0.432026	-0.0107703	0.267609	0.0731096	-0.460112	0.129944	0.618444	-0.28364	-0.272588	0.0298459	0.23866	1.08149	0.667541	0.275625
API5	-0.245418	-0.222327	0.336069	-0.334625	0.322689	0.254175	0.270235	0.0892822	0.513288	-0.270373	0.555117	-0.188521	-0.300617	-0.064316	-0.238089	0.144505	0.605934	-0.16413	-0.426212	0.715577	0.395377	-0.539848	-0.295469	0.208906	0.203264	-0.317742	-0.560135	-0.241179	0.189341	0.362444	0.175488	-0.301676	0.401675	-0.11267	-0.433275	0.188895	0.226387	0.222056	0.239023	-0.223311	0.368986	-0.179772	0.12457	0.252408	-0.222169	0.721802	-0.245601	-0.125786	0.975439
APIP	-0.173417	-0.305803	0.127401	-0.294035	0.35415	0.477354	0.461433	0.57706	0.548593	-0.0545387	0.0193974	-0.384298	-0.353678	0.253914	-0.132227	0.0231253	-0.23659	-0.437137	-0.226663	0.0678205	0.301586	0.289984	-0.110675	-0.337475	-0.411895	-0.116762	-0.231433	-0.188146	0.0208444	0.347335	0.290608	0.268963	0.30238	-0.0294163	-0.103398	0.198151	0.280275	0.0535926	0.454556	0.00398847	0.331645	-0.235893	0.132223	-0.417544	-0.2	-0.0501382	-0.457984	-0.347683	0.117272
APITD1	0.062644	0.0399607	-0.0689837	0.0378671	-0.0482491	-0.193278	-0.190297	-0.0081344	-0.0331623	0.0977447	0.0464328	0.45185	0.256461	-0.123444	-0.0212839	0.0732738	0.0587968	0.164042	0.511662	-0.0754677	0.087677	0.188832	0.462289	0.0823778	-0.27098	0.139637	-0.00785902	0.157133	0.0138882	-0.148027	-0.061042	-0.241547	0.050996	-0.122243	-0.0941542	-0.387114	-0.278366	-0.144065	-0.168149	0.0438958	-0.13941	0.364036	0.156519	-0.188326	-0.115495	-0.00286259	0.0831013	0.0337103	0.0593845
APITD1-CORT	0.0589354	-0.186158	-0.369238	-0.0476926	0.0476991	-0.098395	-0.0840813	-0.327098	0.0322408	0.0334489	0.00812238	0.194969	-0.053814	0.106007	0.424475	0.098501	0.178253	0.255869	0.153378	0.00755497	-0.0863622	0.0427747	-0.0222241	0.0412229	-0.431681	0.0033441	-0.160089	-0.032596	-0.196895	-0.196624	-0.132474	-0.256152	-0.167696	0.06832	-0.177316	-0.376037	-0.0657192	-0.270294	0.0700974	-0.204143	-0.112026	0.154783	0.169699	0.267982	-0.109357	0.0233317	0.206385	0.100787	0.142941
APLF	0.146649	0.0850617	-0.0202184	0.354947	-0.538936	-0.159036	-0.383206	-0.186334	-0.534923	0.0334489	-0.158231	0.0252746	-0.0289961	-0.0360113	0.141032	-0.136262	-0.0401377	-0.0726058	0.224972	-0.40483	-0.163692	0.0912657	0.23086	-0.109316	0.0791532	0.22714	0.031781	0.179953	-0.0990103	-0.34573	-0.154665	-0.0935661	-0.360037	-0.156478	-0.0842115	-0.372544	-0.502989	-0.0435149	-0.404568	-0.0350646	-0.799524	0.176081	-0.0877835	0.201248	-0.00938659	-0.150192	-0.0102891	-0.0959111	-0.315446
APLN	0.186658	0.231932	0.127401	0.168979	-0.359693	-0.0684283	-0.319542	-0.300125	-0.24049	-0.142868	-0.290677	0.457385	0.0644118	-0.0404145	0.27347	-0.130282	-0.318615	0.162912	-0.0605996	-0.110702	-0.0915914	-0.403833	-0.0606768	-0.257315	-0.0428085	-0.0909769	0.0553311	0.081078	-0.144227	-0.194369	-0.0288971	-0.220073	-0.199132	0.00575037	0.0772116	-0.243336	-0.372544	-0.377922	-0.598569	0.0528009	-0.316738	0.0623751	-0.0444873	0.0904638	-0.0276604	-0.218071	0.0355854	0.0874957	0.000636988
APLNR	-0.0765724	-0.00737135	-0.149748	0.189581	-0.195924	-0.113076	-0.238418	-0.00663178	-0.143887	0.0719565	-0.1618	-0.233669	0.0308975	-0.0397619	0.0394894	0.0940336	-0.137121	0.194855	0.196536	-0.222169	-0.0509077	-0.1296	-0.00436686	-0.120393	0.0582599	0.152851	0.395921	0.00548209	-0.168335	0.0256128	-0.314679	-0.0791492	-0.304415	0.105795	-0.087814	-0.288046	-0.00202351	-0.0120332	-0.399359	0.106879	-0.265187	0.0790381	-0.122049	0.0145777	-0.0462071	-0.165262	0.0972691	0.0927889	-0.0361679
APLP1	0.137913	0.111656	-0.225923	0.0834237	-0.16566	-0.0188798	-0.19542	-0.0646113	-0.162903	-0.168809	-0.181012	0.222135	0.219366	-0.0972716	0.343193	0.130556	-0.158231	-0.0277553	0.279826	-0.262926	-0.118702	-0.0858521	0.0629689	-0.0481087	-0.109288	0.0975104	0.398357	0.113356	0.0279359	-0.0946725	0.0258993	0.0182795	0.171121	-0.0171343	0.17685	-0.129798	-0.191623	-0.0237251	0.00560818	0.0464328	-0.150635	0.054948	-0.00408738	0.14725	0.135484	-0.113437	0.0474287	-0.0710265	-0.235779
APLP2	-0.0883271	-0.0397619	-0.313665	-0.056407	-0.0846919	-0.157097	-0.106044	-0.0489277	-0.280785	0.250676	-0.463793	-0.139904	0.340329	-0.168149	-0.145141	-0.453775	-0.0901236	-0.106969	-0.0357594	-0.495908	-0.0702499	-0.477089	-0.0261891	-0.162521	-0.187178	-0.0478796	-0.047571	-0.00196956	0.0486329	0.125085	0.128211	0.254	-0.161223	-0.0779205	0.31347	0.19458	0.435364	0.178501	0.192128	0.226082	0.140361	-0.258726	-0.0367832	-0.244954	-0.183697	-0.0635107	-0.087215	-0.0709181	-0.25527
APMAP	-0.578402	-0.216403	-0.152499	-0.540721	0.0227057	0.0776401	-0.222808	-0.36433	0.568804	0.163874	0.190362	-0.458711	-0.529102	-0.348006	-0.744065	-0.699988	-0.0217881	-0.501464	-0.257043	0.0679691	-0.624462	0.224697	-0.696381	-0.718339	-0.35878	0.116075	-0.22865	0.470287	0.672282	0.0923174	0.133041	0.676499	-0.367984	0.050136	0.0846855	0.785034	0.27409	0.696177	0.395921	0.160491	0.435774	-0.209086	-0.210243	0.344215	-0.152895	0.0350202	0.626728	0.817671	-0.0279927
APOA1	0.00453045	-0.0936789	0.0935101	0.0944553	-0.0252521	-0.0292261	0.0726833	0.0994132	-0.0305631	0.118069	0.0579051	0.1822	0.0815305	0.0792257	0.0696025	-0.273032	-0.0576147	0.474338	0.0344101	-0.237441	0.15207	0.385317	0.155873	-0.122206	-0.272097	-0.0178499	-0.0142021	0.103575	-0.219896	0.0408745	-0.0428453	0.101677	-0.226165	-0.124262	0.0530447	-0.107003	0.147137	-0.374919	0.027359	-0.026803	-0.0600769	0.419809	0.101946	-0.0617312	-0.205221	-0.0397619	-0.124564	0.168052	0.0320016
APOA2	0.528314	0.0864851	-0.0256952	0.400449	-0.166844	-0.0201311	-0.0793452	0.121344	-0.0515947	0.122089	-0.19473	0.21437	0.0850048	-0.0224791	-0.11166	0.00248853	-0.360415	0.0678205	0.407631	-0.0421025	-0.105211	-0.0302879	0.520047	0.0355121	0.183102	0.214843	0.284567	0.149713	-0.0575263	0.0740578	-0.0580974	-0.141549	0.16808	0.0669791	0.256461	0.0673681	0.0616741	-0.0208123	-0.0460841	0.174184	-0.114092	-0.194268	0.236714	-0.147787	-0.0866715	-0.301342	-0.00828055	0.102468	-0.212995
APOA4	0.354028	0.560818	0.108708	0.316582	-0.487768	-0.0458152	-0.386999	-0.177271	-0.34508	-0.0443632	-0.364597	-0.0512871	0.0434261	0.139476	-0.0230732	0.0333524	-0.000933246	0.0755539	0.154687	-0.0915623	-0.19882	-0.143947	-0.0507732	0.058444	0.0838271	0.0613759	0.211758	0.183222	-0.00134351	-0.00798831	-0.169932	-0.120619	-0.247039	-0.0109295	0.253914	-0.0130351	0.0103527	-0.184389	-0.513361	-0.0227453	-0.0340439	0.203805	0.111978	0.186476	0.0698124	-0.326928	0.254	-0.00535993	-0.12823
APOA5	0.030486	-0.0439326	-0.194233	0.218503	-0.325159	-0.287043	-0.286471	0.0371064	-0.0903155	0.0851393	0.022634	0.165112	0.258416	0.0870136	0.166202	-0.22539	-0.302202	0.106839	0.0931851	-0.25173	-0.270039	-0.162015	0.108046	-0.0326594	0.153468	0.230077	0.0354817	-0.000449327	-0.25527	-0.0693263	-0.0939041	-0.0449724	-0.0153182	-0.22211	0.163187	-0.075184	-0.0423474	-0.152665	-0.352481	0.164795	-0.090958	0.113403	-0.13013	0.339006	-0.0745669	-0.401104	-0.038806	-0.154612	-0.109929
APOB	-0.0107703	-0.103333	-0.00647691	0.0879606	-0.403359	-0.0245821	-0.289985	-0.223059	-0.292387	-0.137987	-0.288645	-0.0524186	-0.0017734	0.00319109	-0.0351996	-0.0416013	-0.101163	-0.0648906	0.217137	-0.0286154	-0.0969035	-0.12829	0.0285681	-0.0250814	0.211895	0.130839	0.323877	0.329287	0.0659439	-0.34288	-0.0635107	-0.0590174	-0.0120631	0.201683	-0.00239813	-0.118171	-0.15816	-0.116555	-0.497333	0.187137	-0.162743	0.0793988	-0.0106081	0.00787336	0.0736066	-0.149511	0.0270382	-0.0661063	-0.389786
APOBEC1	0.0294014	0.171852	-0.10747	0.210671	-0.437137	-0.161585	-0.201804	0.0208124	-0.397383	0.129747	0.000674083	0.0590082	0.0192276	0.00319109	0.050341	-0.22265	-0.232042	0.0155632	-0.00828055	-0.354143	-0.253905	-0.253389	0.0888433	-0.291399	0.268602	0.177903	0.18276	-0.0386252	-0.137616	-0.174207	-0.163391	0.00723168	0.0424971	0.0682349	0.00987506	0.0275706	-0.145274	-0.258968	-0.104079	0.312704	-0.106543	-0.223571	0.00736619	-0.162286	-0.0170308	-0.0171343	0.049693	0.00189501	-0.136304
APOBEC2	0.27906	0.193107	-0.137229	0.09945	-0.214748	-0.0197613	-0.120762	-0.153765	-0.547725	0.0334489	-0.164091	0.198085	-0.132439	0.015971	-0.0504642	0.0551397	-0.21198	0.13376	0.065526	-0.454653	-0.24412	0.0247946	-0.163727	-0.184162	0.194088	0.0155897	-0.0671985	0.174521	-0.474578	-0.580263	-0.264978	-0.213548	-0.281274	-0.329412	-0.024551	-0.239216	-0.247187	-0.0432502	-0.729729	0.11415	-0.148877	-0.0976326	-0.211848	-0.0498059	-0.0692076	-0.174168	0.0219648	-0.015942	-0.377517
APOBEC3A	-1.05391	-1.33812	-0.730716	-0.849527	0.935657	1.103	0.87329	0.603196	1.98525	1.04479	-2.05381	-1.71306	-1.1283	-1.90988	-1.44967	-1.71306	-2.62814	-1.65974	-1.61158	-1.18743	-0.121263	0.532125	-0.263444	-0.0964753	-0.141705	-0.692272	-0.437137	-0.286766	1.42323	1.94958	1.84719	1.79034	1.84719	1.56851	0.88274	1.33362	0.901878	1.76074	1.38596	1.47201	1.36283	-0.532519	-0.228131	-0.956183	-0.928577	-1.15789	-1.06273	-1.11616	-1.78636
APOBEC3B	0.0187836	-0.173163	-0.187377	0.0213136	-0.459678	-0.211558	-0.133696	-0.0384766	-0.310347	-0.217236	-0.0697592	-0.109316	-0.126045	-0.105864	-0.130392	0.0524253	-0.181597	-0.175951	0.0134184	-0.19542	-0.226015	0.0592184	-0.0220748	-0.167417	0.137363	0.0290067	-6.81104e-05	0.0686299	-0.129301	-0.145766	-0.500408	-0.123779	0.141854	0.113952	-0.166352	-0.135926	-0.205847	-0.093538	0.417328	-0.0436414	-0.154612	-0.115678	-0.190429	-0.0336988	-0.137449	0.00567868	-0.0468921	-0.0133823	-0.174604
APOBEC3C	0.628858	-0.0171665	0.0935553	-0.136262	0.0755539	0.0166266	0.046978	-0.118599	-0.0194346	-0.324797	-0.0911475	0.107477	-0.0114741	-0.265677	-0.0749798	-0.168335	-0.228785	-0.550356	-0.172076	0.0874957	-0.0454964	-0.453321	-0.285528	-0.343803	0.533832	0.272281	-0.119995	-0.073082	-0.0423474	0.151916	0.507699	0.048233	0.102223	0.231343	-0.0320844	0.345553	0.156416	0.472991	0.407818	0.669329	0.384179	-0.280514	-0.362867	-0.149304	-0.0486134	0.0825093	0.0261411	-0.0874568	0.0959676
APOBEC3D	0.136437	0.156519	-0.0940028	0.667541	-0.305634	-0.163353	-0.127572	-0.0664079	-0.166023	0.00531621	0.0748855	-0.0437159	0.123842	-0.253647	0.219293	-0.0178499	-0.0935041	-0.0580373	0.859797	-0.0911475	-0.120881	0.0592184	0.119086	0.0903886	0.123217	0.356168	0.0770888	0.195572	-0.074295	0.0368855	0.0398909	0.132628	0.00606493	-0.098517	0.455331	-0.0346735	0.0267138	-0.0590479	-0.771259	-0.204087	-0.10222	0.0355494	0.0989424	0.196536	0.0714216	-0.16749	0.298974	0.0350576	-0.0378186
APOBEC3F	-0.126925	0.308124	0.31096	-0.236772	0.366358	0.247773	0.272033	0.30238	0.213664	-0.123384	0.134913	-0.00974004	-0.107299	0.298	-0.120845	0.269695	0.202325	0.140977	-0.108074	0.381922	0.282721	-0.0490588	-0.0845582	0.163187	0.0477349	-0.274095	-0.232682	-0.207884	-0.185274	0.132069	0.0242999	-0.353016	0.248607	-0.0548811	-0.279899	-0.415951	0.150392	-0.168104	0.0961011	-0.215852	0.150092	0.0262823	-0.025134	-0.178313	-0.216001	0.351354	-0.311779	0.0585268	0.390809
APOBEC3G	-0.157606	0.952877	0.343193	-0.259812	0.477626	0.407344	0.46687	0.206718	0.0448377	-0.52812	-0.0334947	0.102511	0.0521833	-0.0595886	-0.119845	0.153854	0.290156	0.443635	-0.104614	0.536945	0.149498	0.0592184	-0.733365	-0.342559	0.618034	-0.484553	-0.723366	-0.690418	0.188408	0.379559	0.330333	-0.463598	-0.0874919	0.000761623	-0.406801	-0.166153	0.459763	0.124528	0.281541	-0.307458	0.604231	-0.0726951	-0.394885	-0.205727	-0.512389	0.878041	-0.524173	-0.206626	0.285355
APOBEC3H	-0.179928	0.572154	0.210757	-0.131098	0.0615656	0.228923	0.483787	-0.158128	0.017239	-0.379322	-0.301283	0.555468	0.397511	0.0538664	0.0583315	0.0275706	0.693369	0.0450615	0.201432	0.37925	-0.746071	0.0417899	-0.338757	-0.272816	0.704022	-0.145274	-0.11259	-0.277293	-0.251796	-0.213155	-0.899828	-0.2898	-0.354711	-0.177316	-0.288046	-0.460255	0.175019	-0.513577	-0.0216976	-0.416417	0.174784	-0.0801815	-0.240285	-0.290309	-0.362333	0.619892	-0.314787	-0.0779834	0.232236
APOBEC4	0.281057	0.0842123	-0.144267	0.473309	-0.447109	-0.0764867	-0.126751	0.0454478	-0.223411	0.210524	-0.241727	0.220148	0.199984	-0.0399534	0.0964771	-0.0132162	-0.161747	0.385807	0.744374	-0.167417	0.0547129	0.163874	0.328754	-0.216553	-0.0204298	0.270929	0.185985	0.00571102	-0.0955392	0.0586423	-0.380717	-0.077001	-0.235893	-0.0870822	0.228646	-0.00496016	0.000506115	-0.235464	-0.281999	0.153984	-0.145978	-0.0446197	0.154929	0.068077	0.471543	-0.346383	0.115559	-0.294821	-0.111624
APOBR	-0.122277	-0.193784	-0.0732762	-0.261536	0.0883015	-0.122621	0.191045	-0.371645	-0.0124509	0.215245	0.141718	-0.31654	-0.348788	-0.551318	-0.365197	0.130693	0.179257	-0.344548	-0.284104	-0.156595	-0.33257	0.0812468	-0.50842	-0.287209	-0.0148887	-0.0805099	-0.20927	-0.0964458	0.357199	-0.0800194	-0.0263352	0.295785	0.170787	-0.14234	0.12605	0.551791	-0.0244153	0.531235	0.140189	-0.0179904	0.168319	-0.328698	-0.279009	-0.209127	-0.0778631	0.425519	0.79616	0.524879	0.208174
APOC1	0.0385244	-0.0909267	-0.163431	0.0517705	-0.163078	-0.355559	0.0516308	-0.133495	-0.181388	-0.112304	0.0242999	-0.12851	-0.0481087	-0.0404476	0.286048	0.0140048	-0.105525	0.0244667	-0.00914816	-0.0775473	-0.043608	-0.318135	-0.215905	-0.261254	-0.253679	0.148005	0.0191344	0.131833	-0.194114	-0.0540063	-0.100775	0.0891174	0.0118719	-0.155933	-0.0678299	0.533832	-0.289648	-0.334625	-0.104882	-0.0257247	-0.0894168	0.145639	0.293038	-0.0755889	-0.0700062	-0.336388	0.125506	-0.109234	-0.219134
APOC2	0.108969	0.105252	-0.193527	-0.0537332	-0.11094	0.113013	-0.19333	-0.155101	-0.189031	-0.0696348	-0.209798	-0.0337987	-0.00902687	-0.126359	0.228588	-0.254974	-0.215804	0.147309	0.0730562	-0.31916	-0.331319	-0.439717	0.192368	-0.0347162	-0.278222	-0.00167303	-0.0660124	0.127139	-0.0333271	0.0613372	0.223778	0.048233	-0.021957	-0.0333913	0.0832802	-0.313588	0.130162	-0.0544733	-0.140547	0.0190227	-0.0539455	0.191996	-0.0116507	-0.0763819	0.10809	-0.312107	0.218779	0.158856	-0.205935
[truncated: 16,657 more rows]
[truncated: 14 more columns]
