# Supplementary material for: Identification of immune-related key genes in the peripheral blood of ischaemic stroke patients using a weighted gene coexpression network analysis and machine learning
Source: J Transl Med. 2022 Aug 12;20:361. doi: 10.1186/s12967-022-03562-w (PMC9373395; doi:10.1186/s12967-022-03562-w)
Supplement: Supplementary file 4 — Additional file 4. Table S3. The clinical features of the 128 samples in the training set (GSE22255 combined with GSE58294). [file 12967_2022_3562_MOESM4_ESM.xls]

## Sheet: Additional Table S3
ID	Disease
GSM554014	control
GSM554015	control
GSM554016	control
GSM554017	control
GSM554018	control
GSM554019	control
GSM554020	control
GSM554021	control
GSM554022	control
GSM554023	control
GSM554024	control
GSM554026	control
GSM554027	control
GSM554028	control
GSM554029	control
GSM554030	control
GSM554031	control
GSM554032	control
GSM554033	control
GSM1406033	control
GSM1406034	control
GSM1406035	control
GSM1406036	control
GSM1406037	control
GSM1406038	control
GSM1406039	control
GSM1406040	control
GSM1406041	control
GSM1406042	control
GSM1406043	control
GSM1406044	control
GSM1406045	control
GSM1406046	control
GSM1406047	control
GSM1406048	control
GSM1406049	control
GSM1406050	control
GSM1406051	control
GSM1406052	control
GSM1406053	control
GSM1406054	control
GSM1406055	control
GSM554034	IS
GSM554035	IS
GSM554036	IS
GSM554037	IS
GSM554038	IS
GSM554039	IS
GSM554040	IS
GSM554041	IS
GSM554042	IS
GSM554043	IS
GSM554044	IS
GSM554045	IS
GSM554046	IS
GSM554047	IS
GSM554048	IS
GSM554049	IS
GSM554050	IS
GSM554051	IS
GSM554052	IS
GSM554053	IS
GSM1406056	IS
GSM1406057	IS
GSM1406058	IS
GSM1406059	IS
GSM1406060	IS
GSM1406061	IS
GSM1406062	IS
GSM1406063	IS
GSM1406064	IS
GSM1406065	IS
GSM1406066	IS
GSM1406067	IS
GSM1406068	IS
GSM1406069	IS
GSM1406070	IS
GSM1406071	IS
GSM1406072	IS
GSM1406073	IS
GSM1406074	IS
GSM1406075	IS
GSM1406077	IS
GSM1406078	IS
GSM1406079	IS
GSM1406080	IS
GSM1406081	IS
GSM1406082	IS
GSM1406083	IS
GSM1406084	IS
GSM1406085	IS
GSM1406086	IS
GSM1406087	IS
GSM1406088	IS
GSM1406089	IS
GSM1406090	IS
GSM1406091	IS
GSM1406092	IS
GSM1406093	IS
GSM1406094	IS
GSM1406096	IS
GSM1406097	IS
GSM1406098	IS
GSM1406099	IS
GSM1406100	IS
GSM1406101	IS
GSM1406102	IS
GSM1406103	IS
GSM1406104	IS
GSM1406105	IS
GSM1406106	IS
GSM1406107	IS
GSM1406108	IS
GSM1406109	IS
GSM1406110	IS
GSM1406111	IS
GSM1406112	IS
GSM1406113	IS
GSM1406114	IS
GSM1406115	IS
GSM1406116	IS
GSM1406117	IS
GSM1406119	IS
GSM1406120	IS
GSM1406121	IS
GSM1406122	IS
GSM1406123	IS
GSM1406124	IS
