# Supplementary material for: Identification of immune-related key genes in the peripheral blood of ischaemic stroke patients using a weighted gene coexpression network analysis and machine learning
Source: J Transl Med. 2022 Aug 12;20:361. doi: 10.1186/s12967-022-03562-w (PMC9373395; doi:10.1186/s12967-022-03562-w)
Supplement: Supplementary file 5 — Additional file 5. Table S4. The GS values as well as corresponding p values of 519 genes in the pink, brown and cyan modules. [file 12967_2022_3562_MOESM5_ESM.xls]

## Sheet: Additional Table S4
GeneSymbol	moduleColor	GS.IS	p.GS.IS
AATK	brown	0.42923	4.29308e-07
ABCA1	brown	0.566321	3.23592e-12
ABCA17P	brown	-0.129718	0.144464
ABCD1	brown	0.460862	4.39541e-08
ABHD5	brown	0.406751	1.89436e-06
ACKR4	cyan	-0.384645	7.36759e-06
ACPP	brown	0.480399	9.54326e-09
ACSL1	pink	0.510994	7.1399e-10
ACSL4	brown	0.398775	3.12755e-06
ACSM2A	cyan	-0.671877	3.9065e-18
ACTR3BP2	cyan	-0.625618	2.90037e-15
ADAMTSL4	brown	0.37194	1.54012e-05
ADCY4	brown	0.562782	4.71062e-12
ADGRE2	brown	0.356883	3.54834e-05
ADGRE3	brown	0.425271	5.61979e-07
ADGRG3	brown	0.442076	1.74931e-07
ADM	pink	0.499725	1.91154e-09
ALDOAP2	cyan	-0.570674	2.02659e-12
ALKBH6	cyan	0.317208	0.000264004
ANKRD22	brown	0.493063	3.36513e-09
ANXA3	brown	0.575413	1.20797e-12
AOC2	brown	0.26377	0.00262621
AQP9	pink	0.483361	7.50681e-09
AREG	pink	0.212825	0.0158688
ARG1	brown	0.425658	5.4748e-07
ARHGAP24	brown	0.371141	1.61157e-05
ARHGEF40	brown	0.415957	1.04491e-06
ARID3A	brown	0.333083	0.00012217
ARID5A	pink	0.435523	2.77822e-07
ASAP1-IT2	brown	0.343289	7.27767e-05
ASPH	brown	0.417432	9.48312e-07
ASPRV1	brown	0.31688	0.000268123
B3GNT5	pink	0.387687	6.14717e-06
B4GALT5	pink	0.310543	0.00036034
BASP1	pink	0.359651	3.05318e-05
BCL10	pink	0.479324	1.04061e-08
BCL2A1	pink	0.582194	5.67811e-13
BCL6	pink	0.357976	3.34438e-05
BEST1	brown	0.425973	5.35931e-07
BHLHE40	pink	0.172446	0.0515978
BMX	brown	0.478162	1.1423e-08
BRE-AS1	pink	0.156112	0.078461
C12orf42	brown	-0.299239	0.000600785
C15orf48	pink	0.163546	0.0650948
C1QTNF1-AS1	cyan	-0.407477	1.80869e-06
C2orf80	cyan	-0.372842	1.46306e-05
C3orf62	brown	0.360631	2.89392e-05
C5AR2	brown	0.153294	0.0840709
C7orf34	brown	0.340376	8.45281e-05
C8orf88	brown	0.588609	2.73533e-13
C9orf84	brown	0.260689	0.00295871
CA4	brown	0.225093	0.0106332
CALHM2	cyan	0.396694	3.55711e-06
CARD6	brown	0.570521	2.06038e-12
CATIP-AS1	brown	0.485577	6.26346e-09
CCDC137	cyan	0.212784	0.0158895
CCDC144CP	cyan	-0.578142	8.93373e-13
CCDC17	brown	0.388295	5.92732e-06
CCEPR	cyan	-0.391765	4.80808e-06
CCL20	pink	-0.0079708	0.928847
CCL3L3	pink	0.23324	0.00805949
CCL4	pink	0.123286	0.165613
CCNJL	brown	0.276663	0.00157058
CCR1	brown	0.528334	1.46e-10
CCRL2	pink	0.265071	0.00249626
CD55	pink	0.500435	1.79837e-09
CD59	brown	0.445564	1.36207e-07
CD83	pink	0.0193722	0.828176
CDA	brown	0.131336	0.13948
CEACAM1	brown	0.393861	4.23231e-06
CEACAM4	brown	0.171878	0.0523836
CEBPA	brown	0.144861	0.102795
CEBPD	brown	0.407991	1.75029e-06
CECR6	brown	0.443664	1.56151e-07
CEP19	brown	0.0995509	0.263558
CH17-408M7.1	cyan	-0.394707	4.01891e-06
CHIC2	brown	0.475032	1.46576e-08
CHPF2	cyan	0.576139	1.11507e-12
CISH	pink	-0.235559	0.00743549
CITED4	cyan	0.512572	6.20206e-10
CKAP4	pink	0.434934	2.8949e-07
CLDN8	cyan	-0.345704	6.42126e-05
CLEC1A	brown	0.498763	2.07577e-09
CLEC4E	brown	0.597709	9.43793e-14
CMTM2	brown	0.328298	0.000154795
CNTNAP3B	brown	0.337752	9.66074e-05
CPD	brown	0.62212	4.57433e-15
CPEB4	brown	0.405608	2.03717e-06
CPQ	brown	0.630738	1.47353e-15
CR1	brown	0.578799	8.30392e-13
CREB5	brown	0.394669	4.02829e-06
CREM	pink	0.211629	0.0164829
CRISPLD2	brown	0.134324	0.130621
CSRNP1	pink	0.370589	1.66269e-05
CST7	pink	0.384973	7.22594e-06
CT45A8	cyan	-0.537174	6.27534e-11
CTNNB1	pink	0.597896	9.231e-14
CTRL	brown	0.507074	1.00978e-09
CTSK	cyan	0.608521	2.55006e-14
CXCL1	pink	0.364438	2.34647e-05
CXCL16	pink	0.540132	4.70481e-11
CXCL2	pink	0.277422	0.00152255
CXCL3	pink	0.117939	0.184881
CXCL8	pink	0.206707	0.0192308
CXCR4	pink	0.430965	3.81097e-07
CYSTM1	brown	0.495678	2.69918e-09
DCXR	cyan	0.551411	1.5283e-11
DDIT3	pink	0.503006	1.44035e-09
DDIT4	pink	0.183382	0.0382669
DGAT2	brown	0.432986	3.31456e-07
DHRS12	brown	0.241366	0.0060574
DHRS13	brown	0.351999	4.61064e-05
DHX32	cyan	0.539094	5.20696e-11
DIRC2	brown	0.522595	2.49352e-10
DLGAP1-AS2	pink	0.539327	5.08972e-11
DNAJC3	pink	0.520463	3.03442e-10
DOCK3	brown	-0.295641	0.000703935
DPF2	cyan	0.518915	3.49614e-10
DRAM1	brown	0.471828	1.88721e-08
DTX1	brown	-0.39527	3.88265e-06
DUBR	cyan	-0.433162	3.27445e-07
DUSP1	pink	0.412104	1.34322e-06
DUSP2	pink	0.194558	0.0277602
DYSF	brown	0.453521	7.61588e-08
ECHDC3	brown	0.280864	0.00132121
EFCAB12	brown	0.403385	2.34455e-06
EGR1	pink	0.440368	1.97538e-07
EIF4E3	brown	0.583401	4.95494e-13
ELMO1	brown	0.442839	1.65653e-07
ENTPD1	brown	0.522109	2.60788e-10
EPHB4	brown	0.333904	0.00011726
EREG	pink	0.0489642	0.5831
ERGIC1	brown	0.13991	0.115226
ERLIN1	brown	0.334407	0.000114345
ETS2	pink	0.279643	0.00138965
F3	pink	0.0248212	0.78093
F5	brown	0.583746	4.76547e-13
FADD	brown	0.255312	0.00363099
FAM126B	brown	0.407404	1.81722e-06
FAM133A	cyan	-0.446473	1.27552e-07
FAM155A	cyan	-0.543885	3.25135e-11
FAM89B	cyan	0.349003	5.40266e-05
FAM98C	cyan	0.452171	8.41418e-08
FAR2	brown	0.482919	7.78178e-09
FCAR	pink	0.556305	9.26006e-12
FCGR1A	brown	0.389839	5.40174e-06
FCGR1B	brown	0.455122	6.76282e-08
FCGR1CP	brown	0.377626	1.11148e-05
FES	brown	0.426393	5.20887e-07
FFAR2	pink	0.484322	6.94127e-09
FGD4	brown	0.416784	9.89641e-07
FGF20	cyan	-0.463965	3.47074e-08
FGF9	brown	-0.280421	0.00134565
FKBP5	brown	0.352429	4.50633e-05
FKBP9	brown	0.447202	1.2099e-07
FLJ35934	brown	-0.448932	1.06691e-07
FLJ37786	cyan	-0.415423	1.08211e-06
FLT3	brown	0.355422	3.83916e-05
FOS	pink	0.386943	6.42661e-06
FOSB	pink	0.271288	0.00195179
FOSL2	pink	0.407663	1.78737e-06
FPR2	brown	0.407148	1.84706e-06
FRAT1	brown	0.355386	3.84678e-05
FRAT2	brown	0.406449	1.93114e-06
FRRS1	cyan	-0.233679	0.00793797
FXYD1	cyan	0.465839	3.00562e-08
FXYD6	brown	0.410326	1.50677e-06
G0S2	pink	0.449522	1.02193e-07
GAB2	brown	0.499852	1.89075e-09
GABARAPL1	pink	0.318774	0.000245136
GADD45A	pink	0.392228	4.67473e-06
GADD45B	pink	0.350875	4.89412e-05
GADL1	cyan	-0.487875	5.18417e-09
GAGE1	cyan	-0.55603	9.52603e-12
GAGE12D	brown	-0.508899	8.59769e-10
GALNT14	brown	0.42088	7.54596e-07
GAS7	brown	0.199646	0.0238603
GCM1	brown	0.367591	1.96838e-05
GIPC1	brown	-0.434837	2.91446e-07
GK	brown	0.578426	8.65571e-13
GK3P	brown	0.574354	1.35703e-12
GK6P	brown	0.511835	6.62446e-10
GLA	brown	0.563851	4.20737e-12
GLIS2	brown	0.331296	0.000133519
GLT1D1	brown	0.469708	2.22752e-08
GLYATL1	cyan	-0.597286	9.92428e-14
GPAT3	brown	0.453229	7.78196e-08
GPR132	pink	0.326731	0.00016713
GPR27	brown	0.349473	5.27048e-05
GPR84	pink	0.428475	4.52049e-07
GRB10	brown	0.432889	3.33681e-07
GTF2IP12	brown	0.434854	2.91102e-07
GYG1	brown	0.587405	3.14119e-13
H2BFS	brown	0.137268	0.122321
HAL	brown	0.353628	4.22697e-05
HCAR3	pink	0.3701	1.70929e-05
HECW2	brown	0.528862	1.38915e-10
HIP1R	brown	-0.454692	6.98267e-08
HIPK3	brown	0.512942	6.00028e-10
HIST1H2AJ	brown	0.37726	1.13521e-05
HIST1H2BC	brown	0.419654	8.18696e-07
HIST1H2BD	brown	0.344336	6.89407e-05
HIST1H2BE	brown	0.330288	0.000140354
HIST1H2BH	brown	0.26837	0.00219227
HIST1H2BK	brown	0.455416	6.6166e-08
HIST1H4D	brown	0.463979	3.46692e-08
HIST1H4H	brown	0.476572	1.29697e-08
HIST2H2AA4	brown	0.383603	7.83625e-06
HK3	brown	0.288862	0.000943591
HLX	brown	0.430476	3.94147e-07
HNRNPL	cyan	0.590642	2.16275e-13
HPSE	brown	0.554584	1.10546e-11
HRH2	brown	0.240857	0.00616847
HSDL2	brown	0.396558	3.58691e-06
HSPA1B	brown	0.447074	1.2212e-07
HSPA6	brown	0.270489	0.00201513
ICAM1	pink	0.149667	0.0917604
IER3	pink	0.400945	2.73225e-06
IGF2R	brown	0.328117	0.000156175
IL10RB-AS1	pink	0.393667	4.28261e-06
IL13RA1	brown	0.352494	4.49081e-05
IL18R1	brown	0.312038	0.000336256
IL18RAP	brown	0.544116	3.17776e-11
IL1A	pink	0.240352	0.00628032
IL1B	pink	0.305218	0.000459621
IL1R1	brown	0.427314	4.89268e-07
IL1R2	brown	0.461754	4.108e-08
IL1RN	pink	0.308995	0.000386935
IMPDH1	brown	0.405563	2.04301e-06
INSC	brown	0.485626	6.23857e-09
IRAK3	brown	0.550295	1.71145e-11
IRS2	brown	0.384157	7.58359e-06
ISM1	brown	-0.278693	0.00144516
ITPKB-IT1	brown	0.248395	0.00469637
ITPRIP	pink	0.488235	5.03243e-09
JDP2	brown	0.324118	0.000189761
JUN	pink	0.176634	0.0460978
KATNBL1	brown	0.35389	4.1681e-05
KBTBD11	brown	0.208199	0.0183587
KCNE3	brown	0.417381	9.51539e-07
KCNH7	brown	0.41955	8.24402e-07
KCNJ15	brown	0.544553	3.04309e-11
KCNJ2	pink	0.435135	2.85459e-07
KCNJ2-AS1	pink	0.337047	0.000100116
KCTD21	brown	0.33288	0.000123411
KIAA0226L	brown	0.319568	0.000236052
KIAA0319L	brown	0.248664	0.00465019
KIF1B	brown	0.440688	1.93098e-07
KIF3C	brown	0.379455	9.99472e-06
KLF5	pink	0.374067	1.36414e-05
KRBOX1-AS1	cyan	-0.319424	0.000237679
KRT23	brown	0.174533	0.0487925
LECT2	cyan	-0.54707	2.36778e-11
LETM2	brown	0.432081	3.52872e-07
LHFPL2	brown	0.478364	1.12397e-08
LILRA5	brown	0.450968	9.19252e-08
LILRA6	brown	0.258937	0.00316433
LIN7A	brown	0.485807	6.14641e-09
LIX1	brown	-0.429499	4.21458e-07
LMNB1	brown	0.48153	8.70984e-09
LONRF3	brown	0.431158	3.7606e-07
LPAR4	cyan	-0.436025	2.68244e-07
LRG1	pink	0.542868	3.59549e-11
LRRC25	brown	0.425803	5.42123e-07
LRRC4	brown	0.475254	1.44018e-08
LRRN1	brown	0.232234	0.00834406
LSM2	cyan	0.479754	1.00521e-08
LSMEM1	brown	0.422451	6.7939e-07
LY6G5C	brown	0.528518	1.43487e-10
MAFF	pink	0.221048	0.0121611
MAK	brown	0.203731	0.0210776
MAP2K6	brown	0.486967	5.58758e-09
MAP3K1	brown	0.425054	5.70272e-07
MAP3K8	pink	0.334074	0.00011627
MAPK13	cyan	0.587137	3.23895e-13
MAPK14	brown	0.529813	1.26981e-10
MARCKS	pink	0.326995	0.000164991
MBOAT2	brown	0.692785	1.31058e-19
MCEMP1	brown	0.594129	1.44022e-13
MCTP1	brown	0.534485	8.1343e-11
MCTP2	brown	0.536818	6.49574e-11
MGAM	brown	0.432084	3.5281e-07
MGST2	brown	0.479025	1.06593e-08
MIR22	pink	0.438643	2.23169e-07
MIR3610	cyan	-0.539955	4.78722e-11
MIR3945HG	pink	0.486999	5.57299e-09
MIR6732	pink	0.428636	4.47094e-07
MLF2	brown	0.251483	0.00419033
MME	brown	0.472421	1.80134e-08
MMP9	pink	0.46491	3.22812e-08
MOSPD2	brown	0.537383	6.14944e-11
MPPED2	cyan	-0.511104	7.07026e-10
MPZL2	brown	0.420769	7.60193e-07
MRVI1	brown	0.207114	0.0189898
MSRA	brown	0.341528	7.96839e-05
MSRB2	brown	0.423354	6.39465e-07
MSX1	cyan	-0.44751	1.18319e-07
MTFMT	cyan	0.441956	1.76433e-07
MTX1	brown	0.608969	2.41287e-14
MXD1	pink	0.471781	1.89414e-08
NAMPT	pink	0.419817	8.09887e-07
NAP1L5	pink	0.0414329	0.642389
NDST3	cyan	-0.411049	1.43812e-06
NECAB2	brown	0.185648	0.0359018
NFE4	brown	0.297149	0.00065886
NFIL3	pink	0.577356	9.74742e-13
NFKBIA	pink	0.21412	0.0152265
NFKBIZ	pink	0.449563	1.01885e-07
NINJ1	pink	0.168064	0.0579217
NLRC4	brown	0.0812248	0.362061
NLRP12	brown	0.497106	2.39094e-09
NLRP3	pink	0.164062	0.0642412
NQO2	brown	0.451467	8.86135e-08
NR4A2	pink	0.277855	0.00149575
NR4A3	pink	0.183	0.038678
NRBF2	brown	0.321485	0.000215404
NSUN7	brown	0.412465	1.31217e-06
NUDT16P1	brown	0.180581	0.0413702
NUP50-AS1	brown	0.308039	0.000404259
OLAH	brown	0.478905	1.0762e-08
OSBPL1A	brown	0.343578	7.16995e-05
OSCAR	brown	0.169525	0.0557467
OSM	pink	0.496825	2.44884e-09
OVOL2	cyan	-0.501279	1.67228e-09
P2RY13	brown	0.318671	0.000246336
PADI2	brown	0.19264	0.0293656
PAQR6	brown	0.43423	3.04028e-07
PCTP	brown	0.32477	0.000183864
PDE4B	pink	0.143691	0.105632
PDE4D	pink	0.0647546	0.467722
PDZD8	pink	0.505371	1.1723e-09
PELI1	pink	0.340527	8.38787e-05
PFKFB2	brown	0.176277	0.0465477
PFKFB3	pink	0.504627	1.25103e-09
PGLYRP1	pink	0.448225	1.12322e-07
PGS1	brown	0.242827	0.00574865
PHACTR1	pink	0.25574	0.00357285
PHLDA1	pink	0.145992	0.100108
PHTF1	brown	0.351794	4.66121e-05
PIK3CG	brown	0.389579	5.48692e-06
PIM3	pink	0.156366	0.0779716
PIWIL1	cyan	-0.336979	0.000100465
PLAUR	pink	0.352996	4.37207e-05
PLB1	brown	0.283651	0.00117626
PLD4	brown	-0.600426	6.82492e-14
PLEK	pink	0.173511	0.05015
PLIN3	brown	0.454571	7.0458e-08
PLIN4	brown	0.259639	0.0030804
PLOD1	brown	0.308286	0.000399711
PLSCR1	brown	0.506904	1.02496e-09
PLXDC2	brown	0.602636	5.23031e-14
PMF1	cyan	0.621295	5.08868e-15
PNPLA1	brown	0.287627	0.000994571
POLD1	brown	-0.541101	4.27869e-11
POM121L9P	cyan	-0.716448	1.95031e-21
POTEM	cyan	-0.437438	2.42936e-07
PPCDC	brown	0.466857	2.77877e-08
PPIF	pink	-0.111518	0.210124
PPP1R15A	pink	0.0234494	0.792756
PRAM1	brown	0.066901	0.453065
PRB3	brown	-0.319882	0.000232552
PRKCD	brown	0.0782995	0.379663
PRKDC	brown	0.251672	0.00416097
PRL	brown	0.271572	0.0019297
PRMT5	brown	0.384199	7.56482e-06
PROK2	brown	0.356616	3.59992e-05
PRR26	cyan	-0.594052	1.4532e-13
PRRG4	brown	0.588233	2.8561e-13
PSENEN	brown	0.331572	0.000131706
PSMB5	cyan	0.538515	5.50932e-11
PSRC1	brown	0.300188	0.000575986
PTGS2	pink	0.431532	3.6651e-07
PTPRCAP	cyan	0.304163	0.000482049
PTPRJ	brown	0.396009	3.71022e-06
PTX3	pink	0.25489	0.00368928
QPCT	brown	0.49115	3.94975e-09
QSOX1	brown	0.393164	4.41608e-06
RAB32	brown	0.476066	1.3502e-08
RAB36	brown	0.379415	1.00178e-05
RAB43	brown	0.324879	0.000182895
RARA-AS1	brown	0.200503	0.0232512
RBMXL1	pink	0.488203	5.04573e-09
RBP7	brown	0.327815	0.000158508
REM2	pink	0.417679	9.3301e-07
REPS2	brown	0.400587	2.79397e-06
RFWD2	brown	0.530924	1.14284e-10
RGL4	pink	0.285599	0.00108375
RGS1	pink	0.204518	0.0205752
RHOH	brown	-0.238475	0.00671213
RIPK2	pink	0.223089	0.0113677
RNASE6	brown	0.419168	8.4555e-07
RNF103	pink	0.335754	0.000106866
RNF135	brown	0.384796	7.3021e-06
RNF144B	pink	0.221222	0.0120913
RNF175	brown	0.494459	2.99219e-09
RNF19B	pink	0.308055	0.00040396
RNF24	brown	0.432183	3.50397e-07
RNPEP	brown	0.303408	0.000498726
ROPN1L	brown	0.363514	2.46962e-05
RSPH14	brown	0.383369	7.94536e-06
SAMSN1	pink	0.496375	2.54427e-09
SCMH1	brown	-0.302872	0.000510894
SCO2	brown	0.438216	2.29991e-07
SECTM1	brown	0.314237	0.000303539
SEMA4A	brown	0.310962	0.00035344
SEMA4B	brown	0.462192	3.97339e-08
SERPINB2	pink	0.341417	8.01382e-05
SERTAD3	cyan	0.509196	8.37519e-10
SF3A2	cyan	0.429771	4.13679e-07
SGK1	pink	0.36261	2.59587e-05
SH3BP5L	brown	0.254313	0.00377017
SH3GL3	cyan	-0.454114	7.28871e-08
SHKBP1	brown	0.602866	5.08739e-14
SHOX	cyan	-0.540171	4.68703e-11
SIGLEC5	brown	0.372532	1.48911e-05
SIGLEC9	brown	0.101512	0.25422
SIPA1L1	brown	0.419609	8.2116e-07
SIPA1L2	brown	0.487426	5.38006e-09
SIRPB2	brown	0.222846	0.0114598
SIRPD	brown	0.466269	2.90769e-08
SLC11A1	brown	0.43245	3.43976e-07
SLC15A3	brown	0.146506	0.0989054
SLC1A3	brown	0.430813	3.85106e-07
SLC22A1	brown	0.467826	2.5782e-08
SLC22A15	brown	0.472512	1.78845e-08
SLC22A4	brown	0.674804	2.46957e-18
SLC26A8	brown	0.549201	1.91137e-11
SLC2A14	pink	0.600356	6.88237e-14
SLC2A3	pink	0.57558	1.18596e-12
SLC8A1	brown	0.438551	2.24626e-07
SLCO4C1	brown	0.258439	0.00322507
SMIM3	brown	0.378147	1.07841e-05
SNORD89	brown	0.545034	2.90108e-11
SNX11	brown	0.521922	2.65344e-10
SOCS3	pink	0.330911	0.000136091
SORT1	brown	0.361891	2.70067e-05
SOX9	cyan	-0.420804	7.58437e-07
SPATA2L	pink	0.378679	1.04562e-05
SPON1	brown	-0.221129	0.0121285
SPRY4-IT1	cyan	-0.403984	2.25765e-06
SRPK1	brown	0.597382	9.81195e-14
ST20-AS1	brown	0.488316	4.99876e-09
ST3GAL4-AS1	brown	0.306909	0.000425645
ST6GALNAC2	brown	0.405779	2.0152e-06
ST6GALNAC3	brown	0.526855	1.67748e-10
STEAP4	brown	0.454757	6.94878e-08
STK17B	pink	0.567048	2.99426e-12
STS	brown	0.394775	4.00225e-06
STT3A	cyan	0.404925	2.12729e-06
SULF2	brown	0.220222	0.0124955
SUSD1	brown	0.611011	1.87312e-14
SYCP1	cyan	-0.487731	5.24649e-09
TBCC	cyan	0.519349	3.3604e-10
TCIRG1	brown	0.619715	6.23629e-15
TCN2	brown	0.46053	4.50723e-08
TENM2	cyan	-0.361454	2.7663e-05
TGFA	brown	0.337176	9.94647e-05
THBD	pink	0.322093	0.000209209
THBS1	pink	0.429434	4.23342e-07
TIMP2	brown	0.504249	1.2929e-09
TIPARP	pink	0.441898	1.77172e-07
TLR1	brown	0.31284	0.000323975
TLR2	brown	0.467442	2.65591e-08
TLR4	brown	0.342973	7.39748e-05
TLR5	brown	0.534312	8.27083e-11
TLR6	brown	0.179363	0.0427842
TLR8	brown	0.455373	6.63758e-08
TM6SF1	brown	0.449085	1.05504e-07
TM9SF2	brown	0.648563	1.26009e-16
TMCC3	brown	0.335381	0.000108892
TMEM120A	brown	0.373014	1.44876e-05
TMEM138	cyan	0.398692	3.14368e-06
TMEM140	brown	0.226266	0.010223
TMEM38A	brown	0.406635	1.90846e-06
TMEM45B	brown	0.381506	8.8656e-06
TMEM88	pink	0.491245	3.91881e-09
TNF	pink	0.294616	0.000736147
TNFAIP3	pink	0.362588	2.59906e-05
TNFAIP6	pink	0.495773	2.67756e-09
TNFRSF1A	brown	0.326922	0.000165587
TNFSF14	brown	0.332569	0.000125337
TNNI2	brown	0.0669377	0.452817
TOM1	brown	0.531479	1.08414e-10
TP53INP2	pink	0.240864	0.00616683
TPST1	brown	0.407919	1.75838e-06
TRANK1	brown	0.122524	0.168264
TRAPPC5	cyan	0.386037	6.7832e-06
TREM1	pink	0.415775	1.05742e-06
TREML2	brown	0.120661	0.174878
TRIM21	brown	0.369396	1.77857e-05
TRIM27	brown	0.493119	3.34956e-09
TRPM6	brown	0.276563	0.00157695
TSEN34	brown	0.505623	1.14682e-09
TSHZ3	brown	0.451889	8.59067e-08
TST	brown	0.561337	5.48404e-12
UBE2J1	brown	0.490404	4.2033e-09
UBE2S	cyan	-0.63962	4.41532e-16
VASP	brown	0.363832	2.42653e-05
VCPKMT	pink	0.420227	7.88112e-07
VIM	pink	0.61793	7.83579e-15
VNN3	brown	0.40335	2.34968e-06
VPS9D1	brown	0.592895	1.66407e-13
WDFY3	brown	0.559294	6.79076e-12
WLS	brown	0.302028	0.000530584
XRCC2	cyan	-0.647661	1.43276e-16
ZAP70	brown	-0.368872	1.83186e-05
ZFC3H1	pink	0.233685	0.0079363
ZFP36	pink	0.562843	4.68044e-12
ZNF257	brown	-0.303815	0.000489685
ZNF281	pink	0.58607	3.65925e-13
ZNF438	brown	0.524587	2.07309e-10
ZNF467	brown	0.463341	3.64015e-08
ZNF536	cyan	-0.576172	1.11101e-12
ZNF580	cyan	0.459703	4.79791e-08
ZNF608	brown	0.285211	0.00110165
ZNF641	brown	0.275082	0.00167501
ZNF697	brown	0.357345	3.46079e-05
ZNF733P	cyan	-0.472367	1.80901e-08
ZYX	brown	0.333423	0.000120115
