# Supplementary material for: Identification of immune-related key genes in the peripheral blood of ischaemic stroke patients using a weighted gene coexpression network analysis and machine learning
Source: J Transl Med. 2022 Aug 12;20:361. doi: 10.1186/s12967-022-03562-w (PMC9373395; doi:10.1186/s12967-022-03562-w)
Supplement: Supplementary file 6 — Additional file 6. Table S5. Detailed results of the KEGG and GO enrichment analysis. [file 12967_2022_3562_MOESM6_ESM.xls]

## Sheet: Additional Table S5
Group	ID	Description	GeneRatio	BgRatio	pvalue	p.adjust	qvalue	geneID	Count
KEGG	hsa04668	TNF signaling pathway	22/230	112/8113	4.11719e-13	1.18575e-10	9.23118e-11	6364/9586/2919/2920/2921/8772/2353/3383/8809/3553/3725/5608/1326/5603/1432/4318/4792/5743/9021/7124/7128/7132	22
KEGG	hsa04064	NF-kappa B signaling pathway	20/230	104/8113	7.63857e-12	7.33302e-10	5.70882e-10	8915/597/6351/2919/2920/2921/3576/1647/4616/3383/3553/3554/4792/5743/7099/7124/7128/7132/8740/7535	20
KEGG	hsa04620	Toll-like receptor signaling pathway	20/230	104/8113	7.63857e-12	7.33302e-10	5.70882e-10	414062/6351/1513/3576/8772/2353/3553/3725/5608/1326/5603/1432/4792/7096/7097/7099/7100/10333/51311/7124	20
KEGG	hsa05134	Legionellosis	14/230	57/8113	3.80822e-10	2.25386e-08	1.75465e-08	1378/2919/2920/2921/3576/3304/3310/3553/4792/58484/7097/7099/7100/7124	14
KEGG	hsa04380	Osteoclast differentiation	20/230	128/8113	3.91295e-10	2.25386e-08	1.75465e-08	1513/2209/2353/2354/2355/9846/3552/3553/3554/3725/353514/79168/5608/5603/1432/4792/126014/9021/7124/7132	20
KEGG	hsa04657	IL-17 signaling pathway	17/230	94/8113	8.28575e-10	3.97716e-08	3.09625e-08	6364/2919/2920/2921/3576/8772/2353/2354/3553/3725/5603/1432/4318/4792/5743/7124/7128	17
KEGG	hsa05323	Rheumatoid arthritis	16/230	93/8113	5.66228e-09	2.32962e-07	1.81363e-07	6364/414062/1513/2919/2920/2921/3576/2353/3383/3552/3553/3725/10312/7097/7099/7124	16
KEGG	hsa05417	Lipid and atherosclerosis	24/230	215/8113	7.50269e-09	2.70097e-07	2.10273e-07	19/414062/2919/2920/2921/3576/1649/2353/3304/3310/3383/3553/3725/5608/5603/1432/4318/4792/114548/7097/7099/10333/7124/7132	24
KEGG	hsa04621	NOD-like receptor signaling pathway	21/230	184/8113	4.65476e-08	1.48952e-06	1.15961e-06	84674/2919/2920/2921/3576/8772/23710/3553/3725/5603/1432/10135/4792/58484/91662/114548/5580/8767/7099/7124/7128	21
KEGG	hsa04061	Viral protein interaction with cytokine and cytokine receptor	15/230	100/8113	1.15939e-07	3.33903e-06	2.59947e-06	51554/6364/414062/6351/1230/2919/2920/2921/3576/7852/8809/8807/7124/7132/8740	15
KEGG	hsa05140	Leishmaniasis	13/230	77/8113	2.00383e-07	5.24639e-06	4.08436e-06	1378/2209/2353/3552/3553/3725/5603/1432/4792/5743/7097/7099/7124	13
KEGG	hsa05418	Fluid shear stress and atherosclerosis	17/230	139/8113	3.46188e-07	8.30852e-06	6.46826e-06	1499/1843/2353/3383/3552/3553/3554/7850/3725/5608/5603/1432/4258/4318/7056/7124/7132	17
KEGG	hsa04010	MAPK signaling pathway	25/230	294/8113	7.80438e-07	1.72897e-05	1.34602e-05	374/1649/1843/1844/2069/26281/2254/2322/2353/1647/4616/3304/3310/3552/3553/3554/3725/5608/4214/1326/5603/1432/7039/7124/7132	25
KEGG	hsa05142	Chagas disease	14/230	102/8113	9.47339e-07	1.94881e-05	1.51717e-05	414062/3576/8772/2353/3553/3725/5603/1432/4792/7097/7099/10333/7124/7132	14
KEGG	hsa05132	Salmonella infection	22/230	249/8113	1.98064e-06	3.80282e-05	2.96053e-05	1499/3576/9844/8772/2353/3553/3725/5608/5603/1432/4792/58484/114548/5294/399/8767/7097/7099/7100/10333/7124/7132	22
KEGG	hsa04060	Cytokine-cytokine receptor interaction	24/230	295/8113	2.88683e-06	5.1963e-05	4.04536e-05	51554/6364/414062/6351/1230/2919/58191/2920/2921/3576/7852/3597/8809/8807/3552/3553/3554/7850/3557/5008/5617/7124/7132/8740	24
KEGG	hsa05167	Kaposi sarcoma-associated herpesvirus infection	18/230	194/8113	8.9577e-06	0.000151754	0.000118142	1230/1499/2919/2920/2921/3576/8772/2353/3383/3725/5608/5603/1432/4792/5294/5743/7132/7538	18
KEGG	hsa05152	Tuberculosis	17/230	180/8113	1.26644e-05	0.000202631	0.00015775	8915/26253/1378/8772/2209/3552/3553/5603/1432/8767/10312/7096/7097/7099/10333/7124/7132	17
KEGG	hsa04933	AGE-RAGE signaling pathway in diabetic complications	12/230	100/8113	2.34247e-05	0.000355069	0.000276424	3576/1958/2152/3383/3552/3553/3725/5603/1432/5580/7056/7124	12
KEGG	hsa05135	Yersinia infection	14/230	137/8113	3.12769e-05	0.000450388	0.000350631	3576/9844/2353/3553/3725/5608/5603/1432/4792/58484/114548/7099/7124/7535	14
KEGG	hsa04936	Alcoholic liver disease	14/230	142/8113	4.67175e-05	0.000640697	0.000498788	1499/2919/2920/2921/3576/8772/3553/5608/5603/1432/4792/7099/7124/7132	14
KEGG	hsa05133	Pertussis	10/230	76/8113	5.10401e-05	0.000668161	0.00052017	3576/2353/3552/3553/3725/5603/1432/114548/7099/7124	10
KEGG	hsa05163	Human cytomegalovirus infection	18/230	225/8113	6.62617e-05	0.000829711	0.000645938	196883/414062/6351/1230/9586/1499/3576/7852/8772/3553/3554/5608/5603/1432/4792/5743/7124/7132	18
KEGG	hsa05144	Malaria	8/230	50/8113	7.09179e-05	0.000840644	0.000654449	1378/3576/3383/3553/7057/7097/7099/7124	8
KEGG	hsa05145	Toxoplasmosis	12/230	112/8113	7.29726e-05	0.000840644	0.000654449	3304/3310/5608/5603/1432/4792/5294/10105/7097/7099/7124/7132	12
KEGG	hsa05321	Inflammatory bowel disease	9/230	65/8113	8.11149e-05	0.000898504	0.000699493	8809/8807/3552/3553/3725/7097/7099/7100/7124	9
KEGG	hsa04640	Hematopoietic cell lineage	11/230	99/8113	0.000104893	0.00111886	0.000871045	1604/966/1378/2209/2322/3552/3553/3554/7850/4311/7124	11
KEGG	hsa05146	Amoebiasis	11/230	102/8113	0.000137593	0.0014009	0.00109062	383/2919/2920/2921/3576/3553/3554/7850/7097/7099/7124	11
KEGG	hsa05130	Pathogenic Escherichia coli infection	16/230	197/8113	0.000142106	0.0014009	0.00109062	9073/3576/8772/2353/3553/3554/3725/2846/5603/1432/4792/114548/7099/7100/7124/7132	16
KEGG	hsa05120	Epithelial cell signaling in Helicobacter pylori infection	9/230	70/8113	0.000145927	0.0014009	0.00109062	2919/2920/2921/3576/3725/5603/1432/4792/10312	9
KEGG	hsa04625	C-type lectin receptor signaling pathway	11/230	104/8113	0.000163909	0.00152277	0.00118549	8915/26253/3553/3725/5603/1432/4792/114548/5580/5743/7124	11
KEGG	hsa05161	Hepatitis B	14/230	162/8113	0.000194602	0.00175142	0.00136349	9586/3576/8772/2353/3725/5608/4214/5603/1432/4318/4792/7097/7099/7124	14
KEGG	hsa05131	Shigellosis	18/230	247/8113	0.000217333	0.00189673	0.00147662	8915/3576/9844/3101/3553/3554/3725/5603/1432/4792/58484/114548/5580/8767/7099/7100/7124/7132	18
KEGG	hsa04062	Chemokine signaling pathway	15/230	192/8113	0.00034993	0.00296411	0.00230759	196883/6364/414062/6351/1230/2919/58191/2920/2921/3576/7852/9844/4792/5294/5580	15
KEGG	hsa04932	Non-alcoholic fatty liver disease	13/230	155/8113	0.000440079	0.00362122	0.00281915	1050/3576/1649/2353/3552/3553/8660/3725/5603/1432/9021/7124/7132	13
KEGG	hsa04210	Apoptosis	12/230	136/8113	0.000460456	0.00368365	0.00286775	597/1513/1649/8772/2353/1647/4616/3725/4001/4792/7124/7132	12
KEGG	hsa05235	PD-L1 expression and PD-1 checkpoint pathway in cancer	9/230	89/8113	0.000895014	0.00696659	0.00542355	2353/3725/5608/5603/1432/4792/7097/7099/7535	9
KEGG	hsa05166	Human T-cell leukemia virus 1 infection	15/230	222/8113	0.00157216	0.0119154	0.00927621	196883/9586/1958/2114/2353/3383/3554/7850/3725/4214/4487/4792/7124/7132/7538	15
KEGG	hsa05169	Epstein-Barr virus infection	14/230	202/8113	0.00176464	0.0130312	0.0101449	953/8772/1647/4616/3383/3725/5608/5603/1432/4792/7097/7124/7128/7431	14
KEGG	hsa04915	Estrogen signaling pathway	11/230	138/8113	0.0018198	0.0131026	0.0102005	196883/9586/2289/2353/3304/3310/3725/25984/4318/5580/7039	11
KEGG	hsa05162	Measles	11/230	139/8113	0.00192795	0.0135427	0.0105431	8772/2353/3304/3310/3552/3553/3725/4792/7097/7099/7128	11
KEGG	hsa04660	T cell receptor signaling pathway	9/230	104/8113	0.00268208	0.0181989	0.014168	8915/2353/3725/1326/5603/1432/4792/7124/7535	9
KEGG	hsa04610	Complement and coagulation cascades	8/230	85/8113	0.00271719	0.0181989	0.014168	1604/966/1378/2152/2153/5329/5055/7056	8
KEGG	hsa05210	Colorectal cancer	8/230	86/8113	0.00292441	0.0191416	0.0149019	374/1499/2069/2353/1647/4616/3725/7039	8
KEGG	hsa05202	Transcriptional misregulation in cancer	13/230	192/8113	0.00313069	0.0200364	0.0155985	597/604/1050/3576/1649/2209/2322/1647/4616/7850/4318/64332/8013	13
KEGG	hsa04920	Adipocytokine signaling pathway	7/230	69/8113	0.00325338	0.020369	0.0158574	2180/2182/8660/4792/9021/7124/7132	7
KEGG	hsa05164	Influenza A	12/230	171/8113	0.0033452	0.0204983	0.0159581	3576/5611/8772/3383/3552/3553/4792/114548/9021/7099/7124/7132	12
KEGG	hsa04622	RIG-I-like receptor signaling pathway	7/230	70/8113	0.00352971	0.0211783	0.0164875	3576/8772/4214/5603/1432/4792/7124	7
KEGG	hsa04912	GnRH signaling pathway	8/230	93/8113	0.0047412	0.0278667	0.0216944	196883/1958/3725/5608/4214/5603/1432/5580	8
KEGG	hsa04670	Leukocyte transendothelial migration	9/230	114/8113	0.00496063	0.0285732	0.0222445	9073/1499/7852/3383/5603/1432/4318/399/7408	9
KEGG	hsa04722	Neurotrophin signaling pathway	9/230	119/8113	0.00655607	0.0363106	0.0282681	11213/3725/4214/5603/1432/4792/5580/8767/6272	9
KEGG	hsa04935	Growth hormone synthesis secretion and action	9/230	119/8113	0.00655607	0.0363106	0.0282681	196883/9586/2353/8660/5608/4214/5603/1432/9021	9
BP	GO:0042119	neutrophil activation	54/431	500/18862	1.28684e-21	5.36228e-18	4.33599e-18	84658/222487/306/383/1604/966/978/634/10970/1378/83716/2919/3576/84418/5611/2204/2358/2717/53831/2992/3101/10855/3304/3310/3482/8807/3614/116844/1432/199675/8972/4311/4318/158747/126014/11240/8993/5329/84106/5580/5795/5806/25797/5768/8778/27180/6556/6515/353189/10312/7077/7097/7130/10043	54
BP	GO:0043312	neutrophil degranulation	52/431	485/18862	1.06893e-20	1.95998e-17	1.58486e-17	84658/222487/306/383/1604/966/978/634/10970/1378/83716/2919/84418/5611/2204/2358/2717/53831/2992/3101/10855/3304/3310/3482/3614/116844/1432/199675/8972/4311/4318/158747/126014/11240/8993/5329/84106/5580/5795/5806/25797/5768/8778/27180/6556/6515/353189/10312/7077/7097/7130/10043	52
BP	GO:0002283	neutrophil activation involved in immune response	52/431	488/18862	1.41107e-20	1.95998e-17	1.58486e-17	84658/222487/306/383/1604/966/978/634/10970/1378/83716/2919/84418/5611/2204/2358/2717/53831/2992/3101/10855/3304/3310/3482/3614/116844/1432/199675/8972/4311/4318/158747/126014/11240/8993/5329/84106/5580/5795/5806/25797/5768/8778/27180/6556/6515/353189/10312/7077/7097/7130/10043	52
BP	GO:0002446	neutrophil mediated immunity	52/431	499/18862	3.83408e-20	3.99415e-17	3.2297e-17	84658/222487/306/383/1604/966/978/634/10970/1378/83716/2919/84418/5611/2204/2358/2717/53831/2992/3101/10855/3304/3310/3482/3614/116844/1432/199675/8972/4311/4318/158747/126014/11240/8993/5329/84106/5580/5795/5806/25797/5768/8778/27180/6556/6515/353189/10312/7077/7097/7130/10043	52
BP	GO:0001819	positive regulation of cytokine production	42/431	437/18862	3.45593e-15	2.88017e-12	2.32893e-12	8915/9308/1499/1649/1958/2069/2152/8772/2867/10855/3304/8809/3552/3553/3554/353514/5603/1432/58484/91662/114548/8013/5008/5142/5144/57162/5591/5743/5795/8767/84282/6556/55959/7057/7096/7097/7099/7100/10333/51311/7124/51157	42
BP	GO:0032757	positive regulation of interleukin-8 production	14/431	57/18862	2.69654e-11	1.87275e-08	1.51432e-08	8915/1649/2152/8772/2867/3304/3553/7096/7097/7099/7100/51311/7124/51157	14
BP	GO:0002237	response to molecule of bacterial origin	31/431	346/18862	9.86335e-11	5.87151e-08	4.74776e-08	133/383/8915/1604/2919/2920/2921/3576/2353/3383/3552/3553/11213/3725/1432/4258/4792/114548/5142/57162/8767/6556/7056/7096/7097/7099/10333/7124/7128/7431/7538	31
BP	GO:0031349	positive regulation of defense response	31/431	361/18862	2.84808e-10	1.48349e-07	1.19957e-07	383/8915/1050/26253/2069/8772/2867/2358/8807/3553/353514/5603/4258/407004/4792/64332/58484/91662/5008/5294/5359/5580/5591/5693/5743/8767/7097/7099/51311/7124/7132	31
BP	GO:0032496	response to lipopolysaccharide	29/431	326/18862	4.77604e-10	2.1384e-07	1.72913e-07	133/383/8915/1604/2919/2920/2921/3576/2353/3383/3552/3553/11213/3725/1432/4258/4792/114548/5142/57162/8767/6556/7056/7097/7099/7124/7128/7431/7538	29
BP	GO:0071219	cellular response to molecule of bacterial origin	23/431	209/18862	5.13176e-10	2.1384e-07	1.72913e-07	383/8915/1604/2919/2920/2921/3576/3383/3552/3553/1432/4792/114548/5142/8767/7096/7097/7099/10333/7124/7128/7431/7538	23
BP	GO:0032677	regulation of interleukin-8 production	16/431	97/18862	6.10971e-10	2.31447e-07	1.8715e-07	8915/27202/1649/2152/8772/2867/3304/3553/7096/7097/7099/7100/10333/51311/7124/51157	16
BP	GO:0071216	cellular response to biotic stimulus	24/431	233/18862	8.36811e-10	2.90582e-07	2.34968e-07	383/8915/1604/2919/2920/2921/3576/1649/3383/3552/3553/1432/4792/114548/5142/8767/7096/7097/7099/10333/7124/7128/7431/7538	24
BP	GO:0009612	response to mechanical stimulus	22/431	202/18862	1.49489e-09	4.54254e-07	3.67314e-07	8915/1499/7852/8772/2353/2354/1647/3553/3725/3759/4214/1432/4792/6546/6662/7057/7099/7100/51311/83862/7132/8740	22
BP	GO:0032637	interleukin-8 production	16/431	103/18862	1.52617e-09	4.54254e-07	3.67314e-07	8915/27202/1649/2152/8772/2867/3304/3553/7096/7097/7099/7100/10333/51311/7124/51157	16
BP	GO:0071222	cellular response to lipopolysaccharide	21/431	197/18862	5.21639e-09	1.44911e-06	1.17177e-06	383/8915/1604/2919/2920/2921/3576/3383/3552/3553/1432/4792/114548/5142/8767/7097/7099/7124/7128/7431/7538	21
BP	GO:0050729	positive regulation of inflammatory response	17/431	133/18862	1.0028e-08	2.61167e-06	2.11182e-06	1050/2867/3553/353514/5603/4258/407004/4792/64332/91662/5008/5294/5743/7097/7099/7124/7132	17
BP	GO:0002221	pattern recognition receptor signaling pathway	21/431	208/18862	1.37702e-08	3.37532e-06	2.72931e-06	8915/26253/1513/8772/2867/3304/11213/5608/4214/4792/57162/8767/84282/51296/7096/7097/7099/7100/10333/51311/7128	21
BP	GO:0050727	regulation of inflammatory response	28/431	366/18862	2.66642e-08	6.17276e-06	4.99135e-06	604/1050/8530/2867/2358/3553/3554/353514/5603/4258/407004/4318/4792/64332/91662/114548/5008/5294/5580/5743/9021/7097/7099/7124/7128/7130/7132/7791	28
BP	GO:0071347	cellular response to interleukin-1	19/431	180/18862	3.30372e-08	7.24559e-06	5.85885e-06	6364/414062/6351/3576/1958/3383/3552/3553/3554/7850/3557/11213/1326/5603/4792/57162/5693/8767/6662	19
BP	GO:0030595	leukocyte chemotaxis	21/431	226/18862	5.87732e-08	1.22454e-05	9.90174e-06	30817/27202/6364/414062/6351/1230/2919/58191/2920/2921/3576/7852/1843/2867/2358/158747/11240/5142/5294/7057/51157	21
BP	GO:0032755	positive regulation of interleukin-6 production	13/431	86/18862	7.40641e-08	1.46964e-05	1.18837e-05	8915/2069/3552/3553/353514/5603/8767/7096/7097/7099/10333/51311/7124	13
BP	GO:0071260	cellular response to mechanical stimulus	12/431	74/18862	1.06073e-07	2.00912e-05	1.6246e-05	8915/8772/1647/3553/3759/4214/6662/7099/7100/51311/7132/8740	12
BP	GO:0032675	regulation of interleukin-6 production	17/431	158/18862	1.32481e-07	2.33001e-05	1.88407e-05	8915/27202/2069/3552/3553/11213/353514/5603/91662/8767/7096/7097/7099/10333/51311/7124/7128	17
BP	GO:0051090	regulation of DNA-binding transcription factor activity	30/431	444/18862	1.34198e-07	2.33001e-05	1.88407e-05	222487/306/8915/8553/1499/1649/2353/84662/3304/3383/8809/8807/3553/11213/3725/1432/4792/58484/91662/114548/57162/8767/6446/7097/7099/10333/7124/7128/6737/5987	30
BP	GO:0002699	positive regulation of immune effector process	20/431	219/18862	1.61641e-07	2.69423e-05	2.17858e-05	30817/383/8915/1378/8772/2242/2867/9846/3142/8809/8807/3553/3554/64332/114548/8013/5795/8767/7099/7124	20
BP	GO:0060326	cell chemotaxis	24/431	306/18862	1.69059e-07	2.70949e-05	2.19092e-05	51554/30817/27202/6364/414062/6351/1230/9034/2919/58191/2920/2921/3576/7852/1843/2867/2358/158747/11240/5142/5294/5580/7057/51157	24
BP	GO:0032635	interleukin-6 production	17/431	162/18862	1.90711e-07	2.84378e-05	2.29951e-05	8915/27202/2069/3552/3553/11213/353514/5603/91662/8767/7096/7097/7099/10333/51311/7124/7128	17
BP	GO:0002367	cytokine production involved in immune response	13/431	93/18862	1.91087e-07	2.84378e-05	2.29951e-05	383/8915/604/1604/2867/8809/3553/3554/11213/114548/8013/7099/7124	13
BP	GO:0032729	positive regulation of interferon-gamma production	11/431	65/18862	2.3039e-07	3.31047e-05	2.67688e-05	8772/8809/3553/3554/5142/5144/8767/6556/7099/51311/7124	11
BP	GO:0032609	interferon-gamma production	14/431	112/18862	2.6841e-07	3.72822e-05	3.01467e-05	1378/1649/8772/8809/3553/3554/5142/5144/8767/6556/7099/51311/7124/5987	14
BP	GO:0070555	response to interleukin-1	19/431	206/18862	2.82834e-07	3.80184e-05	3.0742e-05	6364/414062/6351/3576/1958/3383/3552/3553/3554/7850/3557/11213/1326/5603/4792/57162/5693/8767/6662	19
BP	GO:1990868	response to chemokine	13/431	97/18862	3.15889e-07	3.98882e-05	3.22539e-05	51554/6364/414062/6351/1230/9034/2919/2920/2921/3576/7852/1843/11240	13
BP	GO:1990869	cellular response to chemokine	13/431	97/18862	3.15889e-07	3.98882e-05	3.22539e-05	51554/6364/414062/6351/1230/9034/2919/2920/2921/3576/7852/1843/11240	13
BP	GO:0002697	regulation of immune effector process	30/431	465/18862	3.61683e-07	4.43275e-05	3.58436e-05	30817/383/8915/604/27202/1604/966/634/1378/8772/2242/2867/9846/3142/3383/8809/8807/3553/3554/11213/64332/114548/8013/84106/5591/5795/8767/7099/7124/7128	30
BP	GO:0002819	regulation of adaptive immune response	17/431	170/18862	3.82031e-07	4.54835e-05	3.67784e-05	383/604/634/1378/8772/3142/8809/3553/3554/64332/114548/8767/64092/6556/7124/7128/5987	17
BP	GO:0002718	regulation of cytokine production involved in immune response	12/431	84/18862	4.44462e-07	5.14465e-05	4.16001e-05	383/8915/604/2867/8809/3553/3554/11213/114548/8013/7099/7124	12
BP	GO:1902107	positive regulation of leukocyte differentiation	16/431	154/18862	5.00666e-07	5.44045e-05	4.3992e-05	604/1230/9308/1378/8772/2242/2353/3142/3725/64332/114548/5591/399/8767/7124/7535	16
BP	GO:1903708	positive regulation of hemopoiesis	16/431	154/18862	5.00666e-07	5.44045e-05	4.3992e-05	604/1230/9308/1378/8772/2242/2353/3142/3725/64332/114548/5591/399/8767/7124/7535	16
BP	GO:2000379	positive regulation of reactive oxygen species metabolic process	13/431	101/18862	5.09185e-07	5.44045e-05	4.3992e-05	2358/1647/3383/3553/1432/4835/5580/5743/5806/7057/7099/10333/7124	13
BP	GO:0031663	lipopolysaccharide-mediated signaling pathway	10/431	58/18862	6.84749e-07	7.13337e-05	5.76811e-05	8915/1604/3553/1432/4792/8767/7097/7099/7124/7128	10
BP	GO:0070098	chemokine-mediated signaling pathway	12/431	88/18862	7.43959e-07	7.56116e-05	6.11402e-05	51554/6364/414062/6351/1230/9034/2919/2920/2921/3576/7852/11240	12
BP	GO:0051092	positive regulation of NF-kappaB transcription factor activity	16/431	159/18862	7.72206e-07	7.66139e-05	6.19507e-05	8915/3304/3383/8809/8807/3553/11213/58484/114548/8767/7097/7099/10333/7124/6737/5987	16
BP	GO:0032663	regulation of interleukin-2 production	10/431	59/18862	8.07866e-07	7.82878e-05	6.33042e-05	9308/1378/3552/3553/5142/5144/8767/7128/5987/7538	10
BP	GO:0070431	nucleotide-binding oligomerization domain containing 2 signaling pathway	6/431	16/18862	9.06662e-07	8.5865e-05	6.94312e-05	3304/4792/8767/51296/7099/7128	6
BP	GO:0002755	MyD88-dependent toll-like receptor signaling pathway	8/431	35/18862	9.54037e-07	8.83438e-05	7.14356e-05	11213/4214/7096/7097/7099/7100/10333/51311	8
BP	GO:0032649	regulation of interferon-gamma production	13/431	107/18862	9.98376e-07	9.04398e-05	7.31305e-05	1378/1649/8772/8809/3553/3554/5142/5144/8767/6556/7099/51311/7124	13
BP	GO:0050867	positive regulation of cell activation	27/431	412/18862	1.04064e-06	9.22629e-05	7.46046e-05	8915/604/1604/9308/1050/1378/8772/9846/3142/3552/3553/8660/353514/1326/64332/114548/8013/57162/5341/5591/399/8767/7057/7099/10333/8740/7535	27
BP	GO:0032623	interleukin-2 production	10/431	61/18862	1.11324e-06	9.66429e-05	7.81463e-05	9308/1378/3552/3553/5142/5144/8767/7128/5987/7538	10
BP	GO:1903555	regulation of tumor necrosis factor superfamily cytokine production	16/431	164/18862	1.17041e-06	9.95323e-05	8.04827e-05	8915/27202/8772/3552/11213/353514/5795/8767/7057/7096/7097/7099/7128/5987/51465/7538	16
BP	GO:0071706	tumor necrosis factor superfamily cytokine production	16/431	167/18862	1.49026e-06	0.000124198	0.000100428	8915/27202/8772/3552/11213/353514/5795/8767/7057/7096/7097/7099/7128/5987/51465/7538	16
BP	GO:0097530	granulocyte migration	15/431	148/18862	1.56001e-06	0.000127462	0.000103067	30817/27202/6364/414062/6351/2919/2920/2921/3576/3554/158747/5142/5294/399/7057	15
BP	GO:0042110	T cell activation	29/431	474/18862	1.66316e-06	0.000131318	0.000106185	383/8915/604/1604/9308/634/1378/1840/1958/8772/3142/3383/8809/3552/3553/1326/64332/114548/57162/5294/5591/399/8767/64218/6556/10312/8740/79865/7535	29
BP	GO:0018212	peptidyl-tyrosine modification	25/431	372/18862	1.67023e-06	0.000131318	0.000106185	9625/374/660/1795/2050/2069/2209/2242/2322/10114/3383/353514/5608/5008/5580/5795/8767/64092/80851/9021/7039/7124/7132/8460/7535	25
BP	GO:0009595	detection of biotic stimulus	8/431	38/18862	1.86678e-06	0.000144053	0.000116483	58484/114548/8993/5795/7096/7097/7099/10333	8
BP	GO:1903039	positive regulation of leukocyte cell-cell adhesion	19/431	234/18862	1.96993e-06	0.000149249	0.000120684	8915/604/1604/9308/1378/8772/3142/3383/3552/3553/1326/64332/114548/8013/399/8767/7124/8740/7535	19
BP	GO:0035743	CD4-positive alpha-beta T cell cytokine production	6/431	18/18862	2.02169e-06	0.000150435	0.000121643	383/1604/8809/3553/3554/114548	6
BP	GO:1903037	regulation of leukocyte cell-cell adhesion	23/431	330/18862	2.36777e-06	0.000173096	0.000139967	383/8915/604/1604/9308/634/1378/1840/8772/3142/3383/3552/3553/1326/64332/114548/8013/57162/399/8767/7124/8740/7535	23
BP	GO:0002822	regulation of adaptive immune response based on somatic recombination of immune receptors built from immunoglobulin superfamily domains	15/431	155/18862	2.79195e-06	0.000200587	0.000162196	383/604/634/1378/8772/3142/8809/3553/3554/64332/114548/8767/6556/7124/7128	15
BP	GO:0097529	myeloid leukocyte migration	18/431	218/18862	2.88839e-06	0.000201263	0.000162743	30817/27202/6364/414062/6351/1230/2919/2920/2921/3576/1843/2358/3554/158747/5142/5294/399/7057	18
BP	GO:0098543	detection of other organism	6/431	19/18862	2.89795e-06	0.000201263	0.000162743	58484/8993/7096/7097/7099/10333	6
BP	GO:0034341	response to interferon-gamma	17/431	197/18862	2.99542e-06	0.000204621	0.000165459	383/6364/414062/6351/58191/2209/2210/3383/5580/339122/6556/9021/7097/7099/6737/7431/7791	17
BP	GO:0022407	regulation of cell-cell adhesion	27/431	437/18862	3.17715e-06	0.000213535	0.000172666	383/8915/604/1604/9308/634/1378/1840/8772/3142/3383/3552/3553/3557/1326/1432/64332/114548/8013/57162/5329/5580/399/8767/7124/8740/7535	27
BP	GO:0002224	toll-like receptor signaling pathway	15/431	157/18862	3.27634e-06	0.000216706	0.000175231	8915/1513/8772/11213/4214/4792/57162/8767/7096/7097/7099/7100/10333/51311/7128	15
BP	GO:0042088	T-helper 1 type immune response	8/431	41/18862	3.43488e-06	0.000223643	0.00018084	3142/8809/3553/3554/8767/64218/6556/7099	8
BP	GO:0042116	macrophage activation	12/431	102/18862	3.66916e-06	0.000235222	0.000190202	1050/8530/8291/2358/6556/7057/7096/7097/7099/10333/51311/7124	12
BP	GO:0045088	regulation of innate immune response	22/431	315/18862	3.79507e-06	0.000239607	0.000193749	383/8915/634/26253/1378/2069/8772/2867/2358/8807/11213/58484/5359/5580/5591/5693/84282/9021/7099/51311/7128/6737	22
BP	GO:0070498	interleukin-1-mediated signaling pathway	12/431	103/18862	4.06851e-06	0.000253037	0.000204608	1958/3552/3553/3554/7850/3557/11213/1326/4792/57162/5693/8767	12
BP	GO:0032680	regulation of tumor necrosis factor production	15/431	160/18862	4.14427e-06	0.000253958	0.000205353	27202/8772/3552/11213/353514/5795/8767/7057/7096/7097/7099/7128/5987/51465/7538	15
BP	GO:0032731	positive regulation of interleukin-1 beta production	9/431	56/18862	4.57086e-06	0.00027604	0.000223209	1958/353514/58484/91662/114548/8767/7099/51311/7124	9
BP	GO:0018108	peptidyl-tyrosine phosphorylation	24/431	369/18862	4.73254e-06	0.000281537	0.000227653	9625/374/660/1795/2050/2069/2209/2242/2322/10114/3383/353514/5608/5008/5580/5795/8767/64092/80851/9021/7039/7124/7132/7535	24
BP	GO:0032640	tumor necrosis factor production	15/431	162/18862	4.83158e-06	0.000281537	0.000227653	27202/8772/3552/11213/353514/5795/8767/7057/7096/7097/7099/7128/5987/51465/7538	15
BP	GO:1990266	neutrophil migration	13/431	123/18862	4.86456e-06	0.000281537	0.000227653	27202/6364/414062/6351/2919/2920/2921/3576/3554/158747/5142/5294/399	13
BP	GO:0071621	granulocyte chemotaxis	13/431	124/18862	5.32332e-06	0.000303867	0.000245709	30817/27202/6364/414062/6351/2919/2920/2921/3576/158747/5142/5294/7057	13
BP	GO:0022409	positive regulation of cell-cell adhesion	20/431	276/18862	6.049e-06	0.00033751	0.000272914	8915/604/1604/9308/1378/8772/3142/3383/3552/3553/1326/64332/114548/8013/5329/399/8767/7124/8740/7535	20
BP	GO:0002526	acute inflammatory response	12/431	107/18862	6.07469e-06	0.00033751	0.000272914	2152/2867/3383/3552/3553/114548/5008/5294/5359/5743/7124/54210	12
BP	GO:0002696	positive regulation of leukocyte activation	25/431	401/18862	6.3066e-06	0.000344019	0.000278177	8915/604/1604/9308/1050/1378/8772/9846/3142/3552/3553/8660/1326/64332/114548/8013/57162/5591/399/8767/7057/7099/10333/8740/7535	25
BP	GO:0032612	interleukin-1 production	13/431	126/18862	6.35696e-06	0.000344019	0.000278177	634/1958/7850/353514/58484/91662/114548/8767/7099/10333/51311/7124/7128	13
BP	GO:0002703	regulation of leukocyte mediated immunity	17/431	209/18862	6.64669e-06	0.000351106	0.000283908	30817/383/604/634/1378/8772/2242/9846/3383/8809/8807/3553/3554/114548/84106/7099/7124	17
BP	GO:0002700	regulation of production of molecular mediator of immune response	14/431	146/18862	6.65644e-06	0.000351106	0.000283908	383/8915/604/1378/2867/8809/3553/3554/11213/114548/8013/5591/7099/7124	14
BP	GO:0002683	negative regulation of immune system process	25/431	403/18862	6.87475e-06	0.000358088	0.000289553	383/604/27202/1604/966/634/1378/8530/1840/1843/8772/3142/11213/11240/57162/5591/5795/64092/6662/7057/7099/7124/7128/6737/5987	25
BP	GO:0060759	regulation of response to cytokine stimulus	16/431	189/18862	7.46397e-06	0.00038398	0.000310489	383/7852/8772/3304/3554/7850/3557/11213/11240/8767/9021/7097/7099/7124/7128/7132	16
BP	GO:0071674	mononuclear cell migration	16/431	190/18862	7.98259e-06	0.000405652	0.000328014	6364/414062/6351/1230/58191/7852/1843/8772/2358/3383/158747/11240/5294/7057/7124/7535	16
BP	GO:0042326	negative regulation of phosphorylation	25/431	407/18862	8.15324e-06	0.000409332	0.00033099	634/1050/54541/5611/1843/1844/1647/10114/3553/11213/8660/85450/91662/5144/10105/5580/5591/5795/399/64092/80851/6546/9021/7128/5987	25
BP	GO:0043405	regulation of MAP kinase activity	21/431	307/18862	8.66758e-06	0.000429974	0.000347681	7852/1843/1844/2322/1647/4616/10114/3553/11213/5608/1432/5294/5580/60675/5795/8767/7039/7057/7099/10333/7124	21
BP	GO:1903706	regulation of hemopoiesis	25/431	415/18862	1.13805e-05	0.000557913	0.000451133	604/1230/9308/634/1378/1840/8772/2242/2353/3142/3304/3725/1432/4792/64332/114548/8013/5591/399/8767/7057/7099/7124/7535/7538	25
BP	GO:0051091	positive regulation of DNA-binding transcription factor activity	19/431	266/18862	1.26417e-05	0.000612536	0.000495303	306/8915/1499/1649/3304/3383/8809/8807/3553/11213/58484/114548/8767/7097/7099/10333/7124/6737/5987	19
BP	GO:0007159	leukocyte cell-cell adhesion	23/431	366/18862	1.30282e-05	0.000616481	0.000498492	383/8915/604/1604/9308/634/1378/1840/8772/3142/3383/3552/3553/1326/64332/114548/8013/57162/399/8767/7124/8740/7535	23
BP	GO:0098581	detection of external biotic stimulus	6/431	24/18862	1.30473e-05	0.000616481	0.000498492	58484/8993/7096/7097/7099/10333	6
BP	GO:0033673	negative regulation of kinase activity	19/431	267/18862	1.33289e-05	0.000616481	0.000498492	634/1050/5611/1843/1844/1647/10114/3553/11213/8660/85450/5580/5795/399/80851/6546/9021/7128/5987	19
BP	GO:0019722	calcium-mediated signaling	16/431	198/18862	1.34344e-05	0.000616481	0.000498492	51554/6364/6351/1230/9034/3576/7852/2358/79772/55784/5341/5795/6546/79041/7124/7535	16
BP	GO:0001818	negative regulation of cytokine production	23/431	367/18862	1.36108e-05	0.000616481	0.000498492	215/383/604/27202/9308/634/1378/1649/7850/11213/353514/91662/114548/84282/6556/7057/7099/10333/51311/7124/7128/5987/7538	23
BP	GO:0002460	adaptive immune response based on somatic recombination of immune receptors built from immunoglobulin superfamily domains	23/431	367/18862	1.36108e-05	0.000616481	0.000498492	383/8915/604/1604/634/1378/8772/3142/3383/8809/3553/3554/64332/114548/5580/8767/64218/6556/10312/7099/51311/7124/7128	23
BP	GO:0032732	positive regulation of interleukin-1 production	9/431	64/18862	1.41406e-05	0.000622496	0.000503356	1958/353514/58484/91662/114548/8767/7099/51311/7124	9
BP	GO:0071346	cellular response to interferon-gamma	15/431	177/18862	1.41625e-05	0.000622496	0.000503356	383/6364/414062/6351/2209/2210/3383/5580/339122/9021/7097/7099/6737/7431/7791	15
BP	GO:0032102	negative regulation of response to external stimulus	24/431	394/18862	1.41918e-05	0.000622496	0.000503356	383/27202/634/1378/8530/1843/2358/11213/91662/114548/11240/5329/5580/64218/10509/5055/9021/7056/7057/7124/7128/7130/7132/6737	24
BP	GO:0002827	positive regulation of T-helper 1 type immune response	5/431	15/18862	1.51277e-05	0.000656637	0.000530963	8809/3553/3554/8767/6556	5
BP	GO:0030217	T cell differentiation	18/431	246/18862	1.54187e-05	0.000662369	0.000535597	604/9308/1378/1840/1958/8772/3142/8809/3552/3553/64332/114548/5591/399/8767/64218/10312/7535	18
BP	GO:0051348	negative regulation of transferase activity	20/431	296/18862	1.69366e-05	0.000720153	0.000582322	634/1050/5611/1843/1844/1647/10114/3553/11213/8660/85450/5580/5795/399/80851/6546/9021/7128/5987/7538	20
BP	GO:0032652	regulation of interleukin-1 production	12/431	119/18862	1.81755e-05	0.000765022	0.000618604	634/1958/7850/353514/58484/91662/114548/8767/7099/51311/7124/7128	12
BP	GO:0002685	regulation of leukocyte migration	16/431	205/18862	2.0699e-05	0.000862527	0.000697447	27202/6364/6351/1230/3576/1843/8772/2358/3383/3554/158747/11240/399/7057/7124/51157	16
BP	GO:0045429	positive regulation of nitric oxide biosynthetic process	7/431	38/18862	2.1189e-05	0.000874204	0.000706889	3383/3553/5743/5806/7099/10333/7124	7
BP	GO:0030593	neutrophil chemotaxis	11/431	103/18862	2.35915e-05	0.000963783	0.000779324	27202/6364/414062/6351/2919/2920/2921/3576/158747/5142/5294	11
BP	GO:1902105	regulation of leukocyte differentiation	19/431	279/18862	2.46187e-05	0.000995384	0.000804877	604/1230/9308/634/1378/1840/8772/2242/2353/3142/3725/64332/114548/5591/399/8767/7099/7124/7535	19
BP	GO:0002720	positive regulation of cytokine production involved in immune response	8/431	53/18862	2.50734e-05	0.000995384	0.000804877	8915/2867/8809/3553/3554/114548/8013/7099	8
BP	GO:0045742	positive regulation of epidermal growth factor receptor signaling pathway	7/431	39/18862	2.53205e-05	0.000995384	0.000804877	374/2069/9026/4318/5329/92799/7039	7
BP	GO:1904407	positive regulation of nitric oxide metabolic process	7/431	39/18862	2.53205e-05	0.000995384	0.000804877	3383/3553/5743/5806/7099/10333/7124	7
BP	GO:0071900	regulation of protein serine/threonine kinase activity	27/431	492/18862	2.69679e-05	0.00103504	0.000836946	2180/79616/1050/7852/1843/1844/2322/1647/4616/10114/3553/11213/5608/1432/5294/5580/60675/84722/5795/8767/6546/7039/7057/7099/10333/7124/7128	27
BP	GO:0002675	positive regulation of acute inflammatory response	6/431	27/18862	2.70746e-05	0.00103504	0.000836946	2867/3553/5008/5294/5743/7124	6
BP	GO:0002825	regulation of T-helper 1 type immune response	6/431	27/18862	2.70746e-05	0.00103504	0.000836946	3142/8809/3553/3554/8767/6556	6
BP	GO:0007249	I-kappaB kinase/NF-kappaB signaling	19/431	282/18862	2.85288e-05	0.00108072	0.000873881	8915/8772/3553/4792/91662/57162/399/8767/6398/7097/7099/10333/51311/7124/7128/7132/6737/5987/79971	19
BP	GO:0016045	detection of bacterium	5/431	17/18862	3.00158e-05	0.00110972	0.000897332	58484/8993/7096/7097/10333	5
BP	GO:0034134	toll-like receptor 2 signaling pathway	5/431	17/18862	3.00158e-05	0.00110972	0.000897332	8767/7096/7097/10333/7128	5
BP	GO:0070423	nucleotide-binding oligomerization domain containing signaling pathway	7/431	40/18862	3.00933e-05	0.00110972	0.000897332	3304/5608/4792/8767/51296/7099/7128	7
BP	GO:0050870	positive regulation of T cell activation	16/431	212/18862	3.12581e-05	0.00114257	0.000923888	8915/604/1604/9308/1378/8772/3142/3552/3553/1326/64332/114548/399/8767/8740/7535	16
BP	GO:0001933	negative regulation of protein phosphorylation	22/431	362/18862	3.33793e-05	0.00120949	0.000978007	634/1050/54541/5611/1843/1844/1647/10114/3553/11213/85450/91662/5144/5580/5591/5795/64092/80851/6546/9021/7128/5987	22
BP	GO:0035872	nucleotide-binding domain leucine rich repeat containing receptor signaling pathway	7/431	41/18862	3.55818e-05	0.00126726	0.00102472	3304/5608/4792/8767/51296/7099/7128	7
BP	GO:1901186	positive regulation of ERBB signaling pathway	7/431	41/18862	3.55818e-05	0.00126726	0.00102472	374/2069/9026/4318/5329/92799/7039	7
BP	GO:0032611	interleukin-1 beta production	11/431	108/18862	3.6848e-05	0.00129303	0.00104555	1958/353514/58484/91662/114548/8767/7099/10333/51311/7124/7128	11
BP	GO:2000377	regulation of reactive oxygen species metabolic process	15/431	192/18862	3.69259e-05	0.00129303	0.00104555	215/2358/1647/2717/3383/3553/1432/4835/5580/5743/5806/7057/7099/10333/7124	15
BP	GO:1903557	positive regulation of tumor necrosis factor superfamily cytokine production	10/431	90/18862	3.91779e-05	0.00136045	0.00110008	8915/8772/3552/353514/5795/8767/7057/7096/7097/7099	10
BP	GO:0002831	regulation of response to biotic stimulus	24/431	420/18862	3.98896e-05	0.00136548	0.00110414	383/8915/1604/634/26253/1378/2069/8772/2867/2358/8807/11213/58484/5359/5580/5591/5693/8767/84282/9021/7099/51311/7128/6737	24
BP	GO:0001659	temperature homeostasis	14/431	171/18862	3.9978e-05	0.00136548	0.00110414	2180/7852/1649/1958/50486/2887/8809/3552/3553/5608/58488/5743/7099/7124	14
BP	GO:0045834	positive regulation of lipid metabolic process	13/431	150/18862	4.15644e-05	0.00140691	0.00113764	215/51099/133/84649/2322/2358/3553/8660/8013/5580/5743/7124/7132	13
BP	GO:0062208	positive regulation of pattern recognition receptor signaling pathway	7/431	42/18862	4.18663e-05	0.00140691	0.00113764	3304/57162/51296/7096/7097/7099/7100	7
BP	GO:0006469	negative regulation of protein kinase activity	17/431	243/18862	4.67353e-05	0.00155797	0.00125979	634/1050/5611/1843/1844/1647/10114/3553/11213/85450/5580/5795/80851/6546/9021/7128/5987	17
BP	GO:1901216	positive regulation of neuron death	10/431	92/18862	4.7421e-05	0.00156602	0.0012663	1499/1649/54541/1958/2353/3725/4835/7099/10333/7124	10
BP	GO:0031960	response to corticosteroid	13/431	152/18862	4.77286e-05	0.00156602	0.0012663	133/306/383/54541/1843/2322/2353/2354/3383/3557/6446/7124/7538	13
BP	GO:0001660	fever generation	4/431	10/18862	5.06182e-05	0.00162251	0.00131197	3552/3553/5743/7124	4
BP	GO:0070391	response to lipoteichoic acid	4/431	10/18862	5.06182e-05	0.00162251	0.00131197	1432/8767/7097/7099	4
BP	GO:0071223	cellular response to lipoteichoic acid	4/431	10/18862	5.06182e-05	0.00162251	0.00131197	1432/8767/7097/7099	4
BP	GO:0032743	positive regulation of interleukin-2 production	6/431	30/18862	5.12478e-05	0.00163015	0.00131815	9308/3552/3553/5142/5144/8767	6
BP	GO:0050678	regulation of epithelial cell proliferation	22/431	374/18862	5.43509e-05	0.00171576	0.00138738	374/383/27202/634/2069/2152/2254/116844/407004/8013/58495/5591/5617/6662/55959/7039/7057/7099/7124/7128/7538/51157	22
BP	GO:0002687	positive regulation of leukocyte migration	12/431	133/18862	5.51471e-05	0.0017278	0.00139712	6364/6351/1230/3576/8772/2358/3383/3554/158747/7057/7124/51157	12
BP	GO:0045428	regulation of nitric oxide biosynthetic process	8/431	59/18862	5.56626e-05	0.00173094	0.00139966	2717/3383/3553/5743/5806/7099/10333/7124	8
BP	GO:0001959	regulation of cytokine-mediated signaling pathway	14/431	177/18862	5.83421e-05	0.00180083	0.00145616	383/7852/8772/3304/3554/7850/3557/11213/11240/8767/9021/7124/7128/7132	14
BP	GO:0032615	interleukin-12 production	8/431	60/18862	6.29603e-05	0.00191301	0.00154688	11213/353514/1432/8767/7057/7097/7099/51311	8
BP	GO:0032655	regulation of interleukin-12 production	8/431	60/18862	6.29603e-05	0.00191301	0.00154688	11213/353514/1432/8767/7057/7097/7099/51311	8
BP	GO:0046209	nitric oxide metabolic process	9/431	77/18862	6.37642e-05	0.00191301	0.00154688	2717/3383/3553/5743/5806/7097/7099/10333/7124	9
BP	GO:0051384	response to glucocorticoid	12/431	135/18862	6.3813e-05	0.00191301	0.00154688	133/306/383/54541/1843/2322/2353/2354/3383/3557/7124/7538	12
BP	GO:0050863	regulation of T cell activation	20/431	327/18862	6.92154e-05	0.00206015	0.00166585	383/8915/604/1604/9308/634/1378/1840/8772/3142/3552/3553/1326/64332/114548/57162/399/8767/8740/7535	20
BP	GO:2001057	reactive nitrogen species metabolic process	9/431	78/18862	7.06473e-05	0.00207079	0.00167446	2717/3383/3553/5743/5806/7097/7099/10333/7124	9
BP	GO:0080164	regulation of nitric oxide metabolic process	8/431	61/18862	7.1036e-05	0.00207079	0.00167446	2717/3383/3553/5743/5806/7099/10333/7124	8
BP	GO:0032495	response to muramyl dipeptide	5/431	20/18862	7.1064e-05	0.00207079	0.00167446	1432/4792/8767/7128/7431	5
BP	GO:0002573	myeloid leukocyte differentiation	15/431	204/18862	7.39764e-05	0.00214069	0.00173098	1230/634/1050/8772/2242/2353/9846/3725/1432/4318/126014/10312/7097/7099/7124	15
BP	GO:0071496	cellular response to external stimulus	19/431	303/18862	7.52904e-05	0.00216369	0.00174958	8915/80315/8772/2242/2353/23710/1647/3383/3553/3725/3759/4214/4929/6662/7099/7100/51311/7132/8740	19
BP	GO:1903131	mononuclear cell differentiation	23/431	411/18862	7.9034e-05	0.00225572	0.00182399	222487/604/9308/1378/1840/1958/8772/2242/2322/3142/8809/3552/3553/3725/64332/114548/5591/5795/399/8767/64218/10312/7535	23
BP	GO:0030098	lymphocyte differentiation	21/431	358/18862	8.32288e-05	0.00235928	0.00190774	222487/604/9308/1378/1840/1958/8772/2322/3142/8809/3552/3553/64332/114548/5591/5795/399/8767/64218/10312/7535	21
BP	GO:0001774	microglial cell activation	7/431	47/18862	8.84631e-05	0.00249071	0.00201401	8530/2358/7096/7097/10333/51311/7124	7
BP	GO:0019932	second-messenger-mediated signaling	19/431	307/18862	8.95499e-05	0.00250439	0.00202507	51554/6364/6351/1230/9034/3576/7852/2358/79772/55784/5144/5341/5795/6546/6662/7057/79041/7124/7535	19
BP	GO:0035710	regulation of acute inflammatory response alpha-beta T cell activation	10/431	100/18862	9.68185e-05	0.00268962	0.00217485	604/1604/9308/3142/8809/64332/114548/8767/64218/10312	10
BP	GO:0002673	positive regulation of lymphocyte differentiation	7/431	48/18862	0.000101553	0.00280245	0.00226609	2867/3553/114548/5008/5294/5743/7124	7
BP	GO:0045621	leukocyte proliferation	10/431	101/18862	0.000105306	0.00288691	0.00233438	604/9308/1378/3142/64332/114548/5591/399/8767/7535	10
BP	GO:0070661	detection of molecule of bacterial origin	19/431	312/18862	0.000110699	0.00301493	0.0024379	383/604/1604/1378/8772/2322/3552/3553/8660/57162/5294/5580/8767/6556/10312/7099/7128/8740/7535	19
BP	GO:0032490	response to muscle stretch	4/431	12/18862	0.000115051	0.0031131	0.00251728	7096/7097/7099/10333	4
BP	GO:0035994	regulation of peptidyl-tyrosine phosphorylation	5/431	22/18862	0.000116238	0.00312493	0.00252685	1499/2353/1432/4792/6546	5
BP	GO:0050730	epidermal growth factor receptor signaling pathway	17/431	262/18862	0.000118143	0.00315579	0.0025518	374/1795/2069/2209/2322/3383/353514/5008/5580/5795/8767/64092/80851/9021/7039/7124/7132	17
BP	GO:0007173	regulation of interleukin-1 beta production	11/431	123/18862	0.000121267	0.0032186	0.00260259	374/634/2069/9026/4318/5329/5795/9185/92799/6662/7039	11
BP	GO:0032651	regulation of blood coagulation	10/431	103/18862	0.00012418	0.00327506	0.00264824	1958/353514/58484/91662/114548/8767/7099/51311/7124/7128	10
BP	GO:0030193	regulation of hemostasis	8/431	66/18862	0.000125436	0.00328737	0.0026582	634/2152/10855/5329/5580/5055/7056/7057	8
BP	GO:1900046	epithelial cell proliferation	8/431	67/18862	0.000139642	0.0036368	0.00294075	634/2152/10855/5329/5580/5055/7056/7057	8
BP	GO:0050673	regulation of pattern recognition receptor signaling pathway	23/431	428/18862	0.000144237	0.00373314	0.00301865	374/383/27202/634/2069/2152/2254/116844/407004/8013/58495/5591/5617/60675/6662/55959/7039/7057/7099/7124/7128/7538/51157	23
BP	GO:0062207	positive regulation of peptidyl-tyrosine phosphorylation	10/431	105/18862	0.000145836	0.00375123	0.00303328	3304/11213/57162/51296/7096/7097/7099/7100/10333/7128	10
BP	GO:0050731	T cell cytokine production	14/431	193/18862	0.000147352	0.00376697	0.003046	374/1795/2069/2209/2322/3383/353514/5008/5795/8767/9021/7039/7124/7132	14
BP	GO:0002369	regulation of pri-miRNA transcription by RNA polymerase II	6/431	36/18862	0.000149722	0.00380217	0.00307447	383/1604/8809/3553/3554/114548	6
BP	GO:1902893	regulation of NIK/NF-kappaB signaling	7/431	51/18862	0.000150554	0.00380217	0.00307447	1958/2353/3725/688/5617/6662/7124	7
BP	GO:1901222	regulation of nucleotide-binding oligomerization domain containing signaling pathway	10/431	106/18862	0.000157805	0.0039613	0.00320314	222487/8809/3553/4792/91662/114548/7097/7099/7124/8740	10
BP	GO:0070424	regulation of I-kappaB kinase/NF-kappaB signaling	4/431	13/18862	0.000163192	0.00407199	0.00329265	3304/51296/7099/7128	4
BP	GO:0043122	positive regulation of tumor necrosis factor production	16/431	244/18862	0.000164972	0.00408966	0.00330694	8915/8772/3553/91662/57162/399/8767/6398/7099/10333/7124/7128/7132/6737/5987/79971	16
BP	GO:0032760	pri-miRNA transcription by RNA polymerase II	9/431	87/18862	0.000165863	0.00408966	0.00330694	8772/3552/353514/5795/8767/7057/7096/7097/7099	9
BP	GO:0061614	negative regulation of immune response	7/431	52/18862	0.000170595	0.00418159	0.00338127	1958/2353/3725/688/5617/6662/7124	7
BP	GO:0050777	fat cell differentiation	12/431	150/18862	0.000175066	0.00426607	0.00344958	383/604/1604/966/634/1378/3142/11213/64092/7128/6737/5987	12
BP	GO:0045444	positive regulation of T cell differentiation	15/431	221/18862	0.000180272	0.00436191	0.00352708	1050/1649/2867/122953/688/116844/1432/4929/8013/5743/6272/79689/83862/7124/7538	15
BP	GO:0045582	regulation of epidermal growth factor receptor signaling pathway	9/431	88/18862	0.000181092	0.00436191	0.00352708	604/9308/1378/3142/64332/114548/399/8767/7535	9
BP	GO:0042058	positive regulation of protein kinase B signaling	9/431	89/18862	0.000197467	0.00472899	0.0038239	374/634/2069/9026/4318/5329/5795/92799/7039	9
BP	GO:0051897	regulation of coagulation	13/431	175/18862	0.000199522	0.0047509	0.00384162	374/2069/2152/26281/2254/10855/8660/5008/5294/5795/7039/7057/7124	13
BP	GO:0050818	regulation of wound healing	8/431	71/18862	0.00021039	0.00498123	0.00402787	634/2152/10855/5329/5580/5055/7056/7057	8
BP	GO:0061041	positive regulation of lymphocyte activation	11/431	131/18862	0.000212169	0.00499497	0.00403898	634/7852/2152/10855/5329/5580/5055/7056/7057/7124/7128	11
BP	GO:0051251	cellular response to abiotic stimulus	20/431	356/18862	0.00021716	0.00508374	0.00411076	8915/604/1604/9308/1378/8772/3142/3552/3553/8660/1326/64332/114548/57162/5591/399/8767/7099/8740/7535	20
BP	GO:0071214	cellular response to environmental stimulus	19/431	330/18862	0.000227833	0.00527433	0.00426487	8915/1958/8772/1647/3553/3759/4214/5603/1432/4311/4318/5424/5580/6662/7099/7100/51311/7132/8740	19
BP	GO:0104004	T cell activation involved in immune response	19/431	330/18862	0.000227833	0.00527433	0.00426487	8915/1958/8772/1647/3553/3759/4214/5603/1432/4311/4318/5424/5580/6662/7099/7100/51311/7132/8740	19
BP	GO:0002286	regulation of mononuclear cell migration	10/431	111/18862	0.000230811	0.00528365	0.00427241	604/634/3142/3383/8809/64332/114548/8767/64218/6556	10
BP	GO:0071675	cytoplasmic pattern recognition receptor signaling pathway	10/431	111/18862	0.000230811	0.00528365	0.00427241	6364/6351/1230/1843/8772/2358/158747/11240/7057/7124	10
BP	GO:0002753	negative regulation of production of molecular mediator of immune response	8/431	72/18862	0.000232039	0.00528365	0.00427241	3304/5608/4792/8767/84282/51296/7099/7128	8
BP	GO:0002701	positive regulation of CD4-positive	6/431	39/18862	0.000236702	0.00533156	0.00431114	383/604/1378/11213/5591/7124	6
BP	GO:2000516	positive regulation of reactive oxygen species biosynthetic process alpha-beta T cell activation	6/431	39/18862	0.000236702	0.00533156	0.00431114	1604/9308/3142/64332/114548/8767	6
BP	GO:1903428	response to oxidative stress	7/431	55/18862	0.000243989	0.00546614	0.00441997	3383/3553/5743/5806/7099/10333/7124	7
BP	GO:0006979	nitric oxide biosynthetic process	23/431	444/18862	0.000245377	0.00546784	0.00442134	215/383/1843/2353/3304/8807/3725/5603/79772/4318/4482/22921/4929/8013/10105/5580/5693/5743/6546/7099/10333/7128/51157	23
BP	GO:0006809	myeloid leukocyte cytokine production	8/431	73/18862	0.00025548	0.00566268	0.00457889	2717/3383/3553/5743/5806/7099/10333/7124	8
BP	GO:0061082	reactive oxygen species metabolic process	5/431	26/18862	0.000269298	0.00590562	0.00477534	8915/604/11213/8013/7099	5
BP	GO:0072593	positive regulation of pri-miRNA transcription by RNA polymerase II	17/431	281/18862	0.000271596	0.00590562	0.00477534	215/54541/2358/1647/2717/3383/3553/1432/4835/5580/5743/5806/7057/7097/7099/10333/7124	17
BP	GO:1902895	positive regulation of response to cytokine stimulus	6/431	40/18862	0.000273163	0.00590562	0.00477534	1958/2353/3725/688/5617/7124	6
BP	GO:0060760	response to hydrogen peroxide	7/431	56/18862	0.000273437	0.00590562	0.00477534	7852/8772/3304/3554/8767/7097/7099	7
BP	GO:0042542	myeloid cell differentiation	11/431	135/18862	0.000275922	0.00590562	0.00477534	383/1843/8807/3725/5603/8013/10105/5580/6546/7128/51157	11
BP	GO:0030099	positive regulation of MAP kinase activity	22/431	419/18862	0.000276603	0.00590562	0.00477534	604/1230/634/1050/8772/2242/2353/9846/3304/3725/1432/4318/4792/8013/126014/5591/10312/7057/7097/7099/7124/7538	22
BP	GO:0043406	regulation of cysteine-type endopeptidase activity	15/431	230/18862	0.000277778	0.00590562	0.00477534	7852/2322/1647/4616/3553/5608/1432/5294/60675/8767/7039/7057/7099/10333/7124	15
BP	GO:2000116	cellular response to peptide	15/431	230/18862	0.000277778	0.00590562	0.00477534	444/8915/8530/2152/8772/9026/4318/58484/91662/114548/5329/8767/7057/7124/8740	15
BP	GO:1901653	lymphocyte proliferation	21/431	391/18862	0.00028014	0.0059256	0.00479149	196883/383/634/79746/2358/2887/3383/3553/8660/688/4929/8013/5580/5591/5617/8767/9021/10312/7099/10333/7431	21
BP	GO:0046651	regulation of phagocytosis	17/431	282/18862	0.000283086	0.00595768	0.00481743	383/604/1604/1378/8772/2322/3552/3553/8660/57162/5294/5580/8767/6556/7099/8740/7535	17
BP	GO:0050764	positive regulation of nitric-oxide synthase biosynthetic process	9/431	94/18862	0.000298955	0.00622856	0.00503647	8291/2358/3553/5359/5795/5806/6556/7097/7124	9
BP	GO:0051770	activation of cysteine-type endopeptidase activity	4/431	15/18862	0.000300442	0.00622856	0.00503647	5608/10135/7097/7099	4
BP	GO:0097202	mononuclear cell proliferation	4/431	15/18862	0.000300442	0.00622856	0.00503647	444/8772/58484/8767	4
BP	GO:0032943	positive regulation of lipid catabolic process	17/431	285/18862	0.000320127	0.00660382	0.0053399	383/604/1604/1378/8772/2322/3552/3553/8660/57162/5294/5580/8767/6556/7099/8740/7535	17
BP	GO:0050996	regulation of ERBB signaling pathway	5/431	27/18862	0.000324348	0.00665793	0.00538366	215/51099/3553/8660/5580	5
BP	GO:1901184	fatty-acyl-CoA metabolic process	9/431	96/18862	0.000350105	0.00715142	0.0057827	374/634/2069/9026/4318/5329/5795/92799/7039	9
BP	GO:0035337	regulation of toll-like receptor signaling pathway	6/431	42/18862	0.000359228	0.00730197	0.00590444	215/2180/2182/123876/84649/55711	6
BP	GO:0034121	positive regulation of vascular endothelial growth factor production	8/431	77/18862	0.000369439	0.00747307	0.00604279	11213/57162/7096/7097/7099/7100/10333/7128	8
BP	GO:0010575	heat generation	5/431	28/18862	0.000387512	0.00780078	0.00630778	10855/3552/3553/5743/55959	5
BP	GO:0031649	regulation of lipid metabolic process	4/431	16/18862	0.000393392	0.00788108	0.00637271	3552/3553/5743/7124	4
BP	GO:0019216	regulation of leukocyte chemotaxis	21/431	402/18862	0.000404876	0.00804531	0.00650551	19/215/51099/2180/133/634/84649/1958/10613/2322/2358/50486/3553/8660/8013/5294/5580/5743/6662/7124/7132	21
BP	GO:0002688	regulation of fatty acid metabolic process	10/431	119/18862	0.000405451	0.00804531	0.00650551	27202/6351/1230/3576/1843/2358/158747/11240/7057/51157	10
BP	GO:0019217	necroptotic process	9/431	98/18862	0.00040827	0.00804958	0.00650896	215/634/84649/10613/3553/8660/8013/5743/6662	9
BP	GO:0070266	positive regulation of chemokine production	6/431	43/18862	0.00040953	0.00804958	0.00650896	8772/407004/57162/10105/7099/7124	6
BP	GO:0032722	mast cell activation	7/431	60/18862	0.00042107	0.00816093	0.006599	1958/2867/3553/8767/7097/7099/7124	7
BP	GO:0045576	regulation of lipid catabolic process	7/431	60/18862	0.00042107	0.00816093	0.006599	30817/2242/9846/8013/5294/5359/399	7
BP	GO:0050994	ERK1 and ERK2 cascade	7/431	60/18862	0.00042107	0.00816093	0.006599	215/51099/3553/8660/5294/5580/7124	7
BP	GO:0070371	positive regulation of adaptive immune response based on somatic recombination of immune receptors built from immunoglobulin superfamily domains	18/431	320/18862	0.000436783	0.00841439	0.00680395	27202/6364/414062/6351/1230/634/1843/26281/2358/3383/3553/54550/4835/10419/8767/6662/7099/7124	18
BP	GO:0002824	regulation of reactive oxygen species biosynthetic process	9/431	99/18862	0.000440206	0.00841439	0.00680395	8772/8809/3553/3554/64332/114548/8767/6556/7124	9
BP	GO:1903426	extrinsic apoptotic signaling pathway	9/431	99/18862	0.000440206	0.00841439	0.00680395	215/2717/3383/3553/5743/5806/7099/10333/7124	9
BP	GO:0097191	sequestering of triglyceride	14/431	217/18862	0.000490047	0.00932433	0.00753973	8915/597/8772/50486/3304/3383/3552/3553/85450/6272/7057/7124/7128/7132	14
BP	GO:0030730	relaxation of cardiac muscle	4/431	17/18862	0.0005052	0.00947267	0.00765969	51099/3553/10226/7124	4
BP	GO:0055119	negative regulation of transport	4/431	17/18862	0.0005052	0.00947267	0.00765969	3759/5142/5144/6546	4
BP	GO:0051051	ERBB signaling pathway	22/431	438/18862	0.000505757	0.00947267	0.00765969	634/8291/2887/57520/3383/3553/8660/10008/79772/4318/54550/5008/415116/5359/10105/6457/7057/7097/7124/7132/5987/51465	22
BP	GO:0038127	negative regulation of protein serine/threonine kinase activity	11/431	145/18862	0.00050921	0.00947267	0.00765969	374/634/2069/9026/4318/5329/5795/9185/92799/6662/7039	11
BP	GO:0071901	positive regulation of myeloid cell differentiation	11/431	145/18862	0.00050921	0.00947267	0.00765969	1050/1843/1844/1647/10114/3553/11213/5580/5795/6546/7128	11
BP	GO:0043367	cellular response to oxidative stress alpha-beta T cell differentiation	8/431	81/18862	0.000521713	0.00966213	0.00781289	604/9308/3142/8809/64332/114548/8767/64218	8
BP	GO:0045639	positive regulation of mononuclear cell migration	9/431	102/18862	0.000548558	0.0101143	0.00817855	1230/8772/2242/2353/3304/3725/1432/5591/7124	9
BP	GO:0034599	protein kinase B signaling	17/431	299/18862	0.000553931	0.0101684	0.00822227	215/383/2353/3304/8807/3725/5603/4318/4482/4929/8013/10105/5580/7099/10333/7128/51157	17
BP	GO:0071677	activation of protein kinase activity	7/431	63/18862	0.000568867	0.0103968	0.00840694	6364/6351/1230/8772/2358/158747/7124	7
BP	GO:0043491	regulation of metal ion transport	16/431	273/18862	0.000576597	0.010492	0.00848396	374/1649/2069/2152/26281/2254/10855/3553/8660/5008/5294/5795/6662/7039/7057/7124	16
BP	GO:0032147	negative regulation of extrinsic apoptotic signaling pathway	18/431	328/18862	0.000584021	0.0105809	0.00855584	196883/7852/1647/4616/3553/5608/4214/1326/1432/5580/60675/8767/6556/7039/7057/7099/10333/7124	18
BP	GO:0010959	regulation of ERK1 and ERK2 cascade	15/431	247/18862	0.000589139	0.0105826	0.00855715	7439/6351/1230/1499/7852/5348/3383/10008/353514/5142/5144/5294/6546/79041/5987	15
BP	GO:2001237	negative regulation of immune effector process	9/431	103/18862	0.00058919	0.0105826	0.00855715	8772/3304/3383/3552/3553/85450/7057/7124/7128	9
BP	GO:0070372	T-helper cell differentiation	17/431	301/18862	0.000597104	0.010666	0.00862461	27202/6364/414062/6351/1230/634/1843/26281/2358/3383/3553/54550/4835/10419/8767/7099/7124	17
BP	GO:0002698	T cell mediated immunity	10/431	125/18862	0.000598954	0.010666	0.00862461	383/604/1604/966/634/1378/3142/11213/5591/7124	10
BP	GO:0042093	positive regulation of adaptive immune response	7/431	64/18862	0.000626375	0.0111036	0.00897849	604/3142/8809/64332/114548/8767/64218	7
BP	GO:0002456	negative regulation of interleukin-12 production	9/431	104/18862	0.000632252	0.0111036	0.00897849	383/1604/634/8772/3383/8809/3553/3554/114548	9
BP	GO:0002821	T-helper 1 cell differentiation	9/431	104/18862	0.000632252	0.0111036	0.00897849	8772/8809/3553/3554/64332/114548/8767/6556/7124	9
BP	GO:0032695	alpha-beta T cell activation	4/431	18/18862	0.00063789	0.0111036	0.00897849	11213/353514/7057/51311	4
BP	GO:0045063	positive regulation of innate immune response	4/431	18/18862	0.00063789	0.0111036	0.00897849	3142/8809/8767/64218	4
BP	GO:0046631	extrinsic apoptotic signaling pathway via death domain receptors	11/431	149/18862	0.000640235	0.0111036	0.00897849	604/1604/9308/3142/8809/64332/114548/8767/64218/10312/7535	11
BP	GO:0045089	positive regulation of vascular associated smooth muscle cell proliferation	14/431	223/18862	0.000642182	0.0111036	0.00897849	8915/26253/2069/8772/2867/2358/8807/58484/5359/5580/5591/5693/7099/51311	14
BP	GO:0008625	regulation of chemotaxis	8/431	84/18862	0.000666386	0.0114542	0.00926193	8772/3383/85450/6272/7057/7124/7128/7132	8
BP	GO:1904707	lipid storage	6/431	47/18862	0.000667953	0.0114542	0.00926193	2254/3725/4318/4835/8013/7124	6
BP	GO:0050920	positive regulation of lipid biosynthetic process	14/431	224/18862	0.000671074	0.0114605	0.00926707	27202/6351/1230/3576/7852/1843/2152/2358/158747/11240/64218/10509/7057/51157	14
BP	GO:0019915	regulation of angiogenesis	8/431	85/18862	0.000721222	0.0122168	0.00987861	19/51099/84649/2867/3553/4792/10226/7124	8
BP	GO:0046889	negative regulation of blood coagulation	8/431	85/18862	0.000721222	0.0122168	0.00987861	215/133/84649/3553/5580/5743/7124/7132	8
BP	GO:0043372	positive regulation of alpha-beta T cell activation alpha-beta T cell differentiation	5/431	32/18862	0.000736621	0.0124271	0.0100487	9308/3142/64332/114548/8767	5
BP	GO:0045765	alpha-beta T cell differentiation	18/431	335/18862	0.000746142	0.0125322	0.0101337	133/306/634/1499/3576/7852/2152/1647/3552/3553/140862/116844/5617/60675/64218/7057/7124/7128	18
BP	GO:0030195	entry into host	6/431	48/18862	0.000748867	0.0125322	0.0101337	634/5329/5580/5055/7056/7057	6
BP	GO:0002294	alpha-beta T cell activation involved in immune response alpha-beta T cell differentiation involved in immune response	7/431	66/18862	0.000755194	0.0125374	0.0101379	604/3142/8809/64332/114548/8767/64218	7
BP	GO:0046635	alpha-beta T cell differentiation involved in immune response	7/431	66/18862	0.000755194	0.0125374	0.0101379	1604/9308/3142/64332/114548/8767/7535	7
BP	GO:0046632	regulation of alpha-beta T cell differentiation	9/431	107/18862	0.000777122	0.0128503	0.0103908	604/9308/3142/8809/64332/114548/8767/64218/7535	9
BP	GO:0044409	positive regulation of NIK/NF-kappaB signaling	11/431	153/18862	0.000798203	0.0131467	0.0106305	1604/1378/1499/3576/7852/3304/3383/5359/5806/6737/5987	11
BP	GO:0002287	regulation of CD4-positive	7/431	67/18862	0.000827008	0.0132639	0.0107253	604/3142/8809/64332/114548/8767/64218	7
BP	GO:0002293	positive regulation of cell adhesion	7/431	67/18862	0.000827008	0.0132639	0.0107253	604/3142/8809/64332/114548/8767/64218	7
BP	GO:0046637	triglyceride metabolic process	7/431	67/18862	0.000827008	0.0132639	0.0107253	604/9308/3142/64332/114548/8767/7535	7
BP	GO:1901224	p38MAPK cascade	7/431	67/18862	0.000827008	0.0132639	0.0107253	8809/3553/91662/7097/7099/7124/8740	7
BP	GO:2000514	positive regulation of alpha-beta T cell differentiation alpha-beta T cell activation	7/431	67/18862	0.000827008	0.0132639	0.0107253	604/1604/9308/3142/64332/114548/8767	7
BP	GO:0045785	negative regulation of hemostasis	21/431	425/18862	0.000830147	0.0132639	0.0107253	8915/604/1604/9308/1378/8772/3142/3383/3552/3553/1326/64332/114548/8013/5329/5795/399/8767/7124/8740/7535	21
BP	GO:0006641	regulation of extrinsic apoptotic signaling pathway	9/431	108/18862	0.000831021	0.0132639	0.0107253	51099/2180/2182/84649/2710/84803/5294/285848/6583	9
BP	GO:0038066	regulation of T cell cytokine production	6/431	49/18862	0.00083715	0.0132639	0.0107253	1843/1647/4616/3553/1432/7538	6
BP	GO:0046638	positive regulation of interferon-beta production	6/431	49/18862	0.00083715	0.0132639	0.0107253	9308/3142/64332/114548/8767/7535	6
BP	GO:1900047	regulation of fatty acid oxidation	6/431	49/18862	0.00083715	0.0132639	0.0107253	634/5329/5580/5055/7056/7057	6
BP	GO:2001236	positive regulation of protein serine/threonine kinase activity	11/431	154/18862	0.000842378	0.0132962	0.0107514	8915/8772/50486/3304/3383/3552/3553/85450/7057/7124/7128	11
BP	GO:0002724	glucose transmembrane transport	5/431	33/18862	0.000852051	0.0132977	0.0107527	383/8809/3553/3554/114548	5
BP	GO:0032728	monocyte chemotaxis	5/431	33/18862	0.000852051	0.0132977	0.0107527	8767/84282/7097/7099/51311	5
BP	GO:0046320	regulation of cytokine production involved in inflammatory response	5/431	33/18862	0.000852051	0.0132977	0.0107527	215/84649/8660/8013/6662	5
BP	GO:0071902	regulation of vasculature development	17/431	311/18862	0.000859001	0.0133562	0.0107999	2180/7852/2322/1647/4616/3553/5608/1432/5294/60675/84722/8767/7039/7057/7099/10333/7124	17
BP	GO:1904659	positive regulation of response to biotic stimulus	9/431	109/18862	0.000887921	0.0137545	0.011122	2887/3553/8660/1432/8013/144195/6515/6272/7124	9
BP	GO:0002548	regulation of myeloid cell differentiation	7/431	68/18862	0.000904107	0.0139019	0.0112412	6364/414062/6351/1230/1843/2358/158747	7
BP	GO:1900015	regulation of epithelial cell differentiation	7/431	68/18862	0.000904107	0.0139019	0.0112412	215/7850/1432/122618/7099/10333/7124	7
BP	GO:1901342	positive regulation of T cell cytokine production	18/431	341/18862	0.000914477	0.0139943	0.0113159	133/306/634/1499/3576/7852/2152/1647/3552/3553/140862/116844/5617/60675/64218/7057/7124/7128	18
BP	GO:0002833	nitric-oxide synthase biosynthetic process	15/431	258/18862	0.000920189	0.0139943	0.0113159	383/8915/26253/2069/8772/2867/2358/8807/58484/5359/5580/5591/5693/7099/51311	15
BP	GO:0045637	regulation of nitric-oxide synthase biosynthetic process	15/431	258/18862	0.000920189	0.0139943	0.0113159	1230/634/8772/2242/2353/3304/3725/1432/4792/8013/5591/7057/7099/7124/7538	15
BP	GO:0030856	regulation of platelet activation	11/431	156/18862	0.00093682	0.0141954	0.0114785	634/1499/1513/3553/23764/4318/58495/6662/7124/7132/7538	11
BP	GO:0002726	cytokine production involved in inflammatory response	4/431	20/18862	0.000974123	0.0146013	0.0118068	8809/3553/3554/114548	4
BP	GO:0051767	regulation of lymphocyte mediated immunity	4/431	20/18862	0.000974123	0.0146013	0.0118068	5608/10135/7097/7099	4
BP	GO:0051769	positive regulation of endopeptidase activity	4/431	20/18862	0.000974123	0.0146013	0.0118068	5608/10135/7097/7099	4
BP	GO:0010543	positive regulation of I-kappaB kinase/NF-kappaB signaling	5/431	34/18862	0.000980432	0.0146398	0.0118378	634/5341/5580/7056/7099	5
BP	GO:0002534	programmed necrotic cell death	7/431	69/18862	0.000986759	0.0146398	0.0118378	215/7850/1432/122618/7099/10333/7124	7
BP	GO:0002706	cellular response to hydrogen peroxide	11/431	157/18862	0.000987227	0.0146398	0.0118378	383/604/634/1378/8772/8809/8807/3553/3554/114548/7124	11
BP	GO:0010950	hexose transmembrane transport	12/431	182/18862	0.0010067	0.0148231	0.0119861	444/8915/1378/2152/8772/9026/58484/91662/114548/55851/8767/7124	12
BP	GO:0043123	positive regulation of lymphocyte proliferation	12/431	182/18862	0.0010067	0.0148231	0.0119861	8915/8772/57162/8767/6398/7099/10333/7124/7132/6737/5987/79971	12
BP	GO:0043370	cardiac muscle contraction alpha-beta T cell differentiation	6/431	51/18862	0.0010376	0.0151708	0.0122673	604/9308/3142/64332/114548/8767	6
BP	GO:0097300	cellular response to reactive oxygen species	6/431	51/18862	0.0010376	0.0151708	0.0122673	8772/407004/57162/10105/7099/7124	6
BP	GO:0070301	negative regulation of defense response	8/431	90/18862	0.00105245	0.0153342	0.0123993	383/8807/5603/8013/10105/5580/7128/51157	8
BP	GO:0008645	cellular response to chemical stress	9/431	112/18862	0.00107788	0.0156499	0.0126547	2887/3553/8660/1432/8013/144195/6515/6272/7124	9
BP	GO:0050671	negative regulation of anion transmembrane transport	10/431	135/18862	0.00108759	0.0156816	0.0126803	604/1604/8772/3552/3553/8660/57162/8767/7099/7535	10
BP	GO:0060048	positive regulation of ERK1 and ERK2 cascade	10/431	135/18862	0.00108759	0.0156816	0.0126803	7852/10008/3759/5608/5142/5144/5294/6546/79041/7136	10
BP	GO:0034614	neutral lipid metabolic process	11/431	159/18862	0.00109478	0.0157308	0.0127201	383/2353/8807/3725/5603/4318/8013/10105/5580/7128/51157	11
BP	GO:0031348	acylglycerol metabolic process	14/431	236/18862	0.00111298	0.0159017	0.0128582	383/634/1378/8530/2358/11213/91662/114548/5580/9021/7128/7130/7132/6737	14
BP	GO:0062197	positive regulation of mononuclear cell proliferation	18/431	347/18862	0.0011143	0.0159017	0.0128582	215/383/1649/2353/3304/8807/3725/5603/4318/4482/4929/8013/10105/5580/7099/10333/7128/51157	18
BP	GO:1903960	negative regulation of adaptive immune response	5/431	35/18862	0.00112264	0.0159464	0.0128944	2887/3553/8660/7057/7124	5
BP	GO:0070374	negative regulation of coagulation	13/431	210/18862	0.00112708	0.0159464	0.0128944	27202/6364/414062/6351/1230/26281/2358/3383/54550/4835/8767/7099/7124	13
BP	GO:0006638	regulation of apoptotic signaling pathway	10/431	136/18862	0.00115056	0.0159464	0.0128944	51099/2180/2182/84649/2710/84803/9489/5294/285848/6583	10
BP	GO:0006639	regulation of smooth muscle cell proliferation	10/431	136/18862	0.00115056	0.0159464	0.0128944	51099/2180/2182/84649/2710/84803/9489/5294/285848/6583	10
BP	GO:0032946	regulation of cellular ketone metabolic process	10/431	136/18862	0.00115056	0.0159464	0.0128944	604/1604/8772/3552/3553/8660/57162/8767/7099/7535	10
BP	GO:0002820	NIK/NF-kappaB signaling	6/431	52/18862	0.00115069	0.0159464	0.0128944	383/604/634/1378/64092/5987	6
BP	GO:0050819	response to tumor necrosis factor	6/431	52/18862	0.00115069	0.0159464	0.0128944	634/5329/5580/5055/7056/7057	6
BP	GO:2001233	vascular wound healing	18/431	348/18862	0.00115098	0.0159464	0.0128944	8915/1649/8772/50486/3304/3383/3552/3553/85450/4318/4487/4929/5329/10105/5580/7057/7124/7128	18
BP	GO:0048660	regulation of calcium ion transport	11/431	160/18862	0.00115207	0.0159464	0.0128944	1499/2069/2254/3725/4318/4835/8013/5591/7057/7124/7128	11
BP	GO:0010565	import across plasma membrane	12/431	185/18862	0.00115953	0.0159464	0.0128944	215/133/634/84649/1958/10613/3553/8660/8013/5693/5743/6662	12
BP	GO:0038061	osteoclast differentiation	12/431	185/18862	0.00115953	0.0159464	0.0128944	222487/8809/3553/4792/91662/114548/5693/7097/7099/10333/7124/8740	12
BP	GO:0034612	negative regulation of NF-kappaB transcription factor activity	17/431	320/18862	0.00117303	0.016079	0.0130016	6364/414062/6351/1050/58191/3576/3304/3383/1432/4792/5693/7057/7124/7128/7132/8740/7538	17
BP	GO:0061042	monosaccharide transmembrane transport	4/431	21/18862	0.00118179	0.016146	0.0130558	7852/10855/7124/7128	4
BP	GO:0051924	long-chain fatty acid import across plasma membrane	14/431	238/18862	0.0012063	0.0163833	0.0132477	7439/6351/1230/1499/7852/3383/10008/353514/5142/5144/5294/6546/79041/5987	14
BP	GO:0098739	positive regulation of heat generation	11/431	161/18862	0.0012118	0.0163833	0.0132477	2180/728215/8660/3772/3759/51296/6507/6583/6515/6546/7057	11
BP	GO:0030316	regulation of immature T cell proliferation	8/431	92/18862	0.00121489	0.0163833	0.0132477	1230/2353/9846/1432/126014/10312/7099/7124	8
BP	GO:0032088	regulation of interleukin-1-mediated signaling pathway	8/431	92/18862	0.00121489	0.0163833	0.0132477	1649/11213/4792/91662/114548/57162/7128/6737	8
BP	GO:0015749	smooth muscle cell proliferation	9/431	114/18862	0.00122186	0.0164242	0.0132808	2887/3553/8660/1432/8013/144195/6515/6272/7124	9
BP	GO:0015911	response to cAMP	3/431	10/18862	0.00126147	0.0167406	0.0135366	2180/8660/7057	3
BP	GO:0031652	cellular response to tumor necrosis factor	3/431	10/18862	0.00126147	0.0167406	0.0135366	3553/5743/7124	3
BP	GO:0033083	T cell differentiation involved in immune response	3/431	10/18862	0.00126147	0.0167406	0.0135366	3552/3553/8767	3
BP	GO:2000659	animal organ regeneration	3/431	10/18862	0.00126147	0.0167406	0.0135366	3554/7850/3557	3
BP	GO:0048659	carbohydrate transmembrane transport	11/431	162/18862	0.00127407	0.0168541	0.0136284	1499/2069/2254/3725/4318/4835/8013/5591/7057/7124/7128	11
BP	GO:0051591	lymphocyte activation involved in immune response	8/431	93/18862	0.00130328	0.0171859	0.0138967	366/1843/2353/2354/3725/5294/6546/7056	8
BP	GO:0071356	regulation of response to wounding	16/431	296/18862	0.00135575	0.0178215	0.0144107	6364/414062/6351/1050/3576/3304/3383/1432/4792/5693/7057/7124/7128/7132/8740/7538	16
BP	GO:0002292	negative regulation of lipid storage	7/431	73/18862	0.00137851	0.017983	0.0145412	604/3142/8809/64332/114548/8767/64218	7
BP	GO:0031100	positive regulation of T-helper cell differentiation	7/431	73/18862	0.00137851	0.017983	0.0145412	133/306/2322/3482/8013/10419/55959	7
BP	GO:0034219	negative regulation of wound healing	9/431	116/18862	0.00138099	0.017983	0.0145412	2887/3553/8660/1432/8013/144195/6515/6272/7124	9
BP	GO:0002285	positive regulation of small molecule metabolic process	12/431	189/18862	0.00139278	0.0180802	0.0146198	604/634/1378/3142/3383/8809/64332/114548/8767/64218/6556/7099	12
BP	GO:1903034	lymphocyte migration	11/431	164/18862	0.0014065	0.0182015	0.0147179	634/7852/2152/10855/5329/5580/5055/7056/7057/7124/7128	11
BP	GO:0010888	positive regulation of smooth muscle cell proliferation	4/431	22/18862	0.00141858	0.0182445	0.0147527	19/51099/4792/7124	4
BP	GO:0045624	response to steroid hormone	4/431	22/18862	0.00141858	0.0182445	0.0147527	3142/64332/114548/8767	4
BP	GO:0061045	positive regulation of fatty acid metabolic process	7/431	74/18862	0.0014932	0.0191451	0.0154809	634/5329/5580/5055/7056/7057/7124	7
BP	GO:0062013	negative regulation of ion transmembrane transport	10/431	141/18862	0.00151168	0.0193226	0.0156244	215/133/84649/3553/8660/8013/5208/5209/5743/7124	10
BP	GO:0072676	lymphocyte mediated immunity	9/431	118/18862	0.00155638	0.0198332	0.0160373	6364/414062/6351/58191/8772/3383/11240/5294/7535	9
BP	GO:0048661	positive regulation of catabolic process	8/431	96/18862	0.00159948	0.0203203	0.0164311	2069/2254/3725/4318/4835/8013/7057/7124	8
BP	GO:0048545	positive regulation of blood coagulation	17/431	330/18862	0.00163131	0.0206616	0.0167071	133/306/383/54541/1843/2322/2353/2354/3383/3557/8013/11240/6446/7057/7097/7124/7538	17
BP	GO:0045923	positive regulation of hemostasis	5/431	38/18862	0.00164118	0.0207236	0.0167573	215/3553/8660/8013/5743	5
BP	GO:0034766	response to bacterial lipoprotein	9/431	119/18862	0.00165055	0.020779	0.0168021	2887/57520/3553/8660/10008/4318/10105/7057/7124	9
BP	GO:0002449	immature T cell proliferation	18/431	360/18862	0.00167777	0.0208378	0.0168496	383/8915/604/1604/634/1378/8772/3383/8809/8807/3553/3554/114548/5580/127544/10312/51311/7124	18
BP	GO:0009896	regulation of T-helper 2 cell differentiation	21/431	450/18862	0.00168521	0.0208378	0.0168496	215/51099/1050/57520/3304/3553/8660/5208/5209/5580/8767/255488/127544/6662/25976/7124/7128/58476/6737/5987/7538	21
BP	GO:0030194	response to interleukin-18	4/431	23/18862	0.00168654	0.0208378	0.0168496	2152/10855/7056/7057	4
BP	GO:1900048	positive regulation of sphingolipid biosynthetic process	4/431	23/18862	0.00168654	0.0208378	0.0168496	2152/10855/7056/7057	4
BP	GO:0032493	positive regulation of ceramide biosynthetic process	3/431	11/18862	0.00170523	0.0208378	0.0168496	7096/7097/10333	3
BP	GO:0033079	regulation of protein kinase B signaling	3/431	11/18862	0.00170523	0.0208378	0.0168496	3552/3553/8767	3
BP	GO:0045628	negative regulation of transmembrane transport	3/431	11/18862	0.00170523	0.0208378	0.0168496	604/3142/114548	3
BP	GO:0070673	T cell proliferation	3/431	11/18862	0.00170523	0.0208378	0.0168496	8809/8807/8767	3
BP	GO:0090154	homeostasis of number of cells	3/431	11/18862	0.00170523	0.0208378	0.0168496	5580/7124/7132	3
BP	GO:2000304	regulation of T-helper cell differentiation	3/431	11/18862	0.00170523	0.0208378	0.0168496	5580/7124/7132	3
BP	GO:0051896	muscle cell proliferation	14/431	247/18862	0.00171143	0.0208524	0.0168615	374/1649/2069/2152/26281/2254/10855/8660/5008/5294/5795/7039/7057/7124	14
BP	GO:0034763	platelet-derived growth factor receptor signaling pathway	9/431	120/18862	0.00174923	0.0212509	0.0171836	2887/57520/3553/8660/10008/4318/10105/7057/7124	9
BP	GO:0042098	positive regulation of type I interferon production	12/431	195/18862	0.00181432	0.0219775	0.0177712	383/1604/1378/8772/3552/3553/57162/5294/8767/6556/8740/7535	12
BP	GO:0048872	negative regulation of MAP kinase activity	14/431	249/18862	0.00184479	0.0222528	0.0179938	8915/604/8772/2322/84662/3304/1432/5142/5591/6662/10312/7128/8740/7538	14
BP	GO:0045622	positive regulation of production of molecular mediator of immune response	5/431	39/18862	0.00184772	0.0222528	0.0179938	604/3142/64332/114548/8767	5
BP	GO:0033002	regulation of T cell differentiation	13/431	222/18862	0.00185538	0.0222806	0.0180163	1499/2069/26281/2254/3725/1432/4318/4835/8013/5591/7057/7124/7128	13
BP	GO:0048008	positive regulation of coagulation	6/431	57/18862	0.001864	0.0223197	0.0180479	64651/2152/9026/8013/5795/25976	6
BP	GO:0032481	response to reactive oxygen species	7/431	77/18862	0.00188232	0.0224104	0.0181212	1499/5591/8767/84282/7097/7099/51311	7
BP	GO:0043407	protein processing	7/431	77/18862	0.00188232	0.0224104	0.0181212	1843/1844/10114/3553/11213/5580/5795	7
BP	GO:0002702	negative regulation of apoptotic signaling pathway	8/431	99/18862	0.00194663	0.02311	0.0186869	8915/2867/8809/3553/3554/114548/8013/7099	8
BP	GO:0045580	regulation of T cell mediated immunity	10/431	146/18862	0.00195983	0.0232006	0.0187602	604/9308/1378/1840/3142/64332/114548/399/8767/7535	10
BP	GO:0050820	positive regulation of myeloid leukocyte differentiation	4/431	24/18862	0.00198772	0.0234641	0.0189733	2152/10855/7056/7057	4
BP	GO:0000302	positive regulation of proteolysis	13/431	224/18862	0.00200808	0.0235047	0.0190061	383/1843/2353/8807/3725/5603/4318/8013/10105/5580/6546/7128/51157	13
BP	GO:0016485	regulation of neuroinflammatory response	13/431	224/18862	0.00200808	0.0235047	0.0190061	444/151516/1362/8530/2152/8772/7850/4311/58484/55851/8767/10418/7057	13
BP	GO:2001234	reactive oxygen species biosynthetic process	13/431	224/18862	0.00200808	0.0235047	0.0190061	8772/3304/3383/3552/3553/85450/4318/4929/5329/10105/7057/7124/7128	13
BP	GO:0002709	positive regulation of leukocyte proliferation	7/431	78/18862	0.00202811	0.0236727	0.0191419	383/634/8772/8809/3553/3554/114548	7
BP	GO:0002763	positive regulation of cytosolic calcium ion concentration	6/431	58/18862	0.00203974	0.0237419	0.0191979	1230/8772/2242/2353/3725/7124	6
BP	GO:0045862	leukocyte homeostasis	18/431	367/18862	0.00207014	0.023939	0.0193573	444/8915/1050/1378/2152/8772/9026/3304/3553/58484/91662/114548/55851/8767/255488/127544/10418/7124	18
BP	GO:0150077	regulation of alpha-beta T cell activation	5/431	40/18862	0.00207266	0.023939	0.0193573	8530/3553/4318/5743/7124	5
BP	GO:1903409	activation of MAPKKK activity	9/431	123/18862	0.00207391	0.023939	0.0193573	215/2717/3383/3553/5743/5806/7099/10333/7124	9
BP	GO:0070665	negative regulation of B cell apoptotic process	10/431	148/18862	0.00216667	0.0248999	0.0201343	604/1604/8772/3552/3553/8660/57162/8767/7099/7535	10
BP	GO:0007204	regulation of toll-like receptor 2 signaling pathway	16/431	310/18862	0.00216911	0.0248999	0.0201343	51554/133/27202/1230/9034/1604/7852/1649/728215/2358/2846/5144/5294/60675/6546/79041	16
BP	GO:0001776	sperm chromatin condensation	7/431	79/18862	0.00218249	0.0249847	0.0202029	8915/8772/2322/5142/10312/7128/8740	7
BP	GO:0046634	branching involved in labyrinthine layer morphogenesis	8/431	101/18862	0.00220924	0.0251025	0.0202981	604/1604/9308/3142/64332/114548/8767/7535	8
BP	GO:0000185	positive regulation of peptidase activity	3/431	12/18862	0.00223529	0.0251025	0.0202981	1647/4616/7124	3
BP	GO:0002903	negative regulation of cell activation	3/431	12/18862	0.00223529	0.0251025	0.0202981	8915/604/8660	3
BP	GO:0034135	carbohydrate transport	3/431	12/18862	0.00223529	0.0251025	0.0202981	7096/10333/7128	3
BP	GO:0035092	regulation of mast cell activation	3/431	12/18862	0.00223529	0.0251025	0.0202981	9271/6732/6847	3
BP	GO:0060670	long-chain fatty-acyl-CoA metabolic process	3/431	12/18862	0.00223529	0.0251025	0.0202981	133/8521/9021	3
BP	GO:0010952	fibrinolysis	12/431	200/18862	0.00224097	0.0251025	0.0202981	444/8915/1378/2152/8772/9026/58484/91662/114548/55851/8767/7124	12
BP	GO:0050866	regulation of lymphocyte differentiation	12/431	200/18862	0.00224097	0.0251025	0.0202981	383/604/634/1378/8530/1840/3142/57162/5580/64092/7056/7128	12
BP	GO:0008643	movement in host environment	10/431	149/18862	0.00227649	0.0254319	0.0205645	366/2887/3553/8660/1432/8013/144195/6515/6272/7124	10
BP	GO:0033003	regulation of organic acid transport	5/431	41/18862	0.00231693	0.0257569	0.0208272	30817/2242/9846/8013/5359	5
BP	GO:0035336	positive regulation of protein tyrosine kinase activity	4/431	25/18862	0.00232411	0.0257569	0.0208272	2180/2182/84649/55711	4
BP	GO:0042730	cellular response to corticosteroid stimulus	4/431	25/18862	0.00232411	0.0257569	0.0208272	5329/5055/7056/7057	4
BP	GO:0045619	positive regulation of cysteine-type endopeptidase activity	11/431	175/18862	0.00235189	0.0259268	0.0209646	604/9308/1378/1840/3142/64332/114548/5591/399/8767/7535	11
BP	GO:0052126	production of molecular mediator of immune response	11/431	175/18862	0.00235189	0.0259268	0.0209646	1604/1378/1499/3576/7852/3304/3383/5359/5806/6737/5987	11
BP	GO:0032890	positive regulation of epithelial cell proliferation	6/431	60/18862	0.00242845	0.02656	0.0214767	2180/383/3553/8660/5608/7057	6
BP	GO:0061098	response to peptide hormone	6/431	60/18862	0.00242845	0.02656	0.0214767	374/1795/2069/2209/353514/7039	6
BP	GO:0071384	negative regulation of DNA-binding transcription factor activity	6/431	60/18862	0.00242845	0.02656	0.0214767	383/54541/2322/3383/6446/7538	6
BP	GO:2001056	triglyceride biosynthetic process	10/431	151/18862	0.00250953	0.027375	0.0221356	444/8915/2152/8772/9026/58484/91662/114548/8767/7124	10
BP	GO:0002440	regulation of neutrophil migration	15/431	286/18862	0.00253027	0.0274988	0.0222358	383/8915/604/1604/1378/2867/8809/3553/3554/11213/114548/8013/5591/7099/7124	15
BP	GO:0050679	negative regulation of cytokine production involved in immune response	12/431	203/18862	0.00253408	0.0274988	0.0222358	374/383/27202/2152/2254/116844/8013/6662/7039/7099/7128/51157	12
BP	GO:0043434	regulation of type I interferon production	20/431	435/18862	0.00255386	0.0276414	0.022351	196883/133/383/634/79746/1958/2069/2887/3383/3553/8660/4929/8013/5580/5591/5617/9021/6272/10312/7097	20
BP	GO:0043433	regulation of cysteine-type endopeptidase activity involved in apoptotic process	11/431	177/18862	0.00256924	0.0277244	0.0224182	222487/8553/1649/84662/11213/4792/91662/114548/57162/7128/6737	11
BP	GO:0019432	complement receptor mediated signaling pathway	5/431	42/18862	0.00258149	0.0277244	0.0224182	2180/2182/84649/2710/84803	5
BP	GO:1902622	negative regulation of type 2 immune response	5/431	42/18862	0.00258149	0.0277244	0.0224182	27202/3576/3554/158747/399	5
BP	GO:0002719	negative regulation of humoral immune response	4/431	26/18862	0.00269772	0.0288982	0.0233673	383/604/11213/7124	4
BP	GO:0032479	regulation of heat generation	9/431	128/18862	0.00272022	0.0290645	0.0235019	1499/5591/8767/84282/7097/7099/51311/7128/6737	9
BP	GO:0043281	positive regulation of epidermal growth factor-activated receptor activity	12/431	205/18862	0.0027463	0.0292681	0.0236664	8915/2152/8772/9026/4318/58484/91662/114548/5329/7057/7124/8740	12
BP	GO:0002430	regulation of vascular wound healing	3/431	13/18862	0.00285692	0.0297533	0.0240588	27202/1378/2358	3
BP	GO:0002829	leukocyte aggregation	3/431	13/18862	0.00285692	0.0297533	0.0240588	383/604/3142	3
BP	GO:0002921	type I interferon production	3/431	13/18862	0.00285692	0.0297533	0.0240588	1604/966/1378	3
BP	GO:0031650	toll-like receptor 4 signaling pathway	3/431	13/18862	0.00285692	0.0297533	0.0240588	3553/5743/7124	3
BP	GO:0045741	regulation of leukocyte degranulation	3/431	13/18862	0.00285692	0.0297533	0.0240588	374/2069/7039	3
BP	GO:0061043	vascular endothelial growth factor production	3/431	13/18862	0.00285692	0.0297533	0.0240588	7852/7124/7128	3
BP	GO:0070486	activation of MAPK activity	3/431	13/18862	0.00285692	0.0297533	0.0240588	3553/8013/7535	3
BP	GO:0032606	phagocytosis	9/431	129/18862	0.00286678	0.0297533	0.0240588	1499/5591/8767/84282/7097/7099/51311/7128/6737	9
BP	GO:0034142	positive regulation of toll-like receptor signaling pathway	5/431	43/18862	0.00286727	0.0297533	0.0240588	4792/57162/8767/7099/7128	5
BP	GO:0043300	regulation of monocyte chemotaxis	5/431	43/18862	0.00286727	0.0297533	0.0240588	30817/634/2242/9846/84106	5
BP	GO:0010573	neuroinflammatory response	6/431	62/18862	0.00287037	0.0297533	0.0240588	10855/3552/3553/5743/55959/7124	6
BP	GO:0000187	positive regulation of cellular catabolic process	10/431	154/18862	0.0028946	0.02993	0.0242016	7852/3553/5608/1432/60675/8767/7039/7057/7099/7124	10
BP	GO:0006909	lymphocyte chemotaxis	18/431	381/18862	0.00308899	0.0318609	0.025763	306/1089/8291/9844/2209/2358/3553/122618/5359/5580/5795/5806/399/6556/7057/7097/7099/7124	18
BP	GO:0034123	negative regulation of chemotaxis	4/431	27/18862	0.00311048	0.0319245	0.0258145	57162/7096/7097/7100	4
BP	GO:0090025	positive regulation of cell division	4/431	27/18862	0.00311048	0.0319245	0.0258145	1230/1843/2358/158747	4
BP	GO:0150076	negative regulation of interleukin-2 production	5/431	44/18862	0.00317523	0.0325091	0.0262871	8530/3553/4318/5743/7124	5
BP	GO:0031331	negative regulation of immunoglobulin production	18/431	384/18862	0.00335441	0.034249	0.027694	215/51099/1050/3304/3553/8660/5208/5209/5580/8767/255488/127544/7124/7128/58476/6737/5987/7538	18
BP	GO:0048247	negative regulation of innate immune response	6/431	64/18862	0.00336983	0.034249	0.027694	6364/414062/6351/58191/11240/5294	6
BP	GO:0050922	necrotic cell death	6/431	64/18862	0.00336983	0.034249	0.027694	27202/1843/11240/64218/10509/7057	6
BP	GO:0051781	immune response-activating cell surface receptor signaling pathway	7/431	86/18862	0.00353199	0.0358098	0.0289561	2069/2254/10755/3552/3553/5008/7039	7
BP	GO:0032703	immune response-activating signal transduction	4/431	28/18862	0.0035643	0.0360497	0.0291501	1378/7128/5987/7538	4
BP	GO:0002638	regulation of leukocyte proliferation	3/431	14/18862	0.00357489	0.0360691	0.0291658	604/1378/5591	3
BP	GO:0045824	acute-phase response	6/431	65/18862	0.00364252	0.0365744	0.0295744	383/634/1378/11213/7128/6737	6
BP	GO:0070265	body morphogenesis	6/431	65/18862	0.00364252	0.0365744	0.0295744	8772/407004/57162/10105/7099/7124	6
BP	GO:0002429	mast cell degranulation	21/431	481/18862	0.00369665	0.0369399	0.0298699	8915/660/27202/634/26253/1378/9844/2209/2867/2358/64332/8013/5142/5144/5359/84106/5580/5693/5795/8767/7535	21
BP	GO:0002757	negative regulation of interleukin-6 production	21/431	481/18862	0.00369665	0.0369399	0.0298699	8915/660/27202/634/26253/1378/9844/2209/2867/2358/64332/8013/5142/5144/5359/84106/5580/5693/5795/8767/7535	21
BP	GO:0070663	T cell migration	13/431	241/18862	0.00377209	0.0376036	0.0304066	383/604/1604/1378/8772/3552/3553/8660/57162/8767/7099/7128/7535	13
BP	GO:0006953	regulation of anion transmembrane transport	5/431	46/18862	0.00386148	0.0382204	0.0309054	3552/3553/5359/5743/7124	5
BP	GO:0010171	production of molecular mediator involved in inflammatory response	5/431	46/18862	0.00386148	0.0382204	0.0309054	83716/64651/4487/25976/23528	5
BP	GO:0043303	muscle system process	5/431	46/18862	0.00386148	0.0382204	0.0309054	30817/2242/9846/8013/5294	5
BP	GO:0032715	positive regulation of macrophage activation	6/431	66/18862	0.00393125	0.038727	0.031315	27202/11213/91662/7099/7124/7128	6
BP	GO:0072678	angiogenesis involved in wound healing	6/431	66/18862	0.00393125	0.038727	0.031315	6364/58191/8772/3383/5294/7535	6
BP	GO:1903959	face morphogenesis	8/431	111/18862	0.00396602	0.0389774	0.0315175	2180/2887/3553/8660/1432/8013/7057/7124	8
BP	GO:0002532	regulation of fat cell differentiation	7/431	88/18862	0.0040145	0.039361	0.0318277	215/7850/1432/122618/7099/10333/7124	7
BP	GO:0003012	fatty acid metabolic process	20/431	453/18862	0.00402715	0.0393923	0.031853	444/7852/8291/5348/3553/10008/3759/5608/8013/5142/5144/5294/60675/9997/6546/55959/79041/7132/7136/7431	20
BP	GO:0043032	regulation of neuron death	4/431	29/18862	0.00406107	0.0394463	0.0318966	1050/7057/7099/10333	4
BP	GO:0060055	signal transduction in absence of ligand	4/431	29/18862	0.00406107	0.0394463	0.0318966	7852/10855/7124/7128	4
BP	GO:0060325	positive regulation of phagocytosis	4/431	29/18862	0.00406107	0.0394463	0.0318966	83716/64651/4487/25976	4
BP	GO:0045598	extrinsic apoptotic signaling pathway in absence of ligand	9/431	136/18862	0.00407555	0.0394949	0.031936	1050/1649/122953/688/1432/5743/6272/7124/7538	9
BP	GO:0006631	negative regulation of lipid localization	18/431	392/18862	0.00415623	0.0401705	0.0324822	215/51099/2180/2182/123876/634/1390/84649/79746/10613/3553/8660/1432/8013/55301/5743/6662/7132	18
BP	GO:1901214	regulation of lipid localization	15/431	302/18862	0.00420841	0.0401705	0.0324822	80315/1499/1649/54541/1958/26281/2353/3725/4835/4929/8013/7099/10333/7124/7516	15
BP	GO:0038034	mast cell activation involved in immune response	6/431	67/18862	0.00423658	0.0401705	0.0324822	597/8772/3304/3552/3553/7124	6
BP	GO:0050766	mast cell mediated immunity	6/431	67/18862	0.00423658	0.0401705	0.0324822	2358/3553/5795/5806/6556/7124	6
BP	GO:0097192	negative regulation of cold-induced thermogenesis	6/431	67/18862	0.00423658	0.0401705	0.0324822	597/8772/3304/3552/3553/7124	6
BP	GO:1905953	regulation of chemokine production	6/431	67/18862	0.00423658	0.0401705	0.0324822	19/51099/8660/4792/7057/7124	6
BP	GO:1905952	negative regulation of viral process	11/431	189/18862	0.00423835	0.0401705	0.0324822	19/51099/2180/3553/8660/5608/4792/10226/5580/7057/7124	11
BP	GO:0002279	negative regulation of viral transcription	5/431	47/18862	0.00424167	0.0401705	0.0324822	30817/2242/9846/8013/5294	5
BP	GO:0002448	T-helper 2 cell differentiation	5/431	47/18862	0.00424167	0.0401705	0.0324822	30817/2242/9846/8013/5294	5
BP	GO:0120163	positive regulation of fatty acid oxidation	5/431	47/18862	0.00424167	0.0401705	0.0324822	1649/8809/5608/58488/7099	5
BP	GO:0032642	regulation of hepatocyte proliferation	7/431	89/18862	0.00427372	0.0402909	0.0325796	1958/2867/3553/8767/7097/7099/7124	7
BP	GO:0048525	regulation of unsaturated fatty acid biosynthetic process	7/431	89/18862	0.00427372	0.0402909	0.0325796	5359/5806/6732/7124/6737/5987/7538	7
BP	GO:0032897	regulation of endopeptidase activity	3/431	15/18862	0.0043935	0.0409568	0.0331181	6737/5987/7538	3
BP	GO:0045064	liver development	3/431	15/18862	0.0043935	0.0409568	0.0331181	604/3142/114548	3
BP	GO:0046321	negative regulation of response to wounding	3/431	15/18862	0.0043935	0.0409568	0.0331181	215/8660/8013	3
BP	GO:2000345	ceramide biosynthetic process	3/431	15/18862	0.0043935	0.0409568	0.0331181	634/55959/7128	3
BP	GO:2001279	regulation of type 2 immune response	3/431	15/18862	0.0043935	0.0409568	0.0331181	215/3553/5743	3
BP	GO:0052548	keratinocyte proliferation	19/431	426/18862	0.00448435	0.041626	0.0336592	444/8915/1378/8530/2152/8772/9026/4318/58484/91662/114548/5329/55851/8767/5055/7057/7077/7124/8740	19
BP	GO:0001889	establishment of endothelial barrier	9/431	138/18862	0.00448526	0.041626	0.0336592	383/634/1050/3142/3482/10419/6662/55959/7128	9
BP	GO:1903035	regulation of fatty acid transport	7/431	90/18862	0.00454539	0.0420903	0.0340346	634/5329/5580/5055/7056/7057/7124	7
BP	GO:0046513	positive regulation of extrinsic apoptotic signaling pathway	6/431	68/18862	0.00455908	0.0421235	0.0340614	9334/285848/5580/256435/7124/7132	6
BP	GO:0002828	positive regulation of chemotaxis	4/431	30/18862	0.00460259	0.0424314	0.0343104	383/604/3142/114548	4
BP	GO:0043616	positive regulation of leukocyte chemotaxis	5/431	48/18862	0.00464781	0.0424724	0.0343436	374/2069/58495/7099/7538	5
BP	GO:0061028	interferon-gamma-mediated signaling pathway	5/431	48/18862	0.00464781	0.0424724	0.0343436	3383/3553/5144/7124/7132	5
BP	GO:2000191	viral entry into host cell	5/431	48/18862	0.00464781	0.0424724	0.0343436	2180/3553/8660/5608/7057	5
BP	GO:2001238	hepaticobiliary system development	5/431	48/18862	0.00464781	0.0424724	0.0343436	8915/8772/50486/7057/7124	5
BP	GO:0050921	response to insulin	9/431	139/18862	0.0047018	0.0428718	0.0346665	6351/1230/3576/7852/2152/2358/158747/7057/51157	9
BP	GO:0002690	regulation of lymphocyte proliferation	7/431	91/18862	0.00482989	0.0438479	0.0354558	6351/1230/3576/2358/158747/7057/51157	7
BP	GO:0060333	positive regulation of cytokine-mediated signaling pathway	7/431	91/18862	0.00482989	0.0438479	0.0354558	383/2209/2210/3383/5580/9021/6737	7
BP	GO:0046718	negative regulation of interleukin-1 production	9/431	140/18862	0.00492638	0.0445297	0.0360071	1604/1378/7852/3304/3383/5359/5806/6737/5987	9
BP	GO:0061008	heart contraction	9/431	140/18862	0.00492638	0.0445297	0.0360071	383/634/1050/3142/3482/10419/6662/55959/7128	9
BP	GO:0032868	heparan sulfate proteoglycan metabolic process	14/431	278/18862	0.00496227	0.0447571	0.036191	133/634/79746/1958/2887/3383/3553/8660/5580/5591/9021/6272/10312/7097	14
BP	GO:0050670	embryonic digestive tract development	12/431	221/18862	0.00501588	0.0451429	0.036503	383/604/1604/1378/8772/3552/3553/8660/57162/8767/7099/7535	12
BP	GO:0001961	negative regulation of lymphocyte apoptotic process	5/431	49/18862	0.00508084	0.0455308	0.0368167	7852/8772/3304/3554/8767	5
BP	GO:0032692	positive regulation of cellular extravasation	5/431	49/18862	0.00508084	0.0455308	0.0368167	634/7850/91662/114548/7128	5
BP	GO:0060047	positive regulation of myeloid leukocyte cytokine production involved in immune response	14/431	279/18862	0.00511902	0.0457746	0.0370138	133/444/7852/5348/53826/10008/3759/5608/5142/5144/5294/6546/79041/7136	14
BP	GO:0030201	glycerolipid metabolic process	4/431	31/18862	0.00519063	0.046118	0.0372915	1499/10855/9348/55959	4
BP	GO:0048566	regulation of mononuclear cell proliferation	4/431	31/18862	0.00519063	0.046118	0.0372915	3576/3142/58495/7124	4
BP	GO:0070229	regulation of interferon-beta production	4/431	31/18862	0.00519063	0.046118	0.0372915	8915/604/8772/8660	4
BP	GO:0002693	negative regulation of G protein-coupled receptor signaling pathway	3/431	16/18862	0.0053166	0.0470024	0.0380066	8772/3383/3554	3
BP	GO:0061081	neutral lipid biosynthetic process	3/431	16/18862	0.0053166	0.0470024	0.0380066	8915/8013/7099	3
BP	GO:0046486	acylglycerol biosynthetic process	19/431	433/18862	0.005324	0.0470024	0.0380066	51099/2180/2182/660/1154/84649/285172/2710/84803/129642/58488/9489/5294/151056/5341/5359/285848/6583/9021	19
BP	GO:0032944	fatty acid transmembrane transport	12/431	223/18862	0.00538222	0.0474159	0.0383409	383/604/1604/1378/8772/3552/3553/8660/57162/8767/7099/7535	12
BP	GO:0032648	blood coagulation	5/431	50/18862	0.00554168	0.04831	0.0390639	8767/84282/7097/7099/51311	5
BP	GO:0045744	neuron death	5/431	50/18862	0.00554168	0.04831	0.0390639	133/3576/54550/5142/5341	5
BP	GO:0046460	regulation of myeloid leukocyte differentiation	5/431	50/18862	0.00554168	0.04831	0.0390639	2180/2182/84649/2710/84803	5
BP	GO:0046463	regulation of protein tyrosine kinase activity	5/431	50/18862	0.00554168	0.04831	0.0390639	2180/2182/84649/2710/84803	5
BP	GO:1902001	relaxation of muscle	5/431	50/18862	0.00554168	0.04831	0.0390639	215/2180/8660/6507/7057	5
BP	GO:0007596	negative regulation of signal transduction in absence of ligand	16/431	342/18862	0.00561807	0.0487719	0.0394374	966/634/953/2152/2153/10855/23764/5294/5329/5341/5359/5580/5055/7056/7057/7099	16
BP	GO:0070997	negative regulation of cell junction assembly	16/431	342/18862	0.00561807	0.0487719	0.0394374	80315/1499/1649/54541/1958/8772/26281/2353/3725/4835/4929/8013/7099/10333/7124/7516	16
BP	GO:0002761	negative regulation of extrinsic apoptotic signaling pathway in absence of ligand	8/431	118/18862	0.00572912	0.0496325	0.0401333	1230/634/8772/2242/2353/3725/7099/7124	8
CC	GO:0070820	tertiary granule	26/450	164/19520	8.31003e-15	3.28246e-12	3.01785e-12	84658/1604/966/978/634/1378/2919/84418/2204/2358/53831/116844/199675/8972/4318/126014/8993/5806/25797/5768/8778/6556/6515/10312/7077/7130	26
CC	GO:0042581	specific granule	25/450	160/19520	3.88783e-14	7.67847e-12	7.05949e-12	222487/306/383/966/634/10970/2919/2204/2358/53831/10855/116844/199675/158747/126014/8993/5329/5795/5806/25797/5768/6515/353189/7077/10043	25
CC	GO:0101002	ficolin-1-rich granule	23/450	185/19520	5.24404e-11	6.90466e-09	6.34805e-09	84658/1604/978/1378/83716/2204/2358/2992/3101/3304/3310/3614/116844/1432/8972/4318/25797/8778/6556/6515/10312/7077/7130	23
CC	GO:0030667	secretory granule membrane	28/450	305/19520	5.82152e-10	5.74875e-08	5.28533e-08	84658/222487/762/1604/966/634/10970/1378/84418/2204/2358/53831/3482/10184/199675/8972/4311/158747/5329/5795/8778/27180/6556/6515/353189/10312/7097/10043	28
CC	GO:0035579	specific granule membrane	14/450	91/19520	2.07325e-08	1.63787e-06	1.50584e-06	222487/966/634/10970/2204/2358/53831/199675/158747/5329/5795/6515/353189/10043	14
CC	GO:1904724	tertiary granule lumen	11/450	55/19520	4.15284e-08	2.73395e-06	2.51356e-06	978/2919/116844/4318/126014/8993/5806/25797/5768/7077/7130	11
CC	GO:0070821	tertiary granule membrane	11/450	73/19520	8.50589e-07	4.79975e-05	4.41283e-05	966/634/84418/2204/2358/53831/199675/8972/8778/6556/6515	11
CC	GO:0101003	ficolin-1-rich granule membrane	10/450	61/19520	1.20906e-06	5.96972e-05	5.48849e-05	84658/1604/1378/2204/2358/8972/8778/6556/6515/10312	10
CC	GO:0035580	specific granule lumen	10/450	62/19520	1.41223e-06	6.19811e-05	5.69846e-05	383/2919/10855/116844/126014/8993/5806/25797/5768/7077	10
CC	GO:0034774	secretory granule lumen	23/450	322/19520	1.83123e-06	7.23337e-05	6.65027e-05	383/978/83716/2919/5611/2153/2717/2992/3101/10855/3310/3614/116844/1432/126014/11240/8993/5580/5806/25797/5768/7057/7077	23
CC	GO:0060205	cytoplasmic vesicle lumen	23/450	326/19520	2.25744e-06	8.10625e-05	7.45278e-05	383/978/83716/2919/5611/2153/2717/2992/3101/10855/3310/3614/116844/1432/126014/11240/8993/5580/5806/25797/5768/7057/7077	23
CC	GO:0031983	vesicle lumen	23/450	328/19520	2.50291e-06	8.23874e-05	7.57459e-05	383/978/83716/2919/5611/2153/2717/2992/3101/10855/3310/3614/116844/1432/126014/11240/8993/5580/5806/25797/5768/7057/7077	23
CC	GO:1904813	ficolin-1-rich granule lumen	13/450	124/19520	5.87958e-06	0.000178649	0.000164247	978/83716/2992/3101/3304/3310/3614/116844/1432/4318/25797/7077/7130	13
CC	GO:0045335	phagocytic vesicle	13/450	136/19520	1.61483e-05	0.000455613	0.000418885	19/306/8993/122618/10981/339122/6556/10312/7096/7097/10333/7431/7791	13
CC	GO:0030139	endocytic vesicle	19/450	307/19520	0.000101107	0.00266248	0.00244785	19/306/8291/2209/2210/10755/3482/8993/122618/10981/339122/6556/10312/7096/7097/10333/7431/79971/7791	19
CC	GO:0030670	phagocytic vesicle membrane	8/450	77/19520	0.000392382	0.00968692	0.00890603	306/10981/339122/6556/10312/7096/7097/10333	8
CC	GO:0045121	membrane raft	18/450	323/19520	0.000543356	0.0119236	0.0109624	19/1820/8915/1604/1378/8772/5348/10855/3383/10008/4311/5359/7096/7097/10333/7124/7132/7535	18
CC	GO:0098857	membrane microdomain	18/450	323/19520	0.000543356	0.0119236	0.0109624	19/1820/8915/1604/1378/8772/5348/10855/3383/10008/4311/5359/7096/7097/10333/7124/7132/7535	18
CC	GO:0005793	endoplasmic reticulum-Golgi intermediate compartment	10/450	130/19520	0.000871704	0.0181223	0.0166614	374/762/1604/966/57222/2153/79056/9262/7039/126003	10
CC	GO:0030666	endocytic vesicle membrane	11/450	163/19520	0.00143924	0.028425	0.0261335	306/2209/2210/10981/339122/6556/10312/7096/7097/10333/79971	11
CC	GO:0005811	lipid droplet	8/450	95/19520	0.00158294	0.0297743	0.0273741	51099/2182/10970/84649/50486/10226/729359/285848	8
CC	GO:0033116	endoplasmic reticulum-Golgi intermediate compartment membrane	7/450	75/19520	0.00170018	0.0305259	0.0280651	374/1604/966/57222/2153/79056/7039	7
CC	GO:0044232	organelle membrane contact site	5/450	39/19520	0.00192164	0.0330021	0.0303417	2182/158747/114876/118987/10981	5
CC	GO:0001772	immunological synapse	5/450	41/19520	0.0024088	0.0396448	0.0364489	8915/3383/5795/399/7535	5
MF	GO:0003953	NAD+ nucleosidase activity	7/448	16/18337	4.6887e-08	1.12841e-05	1.04139e-05	8809/8807/3554/7096/7097/7099/10333	7
MF	GO:0050135	NAD(P)+ nucleosidase activity	7/448	16/18337	4.6887e-08	1.12841e-05	1.04139e-05	8809/8807/3554/7096/7097/7099/10333	7
MF	GO:0061809	NAD+ nucleotidase cyclic ADP-ribose generating	7/448	16/18337	4.6887e-08	1.12841e-05	1.04139e-05	8809/8807/3554/7096/7097/7099/10333	7
MF	GO:0140375	immune receptor activity	15/448	136/18337	1.21214e-06	0.000218791	0.000201917	51554/27202/1230/9034/1378/7852/2152/2210/2322/2358/3597/8809/8807/3554/7850	15
MF	GO:0005126	cytokine receptor binding	20/448	270/18337	1.15941e-05	0.00167419	0.00154507	6364/414062/6351/9034/2919/58191/2920/2921/3576/8772/3597/3552/3553/3557/116844/5008/5617/7100/7124/8740	20
MF	GO:0005125	cytokine activity	18/448	235/18337	2.02003e-05	0.00222315	0.00205169	374/6364/414062/6351/146225/2919/58191/2920/2921/3576/3552/3553/3557/10135/5008/6398/7124/8740	18
MF	GO:0008009	chemokine activity	8/448	49/18337	2.23304e-05	0.00222315	0.00205169	6364/414062/6351/2919/58191/2920/2921/3576	8
MF	GO:0004896	cytokine receptor activity	11/448	97/18337	2.46332e-05	0.00222315	0.00205169	51554/1230/9034/7852/2152/2322/3597/8809/8807/3554/7850	11
MF	GO:0016799	hydrolase activity hydrolyzing N-glycosyl compounds	7/448	38/18337	3.24819e-05	0.00260577	0.0024048	8809/8807/3554/7096/7097/7099/10333	7
MF	GO:0042379	chemokine receptor binding	9/448	69/18337	4.42565e-05	0.00319532	0.00294888	6364/414062/6351/9034/2919/58191/2920/2921/3576	9
MF	GO:0019955	cytokine binding	12/448	136/18337	0.000128591	0.00844022	0.00778927	51554/1230/9034/7852/3597/8809/3554/7850/3557/7057/7132/7538	12
MF	GO:0048018	receptor ligand activity	26/448	486/18337	0.000169767	0.00990724	0.00914314	133/374/6364/414062/6351/146225/2919/58191/2920/2921/3576/2069/26281/2254/3552/3553/3557/10135/5008/5617/6398/64218/10509/7039/7124/8740	26
MF	GO:0070851	growth factor receptor binding	12/448	141/18337	0.000181032	0.00990724	0.00914314	374/2069/26281/2254/3552/3553/3554/3557/5359/5795/7039/7100	12
MF	GO:0038187	pattern recognition receptor activity	5/448	23/18337	0.000199048	0.00990724	0.00914314	26253/8993/7097/7099/51311	5
MF	GO:0030546	signaling receptor activator activity	26/448	492/18337	0.000205829	0.00990724	0.00914314	133/374/6364/414062/6351/146225/2919/58191/2920/2921/3576/2069/26281/2254/3552/3553/3557/10135/5008/5617/6398/64218/10509/7039/7124/8740	26
MF	GO:0019957	C-C chemokine binding	5/448	24/18337	0.000246417	0.0111196	0.010262	51554/1230/9034/7852/7538	5
MF	GO:0004713	protein tyrosine kinase activity	11/448	135/18337	0.000484311	0.020569	0.0189826	9625/660/2050/2242/2322/10114/3482/5608/5580/8767/7535	11
MF	GO:0005149	interleukin-1 receptor binding	4/448	17/18337	0.000649763	0.0260627	0.0240526	3552/3553/3557/7100	4
MF	GO:0045236	CXCR chemokine receptor binding	4/448	18/18337	0.000819392	0.0311369	0.0287355	2919/2920/2921/3576	4
MF	GO:0019956	chemokine binding	5/448	33/18337	0.00114853	0.0414619	0.0382641	51554/1230/9034/7852/7538	5
MF	GO:0001228	DNA-binding transcription activator activity RNA polymerase II-specific	22/448	443/18337	0.00139556	0.0467567	0.0431506	1050/1052/64651/1649/1958/2353/2354/2355/8521/84662/3725/688/23764/4487/4929/8013/58495/5359/6473/6662/220929/51157	22
MF	GO:0002020	protease binding	10/448	131/18337	0.00142472	0.0467567	0.0431506	54507/8915/2152/8772/3554/58484/8767/7077/7124/7128	10
MF	GO:0071723	lipopeptide binding	3/448	10/18337	0.00152947	0.0470178	0.0433916	7096/7097/10333	3
MF	GO:0001216	DNA-binding transcription activator activity	22/448	447/18337	0.00156292	0.0470178	0.0433916	1050/1052/64651/1649/1958/2353/2354/2355/8521/84662/3725/688/23764/4487/4929/8013/58495/5359/6473/6662/220929/51157	22
MF	GO:0016798	hydrolase activity acting on glycosyl bonds	10/448	134/18337	0.00168883	0.0487733	0.0450117	2717/10855/8809/8807/3554/8972/7096/7097/7099/10333	10
