# Supplementary material for: Identification of immune-related key genes in the peripheral blood of ischaemic stroke patients using a weighted gene coexpression network analysis and machine learning
Source: J Transl Med. 2022 Aug 12;20:361. doi: 10.1186/s12967-022-03562-w (PMC9373395; doi:10.1186/s12967-022-03562-w)
Supplement: Supplementary file 8 — Additional file 8.Table S7. The immune cell infiltration pattern of 128 ischaemic stroke samples in the training set (GSE22255 combined with GSE58294). [file 12967_2022_3562_MOESM8_ESM.xls]

## Sheet: Additional Table S7
Mixture	B cells naive	B cells memory	Plasma cells	T cells CD8	T cells CD4 naive	T cells CD4 memory resting	T cells CD4 memory activated	T cells follicular helper	T cells regulatory (Tregs)	T cells gamma delta	NK cells resting	NK cells activated	Monocytes	Macrophages M0	Macrophages M1	Macrophages M2	Dendritic cells resting	Dendritic cells activated	Mast cells resting	Mast cells activated	Eosinophils	Neutrophils	P-value	Correlation	RMSE
GSM554014	0.0200646	0	0	0.302151	0.000833594	0	0.0194712	0	0	0	0.0696865	0.026371	0.295884	0	0	0	0	0.000458232	0	0.0173747	0.00428797	0.243418	0	0.729635	0.70179
GSM554015	0.0345885	0	0	0.274171	0.0224629	0	0.0131022	0	0.00302364	0.0250338	0.0785185	0.0245017	0.291268	0	0	3.14067e-05	0	0.00124419	0	0.00979621	0	0.222259	0	0.753863	0.684574
GSM554016	0.0369513	0	0.00767872	0.190507	0.0042531	0	0.0818571	0	0	0.0499943	0.197816	0	0.0707327	0	0.00106787	0.0143273	0.00127126	0	0	0.040589	0.0232471	0.279707	0	0.78427	0.658484
GSM554017	0.0241281	0	0	0.240373	0.0630656	0	0.0404036	0	0	0.174808	0	0	0.136893	0.0373712	0	0	0	0	0	0.000811476	0.0315311	0.250615	0	0.798572	0.648307
GSM554018	0.0126156	0	0	0.149082	0.0418006	0.00894619	0.0929664	0	0	0.0934346	0.245243	0	0.0329628	0	0	0	0	0.000876206	0.0185364	0	0.0168537	0.286682	0	0.820246	0.611243
GSM554019	0.019741	0	0	0.354255	0.00185621	0	0.0870197	0.00290095	0	0.0414201	0.0822311	0	0.111386	0.00029	0.00289149	0.00117493	0.00578023	0	0	0.0594517	0.0217001	0.207902	0	0.779732	0.673549
GSM554020	0.0208241	0	0	0.248835	0.0868664	0	0.040896	0	0.00217784	0.0487086	0.0784085	0	0.253724	0.00165812	0	0	0	0	0	0.00446772	0.0215234	0.191911	0	0.766254	0.682568
GSM554021	0.0116547	0	0	0.360679	0.00184145	0	0.110485	0	0	0.0660926	0.117716	0	0.119268	0	0	0	0.000523473	0	0.01269	0	0	0.19905	0	0.795525	0.649525
GSM554022	0.0308434	0	0	0.201812	0.104385	0	0.0906257	0	0	0.0768341	0.0205673	0	0.257511	0	0	0.00207811	0	0	0.00918602	0	0.0367005	0.169457	0	0.733912	0.716223
GSM554023	0.0261282	0	0.000498948	0.146581	0.120515	0	0.0549393	0	0	0.0845864	0.10098	0	0.194418	0	0	0	0	0	0.0376974	0	0.00615809	0.227499	0	0.780972	0.672892
GSM554024	0.00292327	0	0.00110178	0.120588	0.0428362	0	0.00938998	0	0	0	0.173904	0	0.303146	0	0	0	0	6.94672e-05	0.0273799	0	0.00972855	0.308932	0	0.756676	0.669298
GSM554026	0.0119617	0	0	0.234989	0.00938687	0	0.050336	0	0	0.0929762	0.0676501	0	0.327875	0	0	0	0	0.00123277	0.0128906	0	0.0261567	0.164544	0	0.769608	0.678605
GSM554027	0.0160603	0	0	0.117751	0.130387	0	0.0627558	0	0	0.0620812	0.0787423	0	0.307417	0	0	0	0	0	0.0342542	0	0.00384128	0.18671	0	0.768336	0.686144
GSM554028	0.00455184	0	0	0.171484	0.0646975	0	0.0680576	0	0	0.00344521	0.123923	0	0.263379	0	0	0.00161177	0.00187552	0	0.0432205	0	0.0312373	0.222516	0	0.774505	0.678853
GSM554029	0.00764517	0.000566398	0	0.231547	0.0785723	0	0.056812	0	0	0.0491911	0.170909	0	0.18319	0	0	0.00461267	0	0	0.0197161	0	0.022739	0.174499	0	0.803768	0.651742
GSM554030	0	0	0	0.0860873	0.104282	0	0.044323	0	0	0.0111934	0.035649	0	0.451667	0	0	0	0	0	0.0405053	0	0	0.226293	0	0.73797	0.690449
GSM554031	0.00132008	0	0	0.206225	0.0604648	0.0263711	0.0506777	0	0	0.096587	0.0672647	0	0.218548	0.000808902	0	0	0	0	0.026294	0	0.0247601	0.220678	0	0.740461	0.700522
GSM554032	0.0233772	0	0	0.0646507	0.109144	0.0330942	0.0374292	0	0	0.0560912	0.053301	0	0.351332	0	0	0.000947512	0	0	0.0332099	0	0.0380231	0.1994	0	0.755426	0.691144
GSM554033	0.00712021	0	0	0.14447	0.0872133	0	0.0695446	0	0	0.0109149	0.0976894	0	0.326058	0	0	0	0.000254242	0	0.0372725	0	0.0374043	0.182058	0	0.763443	0.691334
GSM1406033	0.0115791	0	0	0.232774	0.0621468	0	0.0317591	0	0	0.0936252	0.025275	0	0.2288	0	0	0.00200808	0	0	0.0231417	0	0.0140526	0.274839	0	0.787818	0.652757
GSM1406034	0.010856	0	0	0.281425	0.0819619	0	0.0618655	0	0	0.0127537	0.147149	0	0.146078	0	0	0	0	0	0.00171929	0	0.0236957	0.232495	0	0.778682	0.665765
GSM1406035	0.0125114	0	0	0.328554	0.0559929	0	0.0307887	0	0	0.0680156	0.0692645	0	0.163227	0	0	0.000136526	0	0	0	0.000787564	0.023753	0.246969	0	0.769843	0.668445
GSM1406036	0.0210341	0	0	0.0873276	0.20821	0.0261352	0.033109	0	0	0.0419606	0.0891058	0	0.195395	0	0	0.00260891	0	0.00184985	0.0190494	0	0.0361454	0.23807	0	0.776164	0.676815
GSM1406037	0.0296959	0	0	0.118712	0.151264	0.0150016	0.0448268	0.00291628	0	0.146651	0.0935515	0	0.190126	0	0	0.00528536	0	0.00133824	0	0	0.0401083	0.160523	0	0.773468	0.68187
GSM1406038	0	0	0.0032668	0.219205	0.0881084	0	0.0522829	0	0	0.0560528	0.0725129	0	0.256624	0	8.60023e-05	0	0.00328591	0	0.00937884	0	0.00420394	0.234993	0	0.811906	0.638188
GSM1406039	0.00663966	0	0	0.244878	0.050932	0	0.0421501	0	0	0.0688372	0.0613931	0	0.257951	0	0	0	0	0.000492255	0.00908124	0	0.0161018	0.241544	0	0.803933	0.641936
GSM1406040	0.0213201	0	0	0.1301	0.13218	0.0512512	0.0309986	0	0	0.0755624	0.080045	0	0.25118	0	0	0	0	0	0.0164166	0	0.0159509	0.194995	0	0.781545	0.673526
GSM1406041	0.0205609	0	0	0.323429	0.129545	0	0.0450446	0	0	0.00737437	0.12438	0	0.174055	0	0	0.00118093	0	0	0.00268824	0	0.0028467	0.168895	0	0.763882	0.681416
GSM1406042	0.00429084	0	0	0.299685	0.0809471	0	0.0698637	0	0	0.0199431	0.129528	0	0.131996	0	0	0	0	0.00119049	0	0	0.0533065	0.20925	0	0.784467	0.664612
GSM1406043	0	0	0.00255126	0.29105	0.0141034	0	0.0236254	0	0	0.0767633	0.139864	0.00243509	0.204711	0	0	0	0	0	0	0	0.0235722	0.221324	0	0.804601	0.635497
GSM1406044	0.013953	0	0	0.202129	0.0841781	0	0.0340039	0	0	0.0920802	0.0423818	0	0.181988	0	0	0	0	0	0.0128489	0	0.0496886	0.286748	0	0.748847	0.686548
GSM1406045	0.0364874	0	0	0.1326	0.192216	0	0.0417481	0	0.0147756	0	0.102818	0	0.216195	0	0	0	0.000638573	0.00112181	0.0169598	0	0.0237148	0.220725	0	0.783807	0.674623
GSM1406046	0.0257172	0	0	0.327571	0.127551	0	0.0334153	0	0	0.0410332	0.118867	0	0.116513	0	0	0.00327239	0	0.000978147	0.000948602	0	0.0635449	0.140588	0	0.781812	0.668588
GSM1406047	0.00585239	0	0	0.249079	0.039613	0	0.0419017	0	0	0.0749461	0.0597467	0	0.223468	0.00775507	0	0	0	0	0.00193438	0	0.0838449	0.211859	0	0.753193	0.691376
GSM1406048	0.0167814	0	0.000358343	0.309889	0.0503034	0	0.0414824	0	0	0.0556674	0.0468287	0	0.266693	0	0	0	0	0	0.00346648	0	0.026541	0.181989	0	0.79039	0.662084
GSM1406049	0.00427463	0.000523182	0	0.223526	0.0656224	0	0.0301719	0	0	0.0549247	0.139782	0	0.247967	0	0	0.00201109	0	0	0.00346103	0	0.0583796	0.169357	0	0.766311	0.682098
GSM1406050	0.00901213	0	0.000914318	0.119292	0.12084	0	0.0481517	0	0	0.068931	0.112037	0	0.238974	0	0	0.000824962	0	0	0.0165927	0	0.0271446	0.237286	0	0.751817	0.690674
GSM1406051	0	0.00149177	0.00158152	0.212069	0.0333127	0	0.0233654	0	0	0.0331051	0.196445	0.0313799	0.263974	0	0	0.00468926	0	0	0	0.0170799	0.0191023	0.162403	0	0.784478	0.658792
GSM1406052	0.0550945	0	0	0.333718	0.0537449	0	0.0487995	0	0	0.0664951	0.0461068	0	0.206676	0	0	0	0	0	0	0	0.00996638	0.179399	0	0.775587	0.675257
GSM1406053	0.0119223	0	0	0.180643	0.119749	0.0143464	0.0241759	0	0.000239543	0.0695589	0.0635882	0	0.250205	0	0	0.0025572	0	0.00134277	0.0168737	0	0.0263035	0.218494	0	0.775034	0.673823
GSM1406054	0	0	0	0.120672	0.0655437	0	0.0336463	0	0	0.0609799	0.0817796	0	0.300156	0.0110355	0	0	0	0	0	0	0.059848	0.266339	0	0.78811	0.649345
GSM1406055	0.0141777	0	0	0.378252	0.0365899	0	0.0523569	0	0.00203415	0.00952425	0.113465	0	0.24226	0	0	0	0	0	0	0.000878222	0.00810743	0.142354	0	0.798317	0.654377
GSM554034	0.0146171	0	0	0.33954	0.000671025	0	0.0756598	0	0	0.0387138	0.0565256	0	0.253888	0	0	0	0	0	0.0208111	0	0.00687973	0.192694	0	0.781348	0.670714
GSM554035	0.0147487	0	0	0.21683	0.0759684	0	0.049614	0	0	0.0168313	0.102292	0	0.264798	0	0	0	0	0	0.00878596	0	0.0190671	0.231065	0	0.725116	0.710882
GSM554036	0.00253541	0	0.000503576	0.231279	0.0579282	0	0.0519789	0	0	0.0995419	0.0244761	0	0.263122	0	0	0	0	0	0.0219316	0	0.0541763	0.192527	0	0.749828	0.696701
GSM554037	0	0	0.00185616	0.201677	0	0	0.0752726	0	0	0.0206036	0.158323	0	0.244406	0.0312661	0	0	0	0	0.00845384	0	0.00946703	0.248675	0	0.524551	0.851427
GSM554038	0.0248192	0	0	0.013981	0.190227	0.022814	0.0566404	0	0.00421749	0.053	0.0904609	0	0.238942	0	0	0	0	0	0.0209691	0	0.00876084	0.275168	0	0.771108	0.673047
GSM554039	0.0161591	0	0	0.184799	0.0803699	0	0.0692195	0	0	0.043392	0.0267668	0	0.244941	0	0	0.00408016	0	0	0	0	0.0387888	0.291484	0	0.774044	0.664241
GSM554040	0.0253268	0	0	0.133927	0.149499	0	0.0323672	0	0	0	0.243683	0	0.159815	0	0	0	0	0.000807584	0.000656396	0	0.0152814	0.238637	0	0.785253	0.658329
GSM554041	0.0254598	0	0	0.228234	0.0450121	0	0.0501855	0	0	0.0883242	0.0365539	0	0.246878	0	0	0	0	0	0.0323852	0	0.0027	0.244268	0	0.771601	0.673485
GSM554042	0.0174061	0	0	0.139325	0.180142	0	0.0718007	0	0	0.0736738	0.115255	0	0.135655	0	0	0.00422118	0.00197861	0	0.0335615	0	0.00293217	0.224049	0	0.758815	0.691165
GSM554043	0.00897601	0.0084752	0	0.0856012	0.0889976	0	0.0395174	0	0	0.0748787	0.0486354	0	0.434374	0	0	0	0	0	0.0091767	0	0.0103031	0.191064	0	0.75809	0.678401
GSM554044	0.0580037	0	0	0.124165	0.0572919	0.0146093	0.0070185	0.00591426	0	0.0860368	0.129952	0.00606045	0.0836607	0.0190654	0	0	0	0	0	0.0434142	0.0197809	0.345028	0	0.761091	0.671044
GSM554045	0.0144512	0	0	0.288723	0.0134874	0	0.0918277	0	0	0.0719799	0.102705	0.00680275	0.183664	0	0	0	0	0	0	0.0240518	0	0.202306	0	0.734881	0.703798
GSM554046	0.0342806	0	0	0.245936	0.0764869	0	0.0818189	0	0	0.136268	0.0597627	0	0.0970481	0.000883178	0	0	0	0	0	0.0337348	0	0.233781	0	0.77221	0.673242
GSM554047	0.0106253	0	0.00147493	0.219355	0.0434578	0	0.042754	0	0	0.0629093	0.0892528	0	0.240875	0	0	0	0	0.000390442	0	0.0130408	0	0.275864	0	0.772769	0.663768
GSM554048	0.00682407	0	0.00109257	0.142709	0.0438969	0.00843538	0.0853303	0	0	0.0663835	0.205856	0	0.187916	0	0	0	0	0	0	0	0.0205825	0.230974	0	0.795448	0.647774
GSM554049	0.0393903	0	0	0.270684	0.0298099	0	0.0521712	0	0	0.195076	0.0146552	0.0226046	0.0938897	0.0160241	0	0	0	0.000137337	0	0.032563	0.0284189	0.204576	0	0.756036	0.685748
GSM554050	0.030069	0	0	0.139926	0.0572373	0.018988	0.0320552	0	0	0.035399	0.0494138	0.00323833	0.291098	0.00464638	0	0	0	0.00467603	0	0.0780804	0	0.255173	0	0.716527	0.716178
GSM554051	0	0.0176229	0	0.168066	0.030823	0	0.0286701	0.00241175	0	0.03124	0.101624	0	0.37285	5.95158e-05	0	0	0	0.00323835	0.00377023	0	0	0.239624	0	0.757968	0.67483
GSM554052	0.00894636	0	0	0.194183	0.0602125	0	0.0523268	0	0	0.0532831	0.130058	0	0.237549	0	0	0	0	0	0	0.00161903	0.0128607	0.248961	0	0.768668	0.670812
GSM554053	0.000510859	0	0	0.17625	0.0701962	0	0.0487869	0	0	0.0174247	0.0828618	0	0.379323	0	0	0	0	0.00167724	0.00312172	0	0.00951789	0.210329	0	0.739705	0.695191
GSM1406056	0.0130519	0	0	0.221573	0.0458943	0	0.0927375	0	0	0.110588	0.0413922	0	0.215724	0.00171663	0	0	0	0.00373673	0.00175133	0	0.0201453	0.23169	0	0.738604	0.701044
GSM1406057	0	0.00154146	0.00511383	0.118349	0.104457	0.0563153	0.0347785	0	0	0.0567292	0.132807	0	0.232564	0	0	0.00461856	0	0	0	0	0.0214431	0.231283	0	0.748631	0.691817
GSM1406058	0.0361205	0	0	0.296594	0.0189898	0	0.0705212	0	0	0.0394847	0.1416	0	0.136291	0	0	0	0	0.00119841	0	0.0123921	0.00680856	0.24	0	0.794705	0.651488
GSM1406059	0.0237738	0	0	0.181748	0.043048	0	0.0637815	0	0	0.0616745	0.103207	0	0.143177	0.0362225	0	0	0	0	0	0	0.0350502	0.308318	0	0.768673	0.669418
GSM1406060	0.0204569	0	0	0.236984	0.0736465	0	0.0451042	0	0	0.0182299	0.102756	0	0.200635	0	0	0	0	0	0	0	0.0309854	0.271202	0	0.782928	0.659823
GSM1406061	0.035035	0	0	0.247749	0	0.0160662	0.0831645	0	0	0.0936636	0.0451169	0	0.274304	0.00265246	0	0	0	0	0.0104171	0	0.0118874	0.179943	0	0.754597	0.69443
GSM1406062	0.00419061	0	0	0.233658	0.123851	0	0.055029	0	0.00737354	0.010579	0.118943	0	0.186534	0.0018479	0	0	0	0	0	0.00449405	0	0.2535	0	0.767846	0.673696
GSM1406063	0.0130034	0	0	0.239395	0.0318707	0	0.0161879	0	0	0	0.0768073	0	0.221137	0	0	0	0	0.00157641	0.00218255	0	0	0.39784	0	0.801816	0.616122
GSM1406064	0.0140627	0	0	0.116795	0.0680126	0	0.0412665	0	0	0.0300911	0.11319	0	0.245125	0.00988157	0	0	0	0.000495362	0	0.000343519	0.0189763	0.34176	0	0.782598	0.645037
GSM1406065	0.00391798	0.000514353	0	0.145045	0.071707	0	0.0999643	0	0.00297659	0.108734	0.0313966	0	0.24978	0.00160331	0	0	0	0	0.0102261	0	0.0441071	0.230027	0	0.749907	0.694551
GSM1406066	0	0	0	0.251653	0.0168695	0	0.0360052	0	0	0	0.143987	0	0.308781	0	0	0.000607414	0	0	0.000194449	0	0	0.241903	0	0.768936	0.666435
GSM1406067	0.00425121	0	0.000639395	0.172439	0.0429511	0	0.0841594	0	0	0.0582209	0.115798	0	0.224804	0	0	0	0	0	0.0251632	0	0.0506142	0.22096	0	0.761391	0.687438
GSM1406068	0.00215538	0	0	0.294336	0.0101977	0	0.0423817	0	0	0.0683525	0.172415	0	0.196358	0	0	0.00251336	0	0	0.00895081	0	0.0258031	0.176536	0	0.774777	0.666185
GSM1406069	0.00223198	0	0	0.0243008	0.0759239	0.022903	0.0495307	0	0	0.094605	0.105248	0	0.313875	0.00125855	0	0	0	0	0.0057507	0	0.0143955	0.289976	0	0.754505	0.673556
GSM1406070	0.0172033	0	0	0.137959	0.11394	0.044077	0.0482734	0.00253053	0	0.0231018	0.169815	0	0.122812	0	0	0.00353436	0	0.00138029	0	0	0.0850369	0.230337	0	0.761593	0.686587
GSM1406071	0.00898425	0	0	0.106553	0.0152143	0.114447	0.0625922	0	0	0.147351	0.0837501	0	0.210202	0	0	0	0	0.00181565	0.0169514	0	0.0551541	0.176986	0	0.767831	0.685786
GSM1406072	0.0146287	0	0.00090463	0.213818	0.0230246	0.0022422	0.0629442	0	0	0.105062	0.0566367	0	0.233574	0	0	0	0	0	0	0	0.0375626	0.249603	0	0.791546	0.65286
GSM1406073	0.0152946	0	0	0.258223	0.0493759	0	0.0446989	0	0	0.0202914	0.0804862	0	0.254904	0.00591531	0	0	0	0	0.00808132	0	0.0088492	0.25388	0	0.764308	0.675939
GSM1406074	0.0318299	0	0	0.286653	0.0143593	0	0.041517	0	0	0	0.10907	0	0.29002	0	0	0	0	0	0	0	0	0.226551	0	0.75395	0.685252
GSM1406075	0.013017	0	0	0.135433	0.0609472	0	0.0492068	0	0	0.0784854	0.0964417	0	0.256176	0.0125587	0	0	0	0.00106251	0	0.00618134	0	0.290491	0	0.785354	0.65039
GSM1406077	0.0118629	0	0	0.339538	0.0128132	0	0.0520218	0	0	0.0581365	0.133541	0	0.182848	0	0	0	0	0.000144937	0.00794043	0	0.0678333	0.13332	0	0.813167	0.643803
GSM1406078	0	0	0	0.263396	0.0168283	0	0.121208	0.0006388	0	0.0320011	0.127054	0	0.18595	0	0.00257795	0	0.0094282	0	0	0.0251813	0.0301193	0.185618	0	0.788777	0.670336
GSM1406079	0.00704051	0	0	0.226778	0.0735724	0	0.0844199	0	0	0.119726	0.0215852	0	0.182048	0.000468154	0	0	0	0	0	0	0.0183358	0.266026	0	0.729098	0.703835
GSM1406080	0.0121936	0	0	0	0.0361831	0.0898366	0.0214264	0	0	0.0460189	0.106282	0	0.267786	0	0	0	0	0.00163722	0.00187899	0	0	0.416757	0	0.753598	0.661388
GSM1406081	0.0139231	0	0	0.266385	0.00225446	0	0.118108	0	0	0.106599	0.0775842	0	0.144525	0.00427184	0	0	0	0	0	0.00251549	0.0410044	0.222829	0	0.782708	0.666525
GSM1406082	0	0	0.00758412	0.216678	0	0	0.068991	0	0	0.0378098	0.124712	0	0.232781	0.0266492	0.00272602	0	0.00302032	0	0	0.0135794	0.030085	0.235384	0	0.749535	0.692424
GSM1406083	0.006624	0	0	0.22625	0.0695755	0	0.0857464	0	0	0.0591268	0.160929	0	0.178916	0.0002657	0	0	0	0	0.00153759	0	0.0302822	0.180747	0	0.791141	0.660575
GSM1406084	0.00272477	0	0	0.146961	0	0	0.0536473	0	0	0.0349024	0.0962423	0	0.257702	0.0415099	0	0	0	0	0	0	0.00584734	0.360463	0	0.73603	0.684429
GSM1406085	0.0131584	0	0	0.0856437	0.029173	0.0518405	0.0742633	0	0	0.106159	0.132004	0	0.159392	0.00288009	0	0	0	0	0.0112214	0	0.00364774	0.330617	0	0.781991	0.650093
GSM1406086	0.0228063	0	0	0.17965	0.0808254	0	0.0339858	0	0	0	0.219692	0	0.144955	0	0	0	0	0	0.00349137	0	0.0199799	0.294614	0	0.768412	0.665665
GSM1406087	0.0197654	0	0	0.103399	0.0189009	0.0801989	0.0853401	0	0	0.19044	0.107468	0	0.136796	0	0	0.00360892	0	0	0.0168082	0	0.050309	0.186965	0	0.746786	0.697648
GSM1406088	0.0231032	0	0	0.204509	0.049774	0.0238849	0.0466084	0	0	0.064995	0.0820488	0	0.227979	0	0	0	0	0.00143666	0.00576625	0	0.000746736	0.269149	0	0.792781	0.649629
GSM1406089	0.0499477	0	0	0.311767	0	0	0.102676	0.010582	0	0	0.0962139	0	0.196488	0	0.00209975	0	0.00808906	0	0	0	0	0.222137	0	0.772772	0.679471
GSM1406090	0.0109076	0	0.00124189	0.198892	0.0324645	0	0.0435087	0	0	0.105735	0.067777	0	0.222443	0.00291162	0	0	0	0	0	0	0.0120396	0.302079	0	0.781657	0.650965
GSM1406091	0.00649879	0	0.000659131	0.209112	0.0835803	0	0.0533667	0	0.00245442	0.0157914	0.12025	0	0.228727	0.0195952	0	0	0	0	0.00309129	0	0	0.256874	0	0.771709	0.670581
GSM1406092	0.0123166	0	0	0.219508	0.053086	0	0.0641807	0	0	0.0622275	0.105857	0	0.241052	0	0	0	0	0.00121803	0.0180611	0	0.00275281	0.219741	0	0.776981	0.670646
GSM1406093	0.0203149	0	0	0.187534	0.00597155	0.00524729	0.0662623	0	0	0.0253398	0.126718	0	0.2337	0	0	0	0	0	0.00397438	0	0	0.324937	0	0.768131	0.661504
GSM1406094	0.00575254	0	6.10168e-05	0.0828694	0.0427786	0	0.0361108	0	0.00119101	0.0503102	0.11368	0	0.254863	0.0172494	0	0	0	0	0.00368245	0	0	0.391452	0	0.795204	0.621442
GSM1406096	0.00595314	0	0	0.162162	0.00541239	0	0.0527733	0	0	0.021262	0.123101	0	0.214803	0	0	0	0	0	0.00738841	0	0	0.407146	0	0.806516	0.609632
GSM1406097	0.0141077	0	0	0.224934	0.0293196	0	0.0510095	0	0	0.0300917	0.174695	0	0.177991	0.00406419	0	0	0	0	0.00623263	0	0.00490897	0.282646	0	0.798551	0.639299
GSM1406098	0.0228871	0	0	0.279197	0	0	0.0716555	0	0	0.0489877	0.0829305	0	0.213591	0.00300407	0	0	0	0	0	0.00309091	0.000694357	0.273962	0	0.778365	0.660927
GSM1406099	0.00425246	0	0	0.0794979	0.0218244	0.00152819	0.0404364	0	0.00764555	0.0264274	0.131093	0	0.303224	0.0201168	0	0	0	0	0	0.00899151	0	0.354962	0	0.769109	0.650945
GSM1406100	0	0	0	0.176551	0.0411431	0	0.0744125	0	0.00220165	0.0668627	0.080606	0	0.262398	0.00401218	0.000511581	0	0	0	0	0.00298286	0.0199697	0.268349	0	0.76009	0.676288
GSM1406101	0.00215332	0	0	0.143423	0.0649588	0	0.0398838	0.00405155	0.00673465	0.0218966	0.153237	0	0.292343	0	0	0.00201485	0	0	0	0	0.000742045	0.268561	0	0.758703	0.673942
GSM1406102	0.0144308	0	0	0.102687	0.0525304	0.0780026	0.0419963	0	0	0.0750712	0.0736437	0	0.26741	0	0	0	0	0	0.0201769	0	0.0379155	0.236136	0	0.741238	0.699293
GSM1406103	0.0191657	0	0	0.0365167	0.0104667	0.0688548	0.0687546	0	0	0.20565	0.0494417	0	0.287392	0	0	0	0	0.00396703	0.000460022	0	0	0.24933	0	0.776888	0.659944
GSM1406104	0.0151765	0	0	0.0517183	0.0848139	0.107338	0.0831396	0	0	0.137339	0.0535373	0	0.176269	0	0	0	0	0	0.0105299	0	0.0659574	0.214181	0	0.739575	0.708451
GSM1406105	0.00939015	0	0	0.0393317	0.106457	0.0939147	0.0537669	0	0	0.091729	0.109596	0	0.205223	0	0	0	0	0.00169336	0.00131687	0	0.0240533	0.263528	0	0.761564	0.679722
GSM1406106	0.0367311	0	0	0.240789	0.0224374	0	0.0659848	0	0	0.003691	0.114392	0	0.139345	0	0	0	0	0.00233402	0	0.00895064	0	0.365344	0	0.767868	0.660983
GSM1406107	0.0058379	0	0	0.128412	0.0120202	0	0.0633589	0	0	0.0305181	0.0722939	0	0.358233	0.0185381	0	0	0	0	0.00785163	0	0.00217046	0.300766	0	0.721447	0.700181
GSM1406108	0.00662882	0	0	0.199377	0.0259188	0	0.0583406	0	0	0.0915525	0.184029	0	0.188573	0	0	0.0050061	0	0	0.0101135	0	0.0256191	0.204842	0	0.790334	0.653288
GSM1406109	0	0.00368348	0	0.0767545	0.0482677	0.00694634	0.0502221	0	0	0.073168	0.0965705	0	0.295907	0	0	0	0	0	0	0	0	0.348481	0	0.754066	0.66661
GSM1406110	0.017631	0	0	0.114075	0.0461087	0.0796421	0.0682619	0	0	0.160215	0.0268393	0	0.250217	0	0	0.00159735	0	0	0.015698	0	0.0150145	0.204701	0	0.764188	0.684594
GSM1406111	0	0.00647678	0	0.106965	0.109659	0	0.0646416	0	0	0.0573611	0.114278	0	0.229002	0	0	0	0	0	0	0	0.00882352	0.302793	0	0.73995	0.690051
GSM1406112	0.0102818	0	0	0.231937	0.0142559	0	0.0875686	0	0	0.0381506	0.139041	0	0.215913	0	0	0	0	0.000285074	0.0201168	0	0.0401627	0.202287	0	0.792568	0.663208
GSM1406113	0.00997269	0	0.00263125	0.288676	0.0101666	0	0.125973	0	0	0.0472773	0.0927552	0	0.142434	0	0.000911835	0	0.00588697	0	0	0.00285012	0.0134475	0.257017	0	0.806967	0.643324
GSM1406114	0.0286097	0	0.00885607	0.166116	0.0455605	0.00140685	0.120364	0	0	0.100729	0.0224976	0	0.210774	0	0.000388635	0	0.0093395	0	0.0272056	0	0.00294084	0.255212	0	0.750029	0.696919
GSM1406115	0.0246785	0	0	0.190942	0	0	0.0413751	0	0	0.057515	0.0733212	0	0.283901	0	0	0	0	0	0	0	0.00676345	0.321503	0	0.775726	0.651344
GSM1406116	0.0215087	0	0	0.124809	0.046031	0.083631	0.0466371	0	0	0.0349681	0.161293	0	0.215625	0	0	0	0	0	0.00518645	0	0.0052111	0.2551	0	0.750962	0.687426
GSM1406117	0	0.00415972	0	0.142641	0.0566236	0	0.0347382	0	0	0.0863126	0.0558892	0	0.346207	0	0	0	0	0	0	0	0	0.273429	0	0.789797	0.641005
GSM1406119	0.00454761	0	0	0.146733	0.0146055	0	0.0720598	0	0	0.0800696	0.0883489	0	0.21353	0	0	0	0	0	0.00454661	0	0	0.375559	0	0.790791	0.631348
GSM1406120	0.0105037	0	0	0.117821	0.0324492	0	0.0334946	0	0	0.0263537	0.129248	0	0.34618	0.0309488	0	0	0	0	0.00972105	0	0	0.263279	0	0.752008	0.678504
GSM1406121	0.0101056	0	0	0.352874	0.0126759	0	0.0415601	0	0	0.0144427	0.0901798	0	0.258951	0	0	0	0	0	0	0	0	0.219211	0	0.777868	0.663739
GSM1406122	0.00620792	0.00443212	0	0.0603319	0.0215679	0.0696991	0.0442104	0	0	0.116498	0.066113	0	0.2434	0.00624069	0	0	0	0.00299401	0	0	0.0214907	0.336815	0	0.76693	0.659458
GSM1406123	0.0157262	0	0	0.234321	0.0482462	0	0.0964077	0	0	0.0824681	0.0313213	0	0.248089	0	0.000206616	0	0	0	0.00555955	0	0.0158353	0.221819	0	0.770456	0.677941
GSM1406124	0.0100054	0	0	0.1151	0.0736562	0.0987206	0.0554635	0	0	0.0491309	0.142976	0	0.1924	0	0	0.0021389	0	0.00157816	0.0114607	0	0.0133229	0.234047	0	0.744869	0.697156
